# Supplementary material for: Major data analysis errors invalidate cancer microbiome findings
Source: mBio. 2023 Oct 9;14(5):e01607-23. doi: 10.1128/mbio.01607-23 (PMC10653788; doi:10.1128/mbio.01607-23)
Supplement: Data File S1 — All species in the Kraken database used in this study. [file mbio.01607-23-s0001.txt]

Acanthamoeba lugdunensis
Acanthamoeba mauritaniensis
Acanthamoeba palestinensis
Acanthamoeba lenticulata
Acanthamoeba quina
Acanthamoeba castellanii
Acanthamoeba polyphaga
Acanthamoeba pearcei
Acanthamoeba rhysodes
Acanthamoeba astronyxis
Acanthamoeba healyi
Acanthamoeba royreba
Acanthamoeba culbertsoni
Entamoeba histolytica
Entamoeba nuttalli
Entamoeba moshkovskii
Entamoeba dispar
Entamoeba invadens
Toxoplasma gondii
Cystoisospora suis
Hammondia hammondi
Sarcocystis neurona
Neospora caninum
Eimeria praecox
Eimeria mitis
Eimeria brunetti
Eimeria tenella
Eimeria necatrix
Eimeria maxima
Eimeria acervulina
Eimeria falciformis
Cyclospora cayetanensis
Cryptosporidium hominis
Cryptosporidium sp. chipmunk LX-2015
Cryptosporidium andersoni
Cryptosporidium baileyi
Cryptosporidium muris
Cryptosporidium meleagridis
Cryptosporidium ubiquitum
Cryptosporidium parvum
Cryptosporidium tyzzeri
Gregarina niphandrodes
Plasmodium vivax
Plasmodium cynomolgi
Plasmodium ovale
Plasmodium inui
Plasmodium fragile
Plasmodium knowlesi
Plasmodium malariae
Plasmodium yoelii
Plasmodium vinckei
Plasmodium berghei
Plasmodium chabaudi
Plasmodium gaboni
Plasmodium falciparum
Plasmodium reichenowi
Plasmodium sp. gorilla clade G3
Plasmodium sp. DRC-Itaito
Plasmodium sp. gorilla clade G2
Plasmodium sp. gorilla clade G1
Plasmodium vivax-like sp.
Plasmodium relictum
Plasmodium gallinaceum
Plasmodium coatneyi
Babesia bigemina
Babesia divergens
Babesia ovata
Babesia bovis
Babesia microti
Cytauxzoon felis
Theileria equi
Theileria parva
Theileria orientalis
Theileria annulata
Chromera velia
Vitrella brassicaformis
Pythium iwayamai
Pythium arrhenomanes
Pythium irregulare
Pythium aphanidermatum
Globisporangium ultimum
Phytopythium vexans
Phytophthora palmivora
Phytophthora infestans
Phytophthora ramorum
Phytophthora plurivora
Phytophthora cinnamomi
Phytophthora parasitica
Phytophthora sojae
Hyaloperonospora arabidopsidis
Albugo laibachii
Saprolegnia parasitica
Saprolegnia diclina
Aphanomyces astaci
Aphanomyces invadans
Hamiltosporidium tvaerminnensis
Vavraia culicis
Trachipleistophora hominis
Anncaliia algerae
Nosema ceranae
Nosema bombycis
Vittaforma corneae
Hepatospora eriocheir
Enterocytozoon bieneusi
Enterocytozoon hepatopenaei
Enterospora canceri
Spraguea lophii
Encephalitozoon cuniculi
Encephalitozoon hellem
Encephalitozoon romaleae
Encephalitozoon intestinalis
Amphiamblys sp. WSBS2006
Pseudoloma neurophilia
Edhazardia aedis
Mitosporidium daphniae
Nematocida sp. 1
Nematocida parisii
Nematocida displodere
Ordospora colligata
Rhizophagus irregularis
Phycomyces blakesleeanus
Mucor circinelloides
Mucor lusitanicus
Rhizopus delemar
Batrachochytrium dendrobatidis
Spizellomyces punctatus
Allomyces macrogynus
Amauroascus niger
Amauroascus mutatus
Byssoonygena ceratinophila
Uncinocarpus reesii
Coccidioides posadasii
Coccidioides immitis
Chrysosporium queenslandicum
Paracoccidioides brasiliensis
Paracoccidioides lutzii
Histoplasma capsulatum
Aspergillus luchuensis
Aspergillus aculeatus
Aspergillus flavus
Aspergillus niger
Aspergillus steynii
Aspergillus oryzae
Aspergillus terreus
Aspergillus carbonarius
Aspergillus fischeri
Aspergillus clavatus
Aspergillus fumigatus
Aspergillus sydowii
Aspergillus versicolor
Aspergillus ochraceoroseus
Aspergillus nidulans
Aspergillus brasiliensis
Aspergillus glaucus
Aspergillus novofumigatus
Aspergillus campestris
Aspergillus tubingensis
Aspergillus wentii
Penicilliopsis zonata
Penicillium rubens
Talaromyces stipitatus
Talaromyces marneffei
Cladophialophora immunda
Cladophialophora carrionii
Exophiala oligosperma
Exophiala mesophila
Fonsecaea pedrosoi
Cyphellophora europaea
Fusarium oxysporum
Fusarium odoratissimum
Fusarium proliferatum
Fusarium verticillioides
Fusarium fujikuroi
Fusarium graminearum
Trichoderma virens
Trichoderma reesei
Lomentospora prolificans
Scedosporium apiospermum
Sordaria macrospora
Neurospora discreta
Neurospora tetrasperma
Neurospora crassa
Pyricularia oryzae
Sporothrix schenckii
Sporothrix brasiliensis
Sclerotinia sclerotiorum
Cenococcum geophilum
Zymoseptoria tritici
Candida albicans
Candida tropicalis
Candida parapsilosis
[Candida] auris
[Candida] haemuloni
[Candida] duobushaemulonis
Clavispora lusitaniae
Saccharomyces cerevisiae
[Candida] glabrata
Yarrowia lipolytica
Pneumocystis jirovecii
Schizosaccharomyces japonicus
Schizosaccharomyces pombe
Schizosaccharomyces octosporus
Cryptococcus gattii VGI
Cryptococcus gattii VGIV
Cryptococcus gattii VGIII
Cryptococcus gattii VGII
Cryptococcus neoformans
Kwoniella heveanensis
Kwoniella dejecticola
Kwoniella bestiolae
Tremella mesenterica
Naganishia albida
Phanerochaete chrysosporium
Coprinopsis cinerea
Melampsora larici-populina
Sporisorium reilianum
Ustilago maydis
Malassezia globosa
Malassezia restricta
Homo sapiens
Trypanosoma cruzi
Trypanosoma vivax
Trypanosoma rangeli
Trypanosoma congolense
Trypanosoma grayi
Trypanosoma theileri
Trypanosoma brucei
Trypanosoma evansi
Leishmania amazonensis
Leishmania mexicana
Leishmania donovani
Leishmania infantum
Leishmania major
Leishmania tarentolae
Leishmania braziliensis
Leishmania panamensis
Leptomonas seymouri
Leptomonas pyrrhocoris
Paratrypanosoma confusum
Blechomonas ayalai
Bodo saltans
Naegleria fowleri
Trichomonas vaginalis
Giardia intestinalis
Giardia muris
Spironucleus salmonicida
Monocercomonoides exilis
Escherichia coli
Escherichia fergusonii
Escherichia albertii
Escherichia marmotae
Escherichia sp. SCLE84
Escherichia sp. E4742
Klebsiella pneumoniae
Klebsiella quasipneumoniae
Klebsiella sp. WP3-W18-ESBL-02
Klebsiella sp. WP3-S18-ESBL-05
Klebsiella sp. PO552
Klebsiella sp. WP4-W18-ESBL-05
Klebsiella sp. WP8-S18-ESBL-06
Klebsiella sp. LY
Klebsiella sp. RHBSTW-00464
Klebsiella sp. RHBSTW-00484
Klebsiella sp. LTGPAF-6F
Klebsiella sp. WP7-S18-ESBL-04
Klebsiella sp. FDAARGOS_511
Klebsiella sp. WP7-S18-CRE-02
Klebsiella sp. P1CD1
Klebsiella sp. MPUS7
Klebsiella sp. M5al
Klebsiella sp. WP7-S18-CRE-03
Klebsiella michiganensis
Klebsiella variicola
Klebsiella oxytoca
Klebsiella grimontii
Klebsiella aerogenes
Klebsiella quasivariicola
Klebsiella huaxiensis
Salmonella enterica
Salmonella sp. SSDFZ54
Salmonella sp. S13
Salmonella sp. SSDFZ69
Salmonella sp. HNK130
Salmonella sp. SCFS4
Salmonella bongori
Enterobacter hormaechei
Enterobacter cloacae
Enterobacter roggenkampii
Enterobacter kobei
Enterobacter asburiae
Enterobacter ludwigii
Enterobacter cloacae complex sp.
Enterobacter cloacae complex sp. ECNIH7
Enterobacter cloacae complex sp. FDA-CDC-AR_0164
Enterobacter cloacae complex sp. FDA-CDC-AR_0132
Enterobacter cancerogenus
Enterobacter chengduensis
Enterobacter sichuanensis
Enterobacter sp. E76
Enterobacter sp. RHBSTW-00175
Enterobacter sp. 18A13
Enterobacter sp. RHBSTW-00975
Enterobacter sp. RHBSTW-00422
Enterobacter sp. 638
Enterobacter sp. RHB15-C17
Enterobacter sp. R4-368
Enterobacter sp. N18-03635
Enterobacter sp. RHBSTW-00593
Enterobacter sp. CRENT-193
Enterobacter sp. RHBSTW-00994
Enterobacter sp. SA187
Enterobacter sp. E20
Enterobacter sp. HK169
Enterobacter sp. ODB01
Enterobacter sp. DSM 30060
Enterobacter sp. LU1
Enterobacter sp. Crenshaw
Enterobacter bugandensis
Enterobacter soli
Enterobacter oligotrophica
Citrobacter freundii
Citrobacter portucalensis
Citrobacter werkmanii
Citrobacter braakii
Citrobacter freundii complex sp. CFNIH9
Citrobacter freundii complex sp. CFNIH4
Citrobacter freundii complex sp. CFNIH3
Citrobacter youngae
Citrobacter freundii complex sp. CFNIH2
Citrobacter sp. ABFQG
Citrobacter sp. CRE-46
Citrobacter sp. CFNIH10
Citrobacter sp. RHBSTW-00986
Citrobacter sp. RHBSTW-01013
Citrobacter sp. CF971
Citrobacter sp. RHBSTW-00570
Citrobacter sp. RHBSTW-00127
Citrobacter sp. RHBSTW-00524
Citrobacter sp. SL156
Citrobacter sp. RHBSTW-00424
Citrobacter sp. NMI7904_11
Citrobacter sp. LY-1
Citrobacter sp. TSA-1
Citrobacter sp. Y3
Citrobacter sp. RHBSTW-00678
Citrobacter sp. RHBSTW-00944
Citrobacter sp. RHBSTW-00903
Citrobacter sp. RHBSTW-00535
Citrobacter sp. SNU WT2
Citrobacter sp. RHBSTW-00887
Citrobacter sp. RHBSTW-00107
Citrobacter sp. RHBSTW-00599
Citrobacter sp. RHB35-C17
Citrobacter sp. RHB35-C21
Citrobacter sp. RHBSTW-00976
Citrobacter sp. RHBSTW-00229
Citrobacter sp. RHBSTW-00021
Citrobacter sp. RHBSTW-00628
Citrobacter sp. RHB20-C16
Citrobacter sp. RHB20-C15
Citrobacter sp. RHB25-C09
Citrobacter sp. FDAARGOS_156
Citrobacter sp. 172116965
Citrobacter sp. RHB36-C18
Citrobacter sp. RHBSTW-01044
Citrobacter sp. LUTT5
Citrobacter sp. TBCP-5362
Citrobacter sp. RHBSTW-00017
Citrobacter sp. RHB21-C01
Citrobacter sp. RHB21-C05
Citrobacter koseri
Citrobacter amalonaticus
Citrobacter rodentium
Citrobacter farmeri
Citrobacter pasteurii
Shigella flexneri
Shigella dysenteriae
Shigella boydii
Shigella sonnei
Shigella sp. PAMC 28760
Raoultella ornithinolytica
Raoultella planticola
Raoultella electrica
Raoultella terrigena
Raoultella sp. X13
Enterobacteriaceae bacterium ENNIH2
Enterobacteriaceae bacterium ENNIH1
Plautia stali symbiont
Enterobacteriaceae bacterium A-F18
Enterobacteriaceae endosymbiont of Macroplea mutica
Enterobacteriaceae endosymbiont of Donacia tomentosa
Enterobacteriaceae endosymbiont of Macroplea appendiculata
Enterobacteriaceae endosymbiont of Plateumaris consimilis
Enterobacteriaceae endosymbiont of Plateumaris braccata
Enterobacteriaceae endosymbiont of Plateumaris rustica
Enterobacteriaceae endosymbiont of Plateumaris sericea
Enterobacteriaceae endosymbiont of Plateumaris pusilla
Enterobacteriaceae endosymbiont of Donacia provostii
Enterobacteriaceae endosymbiont of Donacia sparganii
Enterobacteriaceae endosymbiont of Donacia bicoloricornis
Enterobacteriaceae endosymbiont of Donacia thalassina
Enterobacteriaceae endosymbiont of Donacia marginata
Enterobacteriaceae endosymbiont of Donacia cincticornis
Enterobacteriaceae endosymbiont of Donacia vulgaris
Enterobacteriaceae endosymbiont of Donacia cinerea
Enterobacteriaceae endosymbiont of Donacia proxima
Enterobacteriaceae endosymbiont of Donacia crassipes
Enterobacteriaceae endosymbiont of Donacia piscatrix
Enterobacteriaceae endosymbiont of Donacia simplex
Enterobacteriaceae endosymbiont of Donacia semicuprea
Enterobacteriaceae endosymbiont of Donacia clavipes
Enterobacteriaceae endosymbiont of Donacia dentata
Enterobacteriaceae endosymbiont of Donacia versicolorea
Enterobacteriaceae bacterium ENNIH3
Enterobacteriaceae bacterium strain FGI 57
Enterobacteriaceae bacterium S05
Candidatus Hamiltonella defensa
secondary endosymbiont of Ctenarytaina eucalypti
secondary endosymbiont of Heteropsylla cubana
Blochmannia endosymbiont of Camponotus nipponensis
Blochmannia endosymbiont of Polyrhachis (Hedomyrma) turneri
Blochmannia endosymbiont of Camponotus (Colobopsis) obliquus
Candidatus Blochmannia vafer
Candidatus Blochmannia floridanus
Candidatus Blochmannia pennsylvanicus
Candidatus Blochmannia chromaiodes
Candidatus Hoaglandella endobia
Candidatus Doolittlea endobia
Candidatus Gullanella endobia
Candidatus Tachikawaea gelatinosa
Candidatus Mikella endobia
Candidatus Purcelliella pentastirinorum
secondary endosymbiont of Trabutina mannipara
Candidatus Annandia adelgestsuga
Leclercia adecarboxylata
Leclercia sp. LSNIH1
Leclercia sp. LSNIH3
Leclercia sp. W17
Leclercia sp. 29361
Leclercia sp. J807
Leclercia sp. W6
Leclercia sp. 119287
Leclercia sp. 1106151
Cronobacter sakazakii
Cronobacter malonaticus
Cronobacter turicensis
Cronobacter sp. JZ38
Cronobacter condimenti
Cronobacter dublinensis
Cronobacter universalis
Cronobacter muytjensii
Kosakonia radicincitans
Kosakonia cowanii
Kosakonia sacchari
Kosakonia arachidis
Kosakonia oryzae
Kosakonia sp. CCTCC M2018092
Candidatus Riesia pediculicola
Candidatus Riesia pediculischaeffi
Cedecea neteri
Cedecea sp. FDAARGOS_727
Cedecea lapagei
Lelliottia amnigena
Lelliottia sp. WB101
Lelliottia jeotgali
Lelliottia nimipressuralis
Kluyvera intermedia
Kluyvera sp. PO2S7
Pluralibacter gergoviae
[Enterobacter] lignolyticus
Buttiauxella sp. 3AFRM03
Buttiauxella agrestis
Atlantibacter hermannii
Shimwellia blattae
Yokenella regensburgei
Metakosakonia sp. MRY16-398
Scandinavium goeteborgense
Candidatus Moranella endobia
Candidatus Ishikawaella capsulata
Gibbsiella quercinecans
Izhakiella sp. KSNA2
Limnobaculum parvum
Pseudescherichia vulneris
Yersinia pestis
Yersinia pseudotuberculosis
Yersinia similis
Yersinia enterocolitica
Yersinia ruckeri
Yersinia kristensenii
Yersinia massiliensis
Yersinia intermedia
Yersinia frederiksenii
Yersinia hibernica
Yersinia sp. KBS0713
Yersinia sp. FDAARGOS_228
Yersinia bercovieri
Yersinia entomophaga
Yersinia rohdei
Yersinia aldovae
Yersinia mollaretii
Yersinia canariae
Yersinia aleksiciae
Serratia marcescens
Serratia sp. SSNIH1
Serratia sp. ATCC 39006
Serratia sp. FDAARGOS_506
Serratia sp. SCBI
Serratia sp. KUDC3025
Serratia sp. FGI94
Serratia sp. 3ACOL1
Serratia sp. P2ACOL2
Serratia sp. 1D1416
Serratia sp. MYb239
Serratia sp. FS14
Serratia sp. LS-1
Serratia sp. JKS000199
Serratia sp. AS13
Serratia sp. AS12
Serratia plymuthica
Serratia fonticola
Serratia liquefaciens
Serratia rubidaea
Serratia symbiotica
Serratia proteamaculans
Serratia quinivorans
Serratia odorifera
Serratia surfactantfaciens
Serratia ficaria
Serratia nematodiphila
Rahnella aquatilis
Rahnella sp. ERMR1:05
Rahnella sp. Y9602
Nissabacter sp. SGAir0207
Candidatus Fukatsuia symbiotica
Chania multitudinisentens
Rouxiella badensis
Dickeya dianthicola
Dickeya sp. DW 0440
Dickeya sp. NCPPB 3274
Dickeya sp. MK7
Dickeya sp. CSL RW240
Dickeya sp. Secpp 1600
Dickeya chrysanthemi
Dickeya dadantii
Dickeya zeae
Dickeya solani
Dickeya poaceiphila
Dickeya fangzhongdai
Dickeya paradisiaca
Dickeya aquatica
Pectobacterium parmentieri
Pectobacterium carotovorum
Pectobacterium versatile
Pectobacterium atrosepticum
Pectobacterium brasiliense
Pectobacterium polaris
Pectobacterium odoriferum
Pectobacterium punjabense
Pectobacterium wasabiae
Sodalis glossinidius
Sodalis praecaptivus
Candidatus Sodalis pierantonius
Sodalis endosymbiont of Henestaris halophilus
Brenneria goodwinii
Brenneria rubrifaciens
Brenneria sp. EniD312
Brenneria nigrifluens
Lonsdalea britannica
Buchnera aphidicola
Pantoea agglomerans
Pantoea ananatis
Pantoea sp. PSNIH1
Pantoea sp. At-9b
Pantoea sp. CCBC3-3-1
Pantoea sp. SO10
Pantoea sp. 201603H
Pantoea vagans
Pantoea stewartii
Pantoea dispersa
Candidatus Pantoea carbekii
Pantoea eucalypti
Pantoea alhagi
Pantoea rwandensis
Erwinia amylovora
Candidatus Erwinia haradaeae
Erwinia pyrifoliae
Erwinia sp. Ejp617
Erwinia sp. J780
Erwinia sp. QL-Z3
Erwinia tasmaniensis
Erwinia billingiae
Erwinia persicina
Erwinia gerundensis
Tatumella citrea
Tatumella sp. TA1
Tatumella ptyseos
Mixta intestinalis
Mixta theicola
Mixta gaviniae
Mixta calida
Wigglesworthia glossinidia
Erwiniaceae bacterium PD-1
Proteus mirabilis
Proteus cibarius
Proteus vulgaris
Proteus sp. ZN5
Proteus sp. CD3
Proteus hauseri
Proteus columbae
Providencia rettgeri
Providencia stuartii
Providencia sp. WCHPHu000369
Providencia sp. 1701091
Providencia sp. 1701011
Providencia sp. 1709051003
Providencia sneebia
Providencia alcalifaciens
Providencia heimbachae
Providencia rustigianii
Providencia vermicola
Arsenophonus nasoniae
Arsenophonus endosymbiont of Aphis craccivora
Candidatus Arsenophonus lipoptenae
Arsenophonus endosymbiont of Aleurodicus dispersus
Morganella morganii
Xenorhabdus nematophila
Xenorhabdus bovienii
Xenorhabdus doucetiae
Xenorhabdus hominickii
Xenorhabdus poinarii
Photorhabdus laumondii
Photorhabdus asymbiotica
Photorhabdus thracensis
Edwardsiella tarda
Edwardsiella piscicida
Edwardsiella ictaluri
Edwardsiella sp. EA181011
Edwardsiella sp. LADL05-105
Edwardsiella anguillarum
Edwardsiella hoshinae
Hafnia alvei
Hafnia paralvei
Hafnia sp. CBA7124
Obesumbacterium proteus
Phytobacter ursingii
Phytobacter diazotrophicus
Phytobacter sp. SCO41
Plesiomonas shigelloides
Pragia fontium
Pragia sp. CF-458
Leminorella richardii
Acinetobacter baumannii
Acinetobacter pittii
Acinetobacter nosocomialis
Acinetobacter calcoaceticus
Acinetobacter lactucae
Acinetobacter sp. NEB 394
Acinetobacter sp. WCHAc010034
Acinetobacter sp. 10FS3-1
Acinetobacter sp. ACNIH2
Acinetobacter sp. ACNIH1
Acinetobacter sp. WCHA55
Acinetobacter sp. WCHA45
Acinetobacter sp. WCHAc010052
Acinetobacter sp. NEB149
Acinetobacter sp. FDAARGOS_724
Acinetobacter sp. FDAARGOS_493
Acinetobacter sp. TGL-Y2
Acinetobacter sp. BEC1-S18-ESBL-01
Acinetobacter sp. 185
Acinetobacter sp. LoGeW2-3
Acinetobacter sp. NCu2D-2
Acinetobacter sp. SWBY1
Acinetobacter sp. FDAARGOS_560
Acinetobacter sp. FDAARGOS_494
Acinetobacter sp. Marseille-Q1620
Acinetobacter sp. 323-1
Acinetobacter sp. TTH0-4
Acinetobacter sp. MYb10
Acinetobacter sp. dk386
Acinetobacter sp. C16S1
Acinetobacter indicus
Acinetobacter haemolyticus
Acinetobacter schindleri
Acinetobacter lwoffii
Acinetobacter wuhouensis
Acinetobacter radioresistens
Acinetobacter johnsonii
Acinetobacter cumulans
Acinetobacter defluvii
Acinetobacter soli
Acinetobacter chinensis
Acinetobacter towneri
Acinetobacter junii
Acinetobacter tandoii
Acinetobacter ursingii
Acinetobacter venetianus
Acinetobacter bereziniae
Acinetobacter larvae
Acinetobacter gyllenbergii
Acinetobacter dispersus
Acinetobacter baylyi
Acinetobacter equi
Acinetobacter guillouiae
Acinetobacter oleivorans
Moraxella osloensis
Moraxella catarrhalis
Moraxella bovoculi
Moraxella bovis
Moraxella ovis
Moraxella cuniculi
Psychrobacter sp. P11G5
Psychrobacter sp. P11G3
Psychrobacter sp. YP14
Psychrobacter sp. G
Psychrobacter sp. P2G3
Psychrobacter sp. PRwf-1
Psychrobacter sp. P11F6
Psychrobacter sp. DAB_AL43B
Psychrobacter sp. AntiMn-1
Psychrobacter sp. PAMC27889
Psychrobacter urativorans
Psychrobacter cryohalolentis
Psychrobacter alimentarius
Psychrobacter arcticus
Moraxellaceae bacterium HYN0046
Pseudomonas aeruginosa
Pseudomonas mendocina
Pseudomonas oleovorans
Pseudomonas furukawaii
Pseudomonas nitroreducens
Pseudomonas multiresinivorans
Pseudomonas citronellolis
Pseudomonas resinovorans
Pseudomonas alcaligenes
Pseudomonas sp. MPC6
Pseudomonas sp. MRSN12121
Pseudomonas sp. TMW 2.1634
Pseudomonas sp. KBS0707
Pseudomonas sp. NP-1
Pseudomonas sp. TCU-HL1
Pseudomonas sp. DY-1
Pseudomonas sp. URMO17WK12:I11
Pseudomonas sp. Leaf58
Pseudomonas sp. 11K1
Pseudomonas sp. R76
Pseudomonas sp. XWY-1
Pseudomonas sp. VLB120
Pseudomonas sp. KBS0802
Pseudomonas sp. StFLB209
Pseudomonas sp. TUM18999
Pseudomonas sp. DG56-2
Pseudomonas sp. LAB-08
Pseudomonas sp. SCB32
Pseudomonas sp. PE08
Pseudomonas sp. M30-35
Pseudomonas sp. 7SR1
Pseudomonas sp. CC6-YY-74
Pseudomonas sp. 02C 26
Pseudomonas sp. HLS-6
Pseudomonas sp. ADAK13
Pseudomonas sp. CMR5c
Pseudomonas sp. SNU WT1
Pseudomonas sp. ADAK18
Pseudomonas sp. S09G 359
Pseudomonas sp. K2W31S-8
Pseudomonas sp. R32
Pseudomonas sp. 31-12
Pseudomonas sp. S34
Pseudomonas sp. ACM7
Pseudomonas sp. S35
Pseudomonas sp. DTU12.3
Pseudomonas sp. UW4
Pseudomonas sp. ATCC 13867
Pseudomonas sp. S-6-2
Pseudomonas sp. OIL-1
Pseudomonas sp. SK
Pseudomonas sp. S1-A32-2
Pseudomonas sp. R84
Pseudomonas sp. LG1E9
Pseudomonas sp. ABC1
Pseudomonas sp. NS1(2017)
Pseudomonas sp. gcc21
Pseudomonas sp. MSPm1
Pseudomonas sp. R5-89-07
Pseudomonas sp. C27(2019)
Pseudomonas sp. CCOS 191
Pseudomonas sp. IB20
Pseudomonas sp. LTJR-52
Pseudomonas sp. NIBRBAC000502773
Pseudomonas sp. LPH1
Pseudomonas sp. Z003-0.4C(8344-21)
Pseudomonas sp. DR 5-09
Pseudomonas sp. 14181154
Pseudomonas sp. B10
Pseudomonas sp. FDAARGOS_380
Pseudomonas sp. MYb193
Pseudomonas sp. BIOMIG1BAC
Pseudomonas sp. R2A2
Pseudomonas sp. S150
Pseudomonas sp. SXM-1
Pseudomonas sp. J380
Pseudomonas sp. FGI182
Pseudomonas sp. RU47
Pseudomonas sp. S49
Pseudomonas sp. THAF7b
Pseudomonas sp. Os17
Pseudomonas sp. NC02
Pseudomonas sp. 09C 129
Pseudomonas sp. St29
Pseudomonas sp. LBUM920
Pseudomonas sp. ADAK22
Pseudomonas sp. CMR12a
Pseudomonas sp. BJP69
Pseudomonas sp. PONIH3
Pseudomonas sp. GR 6-02
Pseudomonas sp. ATCC 43928
Pseudomonas sp. B14-6
Pseudomonas sp. phDV1
Pseudomonas sp. LG1D9
Pseudomonas sp. R3-18-08
Pseudomonas sp. LH1G9
Pseudomonas sp. TKP
Pseudomonas sp. DTU12.1
Pseudomonas sp. CFSAN084952
Pseudomonas sp. SWI36
Pseudomonas sp. A214
Pseudomonas sp. SWI44
Pseudomonas sp. L22-9
Pseudomonas sp. R2-37-08W
Pseudomonas sp. s211(2017)
Pseudomonas sp. R4-34-07
Pseudomonas sp. R4-39-08
Pseudomonas sp. R3-52-08
Pseudomonas sp. R1-43-08
Pseudomonas sp. 13159349
Pseudomonas sp. R4-35-07
Pseudomonas sp. R2-60-08W
Pseudomonas sp. JY-Q
Pseudomonas sp. SWI7
Pseudomonas sp. R11-23-07
Pseudomonas sp. R2-7-07
Pseudomonas sp. KUIN-1
Pseudomonas sp. SWI6
Pseudomonas sp. WCS374
Pseudomonas sp. LTGT-11-2Z
Pseudomonas sp. FDAARGOS_761
Pseudomonas sp. bs2935
Pseudomonas sp. ADAK21
Pseudomonas sp. ADAK2
Pseudomonas sp. 29A
Pseudomonas sp. 43A
Pseudomonas sp. ADAK20
Pseudomonas sp. ADAK7
Pseudomonas sp. THAF42
Pseudomonas sp. THAF187a
Pseudomonas sp. S19
Pseudomonas syringae
Pseudomonas syringae group genomosp. 3
Pseudomonas amygdali
Pseudomonas savastanoi
Pseudomonas avellanae
Pseudomonas asturiensis
Pseudomonas coronafaciens
Pseudomonas cichorii
Pseudomonas viridiflava
Pseudomonas fuscovaginae
Pseudomonas sp. Lz4W
Pseudomonas fluorescens
Pseudomonas protegens
Pseudomonas synxantha
Pseudomonas orientalis
Pseudomonas azotoformans
Pseudomonas veronii
Pseudomonas mandelii
Pseudomonas mucidolens
Pseudomonas mediterranea
Pseudomonas corrugata
Pseudomonas rhodesiae
Pseudomonas trivialis
Pseudomonas poae
Pseudomonas libanensis
Pseudomonas migulae
Pseudomonas tolaasii
Pseudomonas cedrina
Pseudomonas brenneri
Pseudomonas extremorientalis
Pseudomonas putida
Pseudomonas monteilii
Pseudomonas oryzihabitans
Pseudomonas plecoglossicida
Pseudomonas fulva
Pseudomonas mosselii
Pseudomonas sp. SGAir0191
Pseudomonas chlororaphis
Pseudomonas fragi
Pseudomonas taetrolens
Psychrobacter sp. FME2
Pseudomonas stutzeri
Pseudomonas luteola
Pseudomonas balearica
Pseudomonas xanthomarina
Pseudomonas cerasi
Pseudomonas brassicacearum
Pseudomonas yamanorum
Pseudomonas frederiksbergensis
Pseudomonas umsongensis
Pseudomonas antarctica
Pseudomonas entomophila
Pseudomonas simiae
Pseudomonas parafulva
Pseudomonas koreensis
Pseudomonas psychrotolerans
Pseudomonas lurida
Pseudomonas moraviensis
Pseudomonas otitidis
Pseudomonas knackmussii
Pseudomonas alkylphenolica
Pseudomonas psychrophila
Pseudomonas graminis
Pseudomonas vancouverensis
Pseudomonas denitrificans (nom. rej.)
Pseudomonas agarici
Pseudomonas reinekei
Pseudomonas arsenicoxydans
Pseudomonas marincola
Pseudomonas prosekii
Pseudomonas silesiensis
Pseudomonas extremaustralis
Pseudomonas pelagia
Pseudomonas palleroniana
Pseudomonas lini
Pseudomonas rhizosphaerae
Pseudomonas versuta
Pseudomonas cremoricolorata
Pseudomonas sabulinigri
Pseudomonas thivervalensis
Pseudomonas oryzae
Pseudomonas litoralis
Pseudomonas salegens
Pseudomonas kribbensis
Pseudomonas pohangensis
Pseudomonas xinjiangensis
Pseudomonas saudiphocaensis
Pseudomonas guangdongensis
Pseudomonas asplenii
Pseudomonas granadensis
Pseudomonas sihuiensis
Pseudomonas alcaliphila
Pseudomonas lactis
Candidatus Pseudomonas adelgestsugas
Pseudomonas soli
Azotobacter chroococcum
Azotobacter vinelandii
Azotobacter salinestris
Oblitimonas alkaliphila
Permianibacter aggregans
Pseudomonadaceae bacterium SI-3
Entomomonas moraniae
Vibrio parahaemolyticus
Vibrio alginolyticus
Vibrio campbellii
Vibrio owensii
Vibrio harveyi
Vibrio diabolicus
Vibrio antiquarius
Vibrio natriegens
Vibrio rotiferianus
Vibrio azureus
Vibrio jasicida
Vibrio cholerae
Vibrio vulnificus
Vibrio sp. THAF190c
Vibrio sp. THAF100
Vibrio sp. SM1977
Vibrio sp. HDW18
Vibrio sp. dhg
Vibrio sp. THAF191d
Vibrio sp. THAF191c
Vibrio sp. ZWAL4003
Vibrio sp. Scap24
Vibrio sp. HBUAS61001
Vibrio sp. EJY3
Vibrio sp. 2521-89
Vibrio sp. THAF64
Vibrio anguillarum
Vibrio fluvialis
Vibrio coralliilyticus
Vibrio furnissii
Vibrio mimicus
Vibrio navarrensis
Vibrio tubiashii
Vibrio europaeus
Vibrio scophthalmi
Vibrio cincinnatiensis
Vibrio metoecus
Vibrio mediterranei
Vibrio metschnikovii
Vibrio taketomensis
Vibrio casei
Vibrio rumoiensis
Vibrio crassostreae
Vibrio tapetis
Vibrio panuliri
Vibrio ponticus
Vibrio breoganii
Vibrio alfacsensis
Vibrio gazogenes
Vibrio nigripulchritudo
Vibrio tritonius
Vibrio chagasii
Vibrio astriarenae
Vibrio spartinae
Vibrio cyclitrophicus
Vibrio splendidus
Vibrio aphrogenes
Vibrio atlanticus
Vibrio hyugaensis
Vibrio cidicii
Vibrio qinghaiensis
Vibrio neocaledonicus
Aliivibrio fischeri
Aliivibrio salmonicida
Aliivibrio wodanis
Photobacterium damselae
Photobacterium profundum
Photobacterium gaetbulicola
Grimontia hollisae
Salinivibrio costicola
Salinivibrio kushneri
Salinivibrio sp. YCSC6
Candidatus Enterovibrio luxaltus
Paraphotobacterium marinum
Xanthomonas citri
Xanthomonas oryzae
Xanthomonas campestris
Xanthomonas euvesicatoria
Xanthomonas phaseoli
Xanthomonas translucens
Xanthomonas fragariae
Xanthomonas hortorum
Xanthomonas vasicola
Xanthomonas sp. ISO98C4
Xanthomonas sp. CPBF 424
Xanthomonas axonopodis
Xanthomonas vesicatoria
Xanthomonas cassavae
Xanthomonas albilineans
Xanthomonas arboricola
Xanthomonas perforans
Xanthomonas sacchari
Xanthomonas cucurbitae
Xanthomonas hyacinthi
Stenotrophomonas maltophilia
Stenotrophomonas sp. ESTM1D_MKCIP4_1
Stenotrophomonas sp. SAU14A_NAIMI4_5
Stenotrophomonas sp. ZAC14D2_NAIMI4_7
Stenotrophomonas sp. ZAC14A_NAIMI4_1
Stenotrophomonas sp. YAU14D1_LEIMI4_1
Stenotrophomonas sp. ZAC14D2_NAIMI4_6
Stenotrophomonas sp. SAU14A_NAIMI4_8
Stenotrophomonas sp. YAU14A_MKIMI4_1
Stenotrophomonas sp. ZAC14D1_NAIMI4_6
Stenotrophomonas sp. ZAC14D1_NAIMI4_1
Stenotrophomonas sp. LM091
Stenotrophomonas sp. 364
Stenotrophomonas sp. NA06056
Stenotrophomonas sp. WZN-1
Stenotrophomonas sp. G4
Stenotrophomonas sp. ASS1
Stenotrophomonas sp. MYb57
Stenotrophomonas sp. Pemsol
Stenotrophomonas sp. pho
Stenotrophomonas sp. DAIF1
Stenotrophomonas sp. PAMC25021
Stenotrophomonas sp. KCTC 12332
Stenotrophomonas acidaminiphila
Stenotrophomonas rhizophila
Stenotrophomonas nitritireducens
Xylella fastidiosa
Xylella taiwanensis
Lysobacter enzymogenes
Lysobacter capsici
Lysobacter antibioticus
Lysobacter sp. TY2-98
Lysobacter sp. HDW10
Lysobacter gummosus
Lysobacter soli
Lysobacter maris
Lysobacter alkalisoli
Lysobacter oculi
Lysobacter lycopersici
Luteimonas sp. JM171
Luteimonas sp. YGD11-2
Luteimonas chenhongjianii
Luteimonas yindakuii
Luteimonas granuli
Pseudoxanthomonas suwonensis
Pseudoxanthomonas spadix
Thermomonas sp. SY21
Thermomonas sp. HDW16
Pseudolysobacter antarcticus
Arenimonas daejeonensis
Dyella japonica
Dyella thiooxydans
Dyella sp. M7H15-1
Luteibacter rhizovicinus
Luteibacter pinisoli
Rhodanobacter glycinis
Rhodanobacter denitrificans
Ahniella affigens
Dokdonella koreensis
Frateuria aurantia
Aerosticca soli
Piscirickettsia salmonis
Thiomicrorhabdus sp. aks77
Thiomicrorhabdus sp. AkT22
Thiomicrorhabdus sp. G2
Thiomicrorhabdus sp. G1
Thiomicrorhabdus aquaedulcis
Thiomicrorhabdus indica
Methylophaga nitratireducenticrescens
Methylophaga frappieri
Hydrogenovibrio crunogenus
Hydrogenovibrio marinus
Hydrogenovibrio thermophilus
Cycloclasticus sp. PY97N
Cycloclasticus sp. P1
Cycloclasticus zancles
Thiomicrospira aerophila
Thiomicrospira cyclica
Thiomicrospira sp. S5
Francisella tularensis
Francisella orientalis
Francisella philomiragia
Francisella sp. MA067296
Francisella sp. FSC1006
Francisella sp. Scap27
Francisella marina
Francisella hispaniensis
Francisella opportunistica
Francisella persica
Francisella frigiditurris
Francisella uliginis
Francisella halioticida
Francisella adeliensis
Francisella salina
Allofrancisella guangzhouensis
Allofrancisella inopinata
Allofrancisella frigidaquae
Beggiatoa leptomitoformis
Thioploca ingrica
Mannheimia haemolytica
Mannheimia sp. 16CN0041
Mannheimia sp. USDA-ARS-USMARC-1261
Mannheimia sp. ZY170218
Mannheimia sp. BNO311
Mannheimia sp. 17CN0883
Mannheimia varigena
Mannheimia granulomatis
Haemophilus influenzae
[Haemophilus] ducreyi
Haemophilus parainfluenzae
Haemophilus haemolyticus
Haemophilus parahaemolyticus
Haemophilus aegyptius
Haemophilus pittmaniae
Haemophilus sp. oral taxon 036
Pasteurella multocida
Pasteurella skyensis
Pasteurella dagmatis
Glaesserella parasuis
Glaesserella sp. 15-184
Actinobacillus pleuropneumoniae
Actinobacillus suis
Actinobacillus equuli
Actinobacillus succinogenes
Actinobacillus porcitonsillarum
Actinobacillus delphinicola
Actinobacillus indolicus
Actinobacillus lignieresii
Histophilus somni
Aggregatibacter actinomycetemcomitans
Aggregatibacter aphrophilus
Aggregatibacter segnis
Avibacterium paragallinarum
Avibacterium volantium
Bibersteinia trehalosi
Pasteurellaceae bacterium RH1A
Pasteurellaceae bacterium Orientalotternb1
Pasteurellaceae bacterium NI1060
[Mannheimia] succiniciproducens
Basfia succiniciproducens
Rodentibacter pneumotropicus
Rodentibacter heylii
Gallibacterium anatis
[Pasteurella] aerogenes
Bisgaardia hudsonensis
Otariodibacter oris
Frederiksenia canicola
Vespertiliibacter pulmonis
Pseudoalteromonas sp. R3
Pseudoalteromonas sp. A25
Pseudoalteromonas sp. NC201
Pseudoalteromonas sp. Scap06
Pseudoalteromonas sp. 16-SW-7
Pseudoalteromonas sp. DL-6
Pseudoalteromonas sp. 13-15
Pseudoalteromonas sp. THAF3
Pseudoalteromonas sp. 1_2015MBL_MicDiv
Pseudoalteromonas sp. Bsw20308
Pseudoalteromonas sp. Xi13
Pseudoalteromonas sp. MT33b
Pseudoalteromonas sp. JSTW
Pseudoalteromonas sp. SM9913
Pseudoalteromonas luteoviolacea
Pseudoalteromonas piscicida
Pseudoalteromonas carrageenovora
Pseudoalteromonas spongiae
Pseudoalteromonas agarivorans
Pseudoalteromonas tunicata
Pseudoalteromonas translucida
Pseudoalteromonas issachenkonii
Pseudoalteromonas rubra
Pseudoalteromonas arctica
Pseudoalteromonas nigrifaciens
Pseudoalteromonas donghaensis
Pseudoalteromonas atlantica
Pseudoalteromonas phenolica
Pseudoalteromonas piratica
Pseudoalteromonas espejiana
Pseudoalteromonas ruthenica
Pseudoalteromonas tetraodonis
Pseudoalteromonas aliena
Pseudoalteromonas shioyasakiensis
Pseudoalteromonas marina
Alteromonas mediterranea
Alteromonas macleodii
Alteromonas sp. RKMC-009
Alteromonas sp. 76-1
Alteromonas sp. BL110
Alteromonas sp. MB-3u-76
Alteromonas sp. RW2A1
Alteromonas sp. Mac1
Alteromonas stellipolaris
Alteromonas australica
Alteromonas pelagimontana
Alteromonas naphthalenivorans
Alteromonas addita
Marinobacter sp. NP-4(2019)
Marinobacter sp. JH2
Marinobacter sp. LV10R510-11A
Marinobacter sp. Arc7-DN-1
Marinobacter sp. LQ44
Marinobacter sp. BSs20148
Marinobacter sp. CP1
Marinobacter sp. es.042
Marinobacter sp. THAF197a
Marinobacter sp. THAF39
Marinobacter salarius
Marinobacter hydrocarbonoclasticus
Marinobacter adhaerens
Marinobacter fonticola
Marinobacter salinus
Marinobacter similis
Marinobacter psychrophilus
Paraglaciecola sp. L3A3
Paraglaciecola sp. L1A13
Paraglaciecola mesophila
Paraglaciecola psychrophila
Salinimonas sp. KX18D6
Salinimonas sediminis
Salinimonas lutimaris
Catenovulum sp. CCB-QB4
Catenovulum sediminis
Glaciecola sp. THG-3.7
Glaciecola nitratireducens
Hydrocarboniclastica marina
Lacimicrobium alkaliphilum
Agarivorans gilvus
Saliniradius amylolyticus
Shewanella baltica
Shewanella sp. SNU WT4
Shewanella sp. FDAARGOS_354
Shewanella sp. ANA-3
Shewanella sp. MR-7
Shewanella sp. YLB-06
Shewanella sp. Scap07
Shewanella sp. M2
Shewanella sp. WE21
Shewanella sp. Arc9-LZ
Shewanella sp. Pdp11
Shewanella sp. MEBiC00475
Shewanella sp. MR-4
Shewanella sp. W3-18-1
Shewanella algae
Shewanella putrefaciens
Shewanella oneidensis
Shewanella aestuarii
Shewanella bicestrii
Shewanella marisflavi
Shewanella khirikhana
Shewanella woodyi
Shewanella psychrophila
Shewanella sediminis
Shewanella piezotolerans
Shewanella halifaxensis
Shewanella pealeana
Shewanella japonica
Shewanella donghaensis
Shewanella maritima
Shewanella violacea
Shewanella denitrificans
Shewanella loihica
Shewanella livingstonensis
Shewanella amazonensis
Shewanella benthica
Shewanella frigidimarina
Shewanella decolorationis
Shewanella chilikensis
Shewanella polaris
Parashewanella spongiae
Parashewanella tropica
Colwellia sp. PAMC 20917
Colwellia sp. Arc7-635
Colwellia sp. 20A7
Colwellia sp. PAMC 21821
Colwellia sp. MT41
Colwellia sp. Arc7-D
Colwellia psychrerythraea
Colwellia beringensis
Thalassotalea sp. HSM 43
Thalassotalea sp. PS06
Thalassotalea crassostreae
Litorilituus sediminis
Idiomarina loihiensis
Idiomarina sp. OT37-5b
Idiomarina sp. X4
Idiomarina andamanensis
Idiomarina piscisalsi
Idiomarinaceae bacterium HL-53
Moritella viscosa
Moritella marina
Moritella yayanosii
Ferrimonas balearica
Ferrimonas sp. S7
Psychromonas ingrahamii
Psychromonas sp. CNPT3
Legionella pneumophila
Legionella adelaidensis
Legionella longbeachae
Legionella sp. PC1000
Legionella sp. TUM19329
Legionella sp. PC997
Legionella sainthelensi
Legionella israelensis
Legionella geestiana
Legionella fallonii
Legionella anisa
Legionella spiritensis
Legionella hackeliae
Legionella oakridgensis
Legionella cherrii
Legionella waltersii
Legionella clemsonensis
Legionella jordanis
Legionella lansingensis
Legionella endosymbiont of Polyplax serrata
Fluoribacter dumoffii
Tatlockia micdadei
Coxiella burnetii
Candidatus Coxiella mudrowiae
Coxiella endosymbiont of Amblyomma sculptum
Coxiella endosymbiont of Amblyomma americanum
Aquicella lusitana
Aquicella siphonis
Candidatus Rickettsiella viridis
Coxiella-like endosymbiont of Amblyomma americanum
Aeromonas salmonicida
Aeromonas hydrophila
Aeromonas veronii
Aeromonas sp. WP2-W18-CRE-05
Aeromonas sp. ASNIH2
Aeromonas sp. ASNIH4
Aeromonas sp. ASNIH3
Aeromonas sp. ASNIH1
Aeromonas sp. 2692-1
Aeromonas sp. ASNIH5
Aeromonas sp. ASNIH7
Aeromonas sp. CA23
Aeromonas sp. CU5
Aeromonas sp. 1805
Aeromonas caviae
Aeromonas media
Aeromonas schubertii
Aeromonas encheleia
Aeromonas dhakensis
Aeromonas rivipollensis
Oceanimonas sp. GK1
Oceanisphaera profunda
Oceanisphaera avium
Zobellella denitrificans
Tolumonas auensis
Succinivibrio dextrinosolvens
Halomonas sp. THAF12
Halomonas sp. PA16-9
Halomonas sp. KO116
Halomonas sp. A3H3
Halomonas sp. Y2R2
Halomonas sp. BC-M4-5
Halomonas sp. 1513
Halomonas sp. GFAJ-1
Halomonas sp. THAF5a
Halomonas sp. NBT06E8
Halomonas sp. GT
Halomonas sp. HG01
Halomonas sp. N3-2A
Halomonas sp. JS92-SW72
Halomonas sp. SF2003
Halomonas sp. PGE1
Halomonas sp. AM6
Halomonas sp. hl-4
Halomonas sp. HL-93
Halomonas sp. R57-5
Halomonas sp. 'Soap Lake #6'
Halomonas sp. 'Soap Lake #7'
Halomonas meridiana
Halomonas hydrothermalis
Halomonas titanicae
Halomonas huangheensis
Halomonas socia
Halomonas elongata
Halomonas chromatireducens
Halomonas beimenensis
Halomonas aestuarii
Halomonas subglaciescola
Halomonas venusta
Halomonas campaniensis
Halomonas alkaliphila
Halomonas ventosae
Candidatus Portiera aleyrodidarum
Candidatus Carsonella ruddii
Zymobacter palmae
Candidatus Evansia muelleri
Kushneria sp. YCWA18
Kushneria marisflavi
Kushneria konosiri
Cobetia sp. L2A1
Cobetia sp. ICG0124
Cobetia marina
Halotalea alkalilenta
Salinicola tamaricis
Pistricoccus aurantiacus
Chromohalobacter salexigens
Marinomonas sp. MWYL1
Marinomonas sp. FW-1
Marinomonas primoryensis
Marinomonas mediterranea
Marinomonas posidonica
Thalassolituus oleivorans
Marinobacterium aestuarii
Marinobacterium sp. LSUCC0821
Neptunomonas phycophila
Neptunomonas concharum
Nitrincola sp. KXZD1103
Bermanella marisrubri
Oleispira antarctica
Bacterioplanes sanyensis
Alcanivorax sp. N3-2A
Alcanivorax sp. NBRC 101098
Alcanivorax pacificus
Alcanivorax dieselolei
Alcanivorax xenomutans
Alcanivorax borkumensis
Ketobacter alkanivorans
Kangiella koreensis
Kangiella profundi
Kangiella geojedonensis
Kangiella sediminilitoris
Oceanospirillales bacterium S2-4-1H
Hahella sp. KA22
Hahella chejuensis
Gynuella sunshinyii
Saccharospirillum mangrovi
Reinekea forsetii
Oleiphilus messinensis
Endozoicomonas montiporae
Litoricola lipolytica
Nitrosococcus watsonii
Nitrosococcus halophilus
Nitrosococcus oceani
Nitrosococcus wardiae
Candidatus Thiodictyon syntrophicum
Allochromatium vinosum
Rheinheimera sp. LHK132
Rheinheimera sp. D18
Chromatiaceae bacterium 2141T.STBD.0c.01a
Chromatiaceae bacterium No.7
Thioflavicoccus mobilis
Candidatus Nitrosoglobus terrae
Thiocystis violascens
Marichromatium purpuratum
Thermochromatium tepidum
Thioalkalivibrio sp. K90mix
Thioalkalivibrio nitratireducens
Thioalkalivibrio sulfidiphilus
Thioalkalivibrio paradoxus
Thioalkalivibrio versutus
Acidihalobacter prosperus
Acidihalobacter ferrooxidans
Spiribacter curvatus
Spiribacter sp. 2438
Spiribacter roseus
Spiribacter salinus
Ectothiorhodospira sp. BSL-9
Ectothiorhodospira haloalkaliphila
Ectothiorhodospiraceae bacterium BW-2
Ectothiorhodospiraceae bacterium 2226
Halorhodospira halochloris
Halorhodospira halophila
Alkalilimnicola ehrlichii
Granulosicoccus antarcticus
Sulfuriflexus mobilis
Halothiobacillus sp. LS2
Halothiobacillus neapolitanus
Woeseia oceani
Wenzhouxiangella marina
Thiohalobacter thiocyanaticus
Sulfurivermis fontis
Guyparkeria halophila
Cellvibrio sp. KY-GH-1
Cellvibrio sp. PSBB006
Cellvibrio sp. PSBB023
Cellvibrio sp. KY-YJ-3
Cellvibrio japonicus
Agarilytica rhodophyticola
Teredinibacter turnerae
Saccharophagus degradans
Simiduia agarivorans
Microbulbifer sp. THAF38
Microbulbifer sp. A4B17
Microbulbifer sp. GL-2
Microbulbifer sp. SH-1
Microbulbifer sp. ALW1
Microbulbifer sp. YPW1
Microbulbifer agarilyticus
Microbulbifer hydrolyticus
Microbulbifer thermotolerans
Microbulbifer aggregans
Halioglobus japonicus
Halioglobus pacificus
Halioglobus maricola
Kineobactrum sp. M2
Congregibacter litoralis
Halieaceae bacterium IMCC3088
Spongiibacter sp. IMCC21906
Oceanicoccus sagamiensis
Zhongshania aliphaticivorans
Candidatus Ruthia endofausta
Candidatus Ruthia magnifica
Bathymodiolus thermophilus thioautotrophic gill symbiont
Bathymodiolus septemdierum thioautotrophic gill symbiont
Candidatus Vesicomyosocius okutanii
Candidatus Thioglobus singularis
Candidatus Thioglobus sp. NP1
Candidatus Thioglobus autotrophicus
Candidatus Baumannia cicadellinicola
endosymbiont of Sipalinus gigas
endosymbiont of Pachyrhynchus infernalis
Candidatus Nardonella dryophthoridicola
Thiolapillus brandeum
Sedimenticola thiotaurini
Gallaecimonas mangrovi
Candidatus Reidiella endopervernicosa
Pseudohongiella spirulinae
Methylomonas sp. DH-1
Methylomonas sp. LW13
Methylomonas sp. GJ1
Methylomonas koyamae
Methylomonas methanica
Methylomonas denitrificans
Methylomicrobium album
Methylomicrobium alcaliphilum
Methylomicrobium sp. wino1
Methylomicrobium buryatense
Methylococcus sp. IM1
Methylococcus capsulatus
Methylocaldum marinum
Methylovulum psychrotolerans
Candidatus Methylospira mobilis
Methylomonas clara
Gammaproteobacteria bacterium DM2
gamma proteobacterium HdN1
gamma proteobacterium SS-5
endosymbiont of unidentified scaly snail isolate Monju
Gammaproteobacteria bacterium ESL0073
endosymbiont of Plagiopylea sp.
endosymbiont of Euscepes postfasciatus
Gilliamella apicola
Orbus sp. IPMB12
Frischella perrara
Solimonas sp. K1W22B-7
Sinimarinibacterium sp. NLF-5-8
Steroidobacter denitrificans
Sulfurifustis variabilis
Acidiferrobacter sp. SPIII_3
Sulfuricaulis limicola
Dichelobacter nodosus
Cardiobacterium hominis
Salinisphaera sp. LB1
Immundisolibacter cernigliae
Rhizobium sp. CIAT894
Rhizobium sp. IE4771
Rhizobium sp. JKLM13E
Rhizobium sp. JKLM12A2
Rhizobium sp. TAL182
Rhizobium sp. N324
Rhizobium sp. ACO-34A
Rhizobium sp. Kim5
Rhizobium sp. CCGE531
Rhizobium sp. CCGE532
Rhizobium sp. N541
Rhizobium sp. N941
Rhizobium sp. NXC24
Rhizobium sp. NXC14
Rhizobium sp. JKLM19E
Rhizobium sp. N113
Rhizobium sp. 11515TR
Rhizobium sp. WL3
Rhizobium sp. ADMK78
Rhizobium sp. NIBRBAC000502774
Rhizobium sp. Y9
Rhizobium sp. NT-26
Rhizobium sp. N731
Rhizobium sp. N1314
Rhizobium sp. Khangiran2
Rhizobium sp. TCK
Rhizobium sp. S41
Rhizobium sp. N871
Rhizobium sp. N741
Rhizobium sp. N621
Rhizobium leguminosarum
Rhizobium phaseoli
Rhizobium favelukesii
Rhizobium etli
Rhizobium pusense
Rhizobium oryzihabitans
Rhizobium rhizoryzae
Rhizobium gallicum
Rhizobium pseudoryzae
Rhizobium daejeonense
Rhizobium acidisoli
Rhizobium flavum
Rhizobium jaguaris
Rhizobium tropici
Rhizobium grahamii
Rhizobium esperanzae
Agrobacterium tumefaciens
Agrobacterium fabrum
Agrobacterium vitis
Agrobacterium rhizogenes
Agrobacterium sp. CGMCC 11546
Agrobacterium sp. T29
Agrobacterium sp. MA01
Agrobacterium sp. H13-3
Agrobacterium sp. RAC06
Agrobacterium larrymoorei
Neorhizobium sp. NCHU2750
Neorhizobium sp. SOG26
Neorhizobium galegae
Sinorhizobium meliloti
Sinorhizobium fredii
Sinorhizobium americanum
Sinorhizobium sp. CCBAU 05631
Sinorhizobium sp. RAC02
Sinorhizobium medicae
Ensifer adhaerens
Ensifer mexicanus
Ensifer alkalisoli
Ensifer sojae
Candidatus Liberibacter asiaticus
Liberibacter crescens
Candidatus Liberibacter solanacearum
Candidatus Liberibacter africanus
Candidatus Liberibacter americanus
Shinella sp. HZN7
arsenite-oxidising bacterium NT-25
Ciceribacter thiooxidans
Georhizobium profundi
Brucella melitensis
Brucella abortus
Brucella suis
Brucella canis
Brucella sp. 09RB8910
Brucella sp. 2280
Brucella sp. 10RB9215
Brucella sp. BO3
Brucella sp. 09RB8471
Brucella sp. 2002734562
Brucella ceti
Brucella pinnipedialis
Brucella inopinata
Brucella ovis
Brucella microti
Ochrobactrum anthropi
Ochrobactrum quorumnocens
Ochrobactrum pituitosum
Ochrobactrum pseudogrignonense
Candidatus Hodgkinia cicadicola
Methyloceanibacter caenitepidi
Methyloceanibacter sp. wino2
Hartmannibacter diazotrophicus
Nordella sp. HKS 07
Pseudorhodoplanes sinuspersici
Methyloligella sp. GL2
Bradyrhizobium sp.
Bradyrhizobium sp. BTAi1
Bradyrhizobium sp. SK17
Bradyrhizobium sp. LCT2
Bradyrhizobium sp. 6(2017)
Bradyrhizobium sp. CCBAU 051011
Bradyrhizobium sp. ORS 285
Bradyrhizobium sp. ORS 278
Bradyrhizobium sp. CCGE-LA001
Bradyrhizobium sp. 1(2017)
Bradyrhizobium sp. WSM471
Bradyrhizobium sp. 58S1
Bradyrhizobium sp. S23321
Bradyrhizobium sp. SG09
Bradyrhizobium sp. TM102
Bradyrhizobium sp. KBS0725
Bradyrhizobium sp. KBS0727
Bradyrhizobium diazoefficiens
Bradyrhizobium japonicum
Bradyrhizobium symbiodeficiens
Bradyrhizobium erythrophlei
Bradyrhizobium lablabi
Bradyrhizobium elkanii
Bradyrhizobium guangdongense
Bradyrhizobium guangzhouense
Bradyrhizobium guangxiense
Bradyrhizobium betae
Bradyrhizobium ottawaense
Bradyrhizobium canariense
Bradyrhizobium icense
Bradyrhizobium oligotrophicum
Bradyrhizobium zhanjiangense
Bradyrhizobium paxllaeri
Bradyrhizobium vignae
Bradyrhizobium amphicarpaeae
Bosea sp. F3-2
Bosea sp. AS-1
Bosea sp. Tri-49
Bosea sp. PAMC 26642
Bosea sp. RAC05
Bosea sp. ANAM02
Bosea vaviloviae
Rhodopseudomonas palustris
Oligotropha carboxidovorans
Nitrobacter hamburgensis
Nitrobacter winogradskyi
Tardiphaga sp. vice154
Tardiphaga sp. vice304
Tardiphaga sp. vice278
Tardiphaga sp. vice352
Afipia sp. GAS231
Variibacter gotjawalensis
Bradyrhizobiaceae bacterium SG-6C
Mesorhizobium sp. NZP2077
Mesorhizobium sp. WSM1497
Mesorhizobium sp. Pch-S
Mesorhizobium sp. M1B.F.Ca.ET.045.04.1.1
Mesorhizobium sp. M1E.F.Ca.ET.045.02.1.1
Mesorhizobium sp. M4B.F.Ca.ET.058.02.1.1
Mesorhizobium sp. M3A.F.Ca.ET.080.04.2.1
Mesorhizobium sp. M7D.F.Ca.US.005.01.1.1
Mesorhizobium sp. M1D.F.Ca.ET.043.01.1.1
Mesorhizobium sp. M6A.T.Cr.TU.016.01.1.1
Mesorhizobium sp. DCY119
Mesorhizobium sp. M9A.F.Ca.ET.002.03.1.2
Mesorhizobium sp. 8
Mesorhizobium sp. NZP2298
Mesorhizobium sp. M7A.F.Ce.TU.012.03.2.1
Mesorhizobium sp. M2A.F.Ca.ET.043.05.1.1
Mesorhizobium sp. AA22
Mesorhizobium sp. M2A.F.Ca.ET.046.03.2.1
Mesorhizobium sp. M2A.F.Ca.ET.043.02.1.1
Mesorhizobium sp. NZP2234
Mesorhizobium loti
Mesorhizobium japonicum
Mesorhizobium ciceri
Mesorhizobium amorphae
Mesorhizobium huakuii
Mesorhizobium jarvisii
Mesorhizobium terrae
Mesorhizobium oceanicum
Mesorhizobium opportunistum
Mesorhizobium erdmanii
Mesorhizobium australicum
Aminobacter sp. MSH1
Aminobacter aminovorans
Phyllobacterium zundukense
Hoeflea sp. IMCC20628
Hoeflea phototrophica
Chelativorans sp. BNC1
Lentilitoribacter sp. Alg239-R112
Nitratireductor sp. OM-1
Nitratireductor sp. SY7
Oricola sp. MEBiC13590
Roseitalea porphyridii
Salaquimonas pukyongi
Methylobacterium sp. AMS5
Methylobacterium sp. 4-46
Methylobacterium sp. WL1
Methylobacterium sp. DM1
Methylobacterium sp. XJLW
Methylobacterium sp. 17Sr1-43
Methylobacterium sp. 17Sr1-1
Methylobacterium sp. C1
Methylobacterium sp. NI91
Methylobacterium sp. CLZ
Methylobacterium radiotolerans
Methylobacterium nodulans
Methylobacterium aquaticum
Methylobacterium currus
Methylobacterium brachiatum
Methylobacterium phyllosphaerae
Methylobacterium durans
Methylobacterium mesophilicum
Methylobacterium terrae
Methylobacterium oryzae
Methylorubrum extorquens
Methylorubrum populi
Methylorubrum zatmanii
Microvirga ossetica
Microvirga sp. 17 mud 1-3
Microvirga sp. HR1
Bartonella sp. HY038
Bartonella sp. WD16.2
Bartonella sp. 1-1C
Bartonella sp. A1379B
Bartonella sp. CDC_skunk
Bartonella sp. Raccoon60
Bartonella sp. 114
Bartonella sp. 11B
Bartonella sp. JB15
Bartonella sp. Coyote22sub2
Bartonella sp. JB63
Bartonella henselae
Bartonella quintana
Bartonella tribocorum
Bartonella apis
Bartonella bacilliformis
Bartonella vinsonii
Bartonella grahamii
Bartonella krasnovii
Bartonella schoenbuchensis
Bartonella kosoyi
Bartonella birtlesii
Bartonella australis
Bartonella alsatica
Bartonella ancashensis
Bartonella bovis
Bartonella clarridgeiae
Bartonella elizabethae
Devosia sp. A16
Devosia sp. D6-9
Devosia sp. 1566
Devosia sp. I507
Devosia sp. MC521
Devosia ginsengisoli
Hyphomicrobium denitrificans
Hyphomicrobium sp. MC1
Hyphomicrobium nitrativorans
Blastochloris viridis
Blastochloris tepida
Pelagibacterium halotolerans
Maritalea myrionectae
Candidatus Filomicrobium marinum
Rhodoplanes sp. Z2-YC6860
Youhaiella tibetensis
Rhodomicrobium vannielii
Methylocystis rosea
Methylocystis heyeri
Methylocystis parvus
Methylocystis bryophila
Methylocystis sp. SC2
Methylosinus sp. C49
Methylosinus trichosporium
Terasakiella sp. SH-1
Martelella sp. AD-3
Martelella sp. NC18
Martelella sp. NC20
Martelella mediterranea
Martelella endophytica
Aureimonas sp. AU20
Ancylobacter pratisalsi
Ancylobacter sp. TS-1
Starkeya sp. ORNL1
Starkeya novella
Pseudolabrys taiwanensis
Pseudolabrys sp. FHR47
Labrys neptuniae
Xanthobacter autotrophicus
Azorhizobium caulinodans
Methylocella tundrae
Methylocella silvestris
Beijerinckiaceae bacterium RH AL1
Beijerinckiaceae bacterium
Beijerinckia indica
Methylovirgula ligni
Rhodobiaceae bacterium
Parvibaculum lavamentivorans
Candidatus Phaeomarinobacter ectocarpi
Pyruvatibacter mobilis
Chelatococcus sp. CO-6
Chelatococcus daeguensis
Lichenihabitans psoromatis
Cohaesibacter sp. ES.047
Breoghania sp. L-A4
Phaeobacter inhibens
Phaeobacter piscinae
Phaeobacter gallaeciensis
Phaeobacter porticola
Phaeobacter sp. LSS9
Rhodobacter sphaeroides
Rhodobacter sp. CZR27
Rhodobacter sp. LPB0142
Rhodobacter capsulatus
Rhodobacter blasticus
Paracoccus yeei
Paracoccus sp. Arc7-R13
Paracoccus sp. AK26
Paracoccus sp. BM15
Paracoccus sp. SC2-6
Paracoccus liaowanqingii
Paracoccus pantotrophus
Paracoccus denitrificans
Paracoccus aminophilus
Paracoccus zhejiangensis
Paracoccus aminovorans
Paracoccus sanguinis
Paracoccus kondratievae
Paracoccus jeotgali
Paracoccus contaminans
Paracoccus mutanolyticus
Sulfitobacter sp. THAF37
Sulfitobacter sp. SK025
Sulfitobacter sp. AM1-D1
Sulfitobacter sp. D7
Sulfitobacter sp. SK012
Sulfitobacter sp. BSw21498
Sulfitobacter sp. JL08
Sulfitobacter sp. SK011
Sulfitobacter pseudonitzschiae
Sulfitobacter pontiacus
Rhodobacteraceae bacterium
Rhodobacteraceae bacterium SC52
Rhodobacteraceae bacterium SH-1
Rhodobacteraceae bacterium QY30
Rhodobacteraceae bacterium RR4-56
Rhodobacteraceae bacterium 9Alg 56
Rhodobacteraceae bacterium BAR1
Labrenzia sp. THAF35
Labrenzia sp. PHM005
Labrenzia sp. CP4
Labrenzia sp. THAF82
Labrenzia sp. VG12
Labrenzia sp. THAF187b
Labrenzia sp. THAF191a
Labrenzia sp. THAF191b
Labrenzia alexandrii
Labrenzia aggregata
Leisingera sp. NJS204
Leisingera sp. NJS201
Leisingera aquaemixtae
Leisingera methylohalidivorans
Roseovarius sp. THAF9
Roseovarius sp. THAF8
Roseovarius sp. THAF27
Roseovarius sp. MME-070
Roseovarius sp. TM1035
Roseovarius indicus
Roseovarius mucosus
Celeribacter manganoxidans
Celeribacter baekdonensis
Celeribacter indicus
Celeribacter ethanolicus
Celeribacter marinus
Rhodovulum sulfidophilum
Rhodovulum sp. P5
Rhodovulum sp. MB263
Ketogulonicigenium vulgare
Ketogulonicigenium robustum
Brevirhabdus pacifica
Roseobacter denitrificans
Roseobacter litoralis
Roseobacter ponti
Roseivivax sp. THAF40
Roseivivax sp. THAF197b
Roseivivax sp. THAF30
Yangia sp. CCB-MM3
Yangia pacifica
Ruegeria sp. THAF33
Ruegeria sp. TM1040
Ruegeria sp. AD91A
Ruegeria pomeroyi
Marinovum algicola
Octadecabacter arcticus
Octadecabacter sp. SW4
Octadecabacter antarcticus
Octadecabacter temperatus
Haematobacter massiliensis
Epibacterium mobile
Salipiger profundus
Pelagibaca abyssi
Pannonibacter phragmitetus
Tateyamaria omphalii
Sagittula sp. P11
Paraoceanicella profunda
Pseudohalocynthiibacter aestuariivivens
Monaibacterium sp. ALG8
Dinoroseobacter shibae
Parasedimentitalea marina
Tabrizicola piscis
Litoreibacter sp. LN3S51
Mameliella alba
Antarctobacter heliothermus
Thalassococcus sp. S3
Defluviimonas alba
Pseudorhodobacter sp. S12M18
Gemmobacter sp. HYN0069
Confluentimicrobium sp. EMB200-NS6
Thioclava nitratireducens
Yoonia vestfoldensis
Stappia indica
Stappia sp. ES.058
Pseudovibrio sp. FO-BEG1
Jannaschia sp. CCS1
Halocynthiibacter arcticus
Thalassobius gelatinovorus
Maribius sp. THAF1
Marivivens sp. JLT3646
Silicimonas algicola
Oceanicola sp. D3
Rhodobaca barguzinensis
Boseongicola sp. CCM32
Roseibacterium elongatum
Planktomarina temperata
Hyphomonas sp. CACIAM 19H1
Hyphomonas sp. Mor2
Hyphomonas neptunium
Hirschia baltica
Maricaulis maris
Glycocaulis alkaliphilus
Acetobacter pasteurianus
Acetobacter ascendens
Acetobacter pomorum
Acetobacter sp. KACC 21233
Acetobacter sp. JWB
Acetobacter oryzifermentans
Acetobacter oryzoeni
Acetobacter ghanensis
Acetobacter persici
Acetobacter orientalis
Acetobacter tropicalis
Acetobacter senegalensis
Acetobacter aceti
Komagataeibacter rhaeticus
Komagataeibacter saccharivorans
Komagataeibacter xylinus
Komagataeibacter medellinensis
Komagataeibacter nataicola
Komagataeibacter europaeus
Komagataeibacter hansenii
Komagataeibacter oboediens
Gluconobacter oxydans
Gluconobacter thailandicus
Gluconobacter albidus
Roseomonas sp. FDAARGOS_362
Roseomonas gilardii
Roseomonas mucosa
Acidiphilium multivorum
Acidiphilium cryptum
Kozakia baliensis
Acetobacteraceae bacterium
Granulibacter bethesdensis
Gluconacetobacter diazotrophicus
Swingsia sp. F3b2
Swingsia samuiensis
Neokomagataea tanensis
Neokomagataea sp. Ha5
Acidibrevibacterium fodinaquatile
Commensalibacter sp. AMU001
Commensalibacter sp. ESL0284
Bombella sp. KACC 21507
Stella humosa
Neoasaia chiangmaiensis
Asaia bogorensis
Parasaccharibacter apium
Azospirillum brasilense
Azospirillum sp. TSA2s
Azospirillum sp. TSH100
Azospirillum sp. TSH58
Azospirillum lipoferum
Azospirillum thermophilum
Azospirillum thiophilum
Azospirillum ramasamyi
Azospirillum oryzae
Azospirillum humicireducens
Magnetospirillum gryphiswaldense
Magnetospirillum sp. XM-1
Magnetospirillum sp. ME-1
Magnetospirillum magneticum
Thalassospira marina
Thalassospira xiamenensis
Thalassospira indica
Tistrella mobilis
Niveispirillum cyanobacteriorum
Rhodospirillum rubrum
Rhodospirillum centenum
Nitrospirillum amazonense
Indioceanicola profundi
Haematospirillum jordaniae
Hypericibacter terrae
Hypericibacter adhaerens
Magnetospira sp. QH-2
Candidatus Endolissoclinum faulkneri
Skermanella pratensis
Ferrovibrio terrae
Pararhodospirillum photometricum
Rhodospirillaceae bacterium B3
Sphingobium sp. TKS
Sphingobium sp. YBL2
Sphingobium sp. MI1205
Sphingobium sp. RSMS
Sphingobium sp. RAC03
Sphingobium sp. CAP-1
Sphingobium sp. YG1
Sphingobium sp. EP60837
Sphingobium sp. SCG-1
Sphingobium sp. SYK-6
Sphingobium sp. PAMC28499
Sphingobium sp. LF-16
Sphingobium yanoikuyae
Sphingobium baderi
Sphingobium hydrophobicum
Sphingobium amiense
Sphingobium cloacae
Sphingobium fuliginis
Sphingobium herbicidovorans
Sphingobium japonicum
Sphingobium indicum
Sphingobium chlorophenolicum
Sphingomonas sp. IC081
Sphingomonas sp. MM-1
Sphingomonas sp. AAP5
Sphingomonas sp. FARSPH
Sphingomonas sp. YZ-8
Sphingomonas sp. LK11
Sphingomonas sp. NIC1
Sphingomonas sp. AP4-R1
Sphingomonas sp. Cra20
Sphingomonas sp. C8-2
Sphingomonas sp. CL5.1
Sphingomonas sp. HMP9
Sphingomonas sp. C33
Sphingomonas sp. MK52
Sphingomonas sp. LMO-1
Sphingomonas sp. PAMC26645
Sphingomonas sp. XS-10
Sphingomonas sp. KC8
Sphingomonas sp. LM7
Sphingomonas sp. HMP6
Sphingomonas sp. HKS19
Sphingomonas sp. CSW-10
Sphingomonas sp. HDW15B
Sphingomonas sp. HDW15A
Sphingomonas sp. AE3
Sphingomonas sp. HDW15C
Sphingomonas insulae
Sphingomonas paucimobilis
Sphingomonas melonis
Sphingomonas wittichii
Sphingomonas taxi
Sphingomonas sanxanigenens
Sphingomonas panacis
Sphingomonas hengshuiensis
Sphingomonas koreensis
Sphingomonas alpina
Sphingomonas ginsengisoli An et al. 2013
Sphingomonas indica
Sphingomonas echinoides
Sphingomonas azotifigens
Zymomonas mobilis
Sphingopyxis macrogoltabida
Sphingopyxis sp. 113P3
Sphingopyxis sp. EG6
Sphingopyxis sp. FD7
Sphingopyxis sp. MG
Sphingopyxis sp. PAMC25046
Sphingopyxis sp. QXT-31
Sphingopyxis sp. LPB0140
Sphingopyxis lindanitolerans
Sphingopyxis fribergensis
Sphingopyxis alaskensis
Sphingopyxis granuli
Novosphingobium sp. ABRDHK2
Novosphingobium sp. P6W
Novosphingobium sp. PP1Y
Novosphingobium sp. THN1
Novosphingobium sp. Gsoil 351
Novosphingobium pentaromativorans
Novosphingobium resinovorum
Novosphingobium aromaticivorans
Novosphingobium tardaugens
Novosphingobium ginsenosidimutans
Blastomonas sp. RAC04
Blastomonas fulva
Sphingorhabdus sp. YGSMI21
Sphingorhabdus sp. SMR4y
Sphingorhabdus sp. JK6
Sphingorhabdus sp. M41
Sphingorhabdus lacus
Rhizorhabdus dicambivorans
Tardibacter chloracetimidivorans
Sphingosinicella sp. BN140058
Sphingosinicella microcystinivorans
Parasphingopyxis algicola
Parasphingopyxis sp. CP4
Sphingosinithalassobacter sp. zrk23
Sandaracinobacter sp. M6
Citromicrobium sp. JL477
Erythrobacter sp. KY5
Erythrobacter sp. THAF29
Erythrobacter sp. EB310
Erythrobacter sp. HL-111
Erythrobacter sp. HKB08
Erythrobacter flavus
Erythrobacter litoralis
Erythrobacter aureus
Erythrobacter atlanticus
Erythrobacter gangjinensis
Erythrobacter seohaensis
Altererythrobacter sp. B11
Altererythrobacter sp. BO-6
Altererythrobacter sp. ZODW24
Altererythrobacter sp. NS1
Altererythrobacter sp. TH136
Altererythrobacter atlanticus
Altererythrobacter dongtanensis
Altererythrobacter marensis
Altererythrobacter ishigakiensis
Altererythrobacter epoxidivorans
Altererythrobacter mangrovi
Altererythrobacter namhicola
Porphyrobacter sp. YT40
Porphyrobacter sp. CACIAM 03H1
Porphyrobacter sp. HT-58-2
Porphyrobacter sp. LM 6
Porphyrobacter neustonensis
Croceicoccus marinus
Croceicoccus naphthovorans
Qipengyuania sediminis
Rickettsia japonica
Rickettsia endosymbiont of Ixodes scapularis
Rickettsia rickettsii
Rickettsia amblyommatis
Rickettsia heilongjiangensis
Rickettsia raoultii
Rickettsia rhipicephali
Rickettsia massiliae
Rickettsia felis
Rickettsia australis
Rickettsia helvetica
Rickettsia asiatica
Rickettsia parkeri
Rickettsia peacockii
Rickettsia slovaca
Rickettsia africae
Rickettsia akari
Rickettsia monacensis
Rickettsia montanensis
Rickettsia conorii
Rickettsia sibirica
Rickettsia philipii
Rickettsia prowazekii
Rickettsia typhi
Rickettsia bellii
Rickettsia canadensis
Rickettsia endosymbiont of Bemisia tabaci
Orientia tsutsugamushi
Candidatus Sneabacter namystus
Candidatus Phycorickettsia trachydisci
Wolbachia endosymbiont of Diaphorina citri
Wolbachia endosymbiont of Drosophila simulans
Wolbachia endosymbiont of Brugia malayi
Wolbachia endosymbiont of Drosophila mauritiana
Wolbachia endosymbiont of Folsomia candida
Wolbachia endosymbiont of Ctenocephalides felis wCfeT
Wolbachia endosymbiont of Cimex lectularius
Wolbachia endosymbiont of Ctenocephalides felis wCfeJ
Wolbachia endosymbiont of Litomosoides sigmodontis
Wolbachia endosymbiont of Dirofilaria (Dirofilaria) immitis
Wolbachia endosymbiont of Cruorifilaria tuberocauda
Wolbachia endosymbiont of Dipetalonema caudispina
Wolbachia endosymbiont of Trichogramma pretiosum
Wolbachia endosymbiont of Culex quinquefasciatus
Wolbachia endosymbiont of Bemisia tabaci
Wolbachia endosymbiont of Brugia pahangi
Wolbachia endosymbiont of Carposina sasakii
Wolbachia endosymbiont of Chrysomya megacephala
Wolbachia endosymbiont of Onchocerca volvulus
Wolbachia endosymbiont of Onchocerca ochengi
Wolbachia endosymbiont of Drosophila incompta
Wolbachia endosymbiont of Drosophila ananassae
Wolbachia sp. wRi
Wolbachia endosymbiont of Drosophila melanogaster
Wolbachia pipientis
Ehrlichia ruminantium
Ehrlichia chaffeensis
Ehrlichia canis
Ehrlichia muris
Ehrlichia sp. HF
Anaplasma phagocytophilum
Anaplasma marginale
Anaplasma platys
Anaplasma ovis
Anaplasma centrale
Neorickettsia helminthoeca
Neorickettsia findlayensis
Neorickettsia risticii
Neorickettsia sennetsu
Rickettsiales bacterium Ac37b
Rickettsiales endosymbiont of Stachyamoeba lipophora
Candidatus Midichloria mitochondrii
Candidatus Fokinia solitaria
Candidatus Deianiraea vastatrix
Caulobacter sp. K31
Caulobacter sp. FWC26
Caulobacter sp. Ji-3-8
Caulobacter vibrioides
Caulobacter segnis
Caulobacter rhizosphaerae
Caulobacter henricii
Caulobacter flavus
Caulobacter mirabilis
Brevundimonas sp. LM2
Brevundimonas sp. M20
Brevundimonas sp. MF30-B
Brevundimonas sp. SGAir0440
Brevundimonas sp. GW460-12-10-14-LB2
Brevundimonas sp. 'scallop'
Brevundimonas sp. DS20
Brevundimonas sp. Bb-A
Brevundimonas naejangsanensis
Brevundimonas diminuta
Brevundimonas subvibrioides
Brevundimonas mediterranea
Brevundimonas vesicularis
Brevundimonas vancanneytii
Asticcacaulis excentricus
Phenylobacterium zucineum
Phenylobacterium sp. HYN0004
Caulobacteraceae bacterium 0127_4
Caulobacteraceae bacterium OTSz_A_272
Candidatus Pelagibacter sp. RS40
Candidatus Pelagibacter sp. FZCC0015
Candidatus Pelagibacter sp. HIMB1321
Candidatus Pelagibacter sp. IMCC9063
Candidatus Pelagibacter sp. RS39
Candidatus Pelagibacter giovannonii
Candidatus Pelagibacter ubique
alpha proteobacterium HIMB59
alpha proteobacterium HIMB5
Candidatus Fonsibacter ubiquis
Phreatobacter stygius
Phreatobacter sp. NMCR1094
Phreatobacter cathodiphilus
Micavibrio aeruginosavorus
Polymorphum gilvum
Candidatus Puniceispirillum marinum
Candidatus Cytomitobacter primus
Candidatus Cytomitobacter indipagum
endosymbiont of Acanthamoeba sp. UWC8
Candidatus Nesciobacter abundans
Candidatus Paracaedibacter acanthamoebae
Candidatus Nucleicultrix amoebiphila
Emcibacter congregatus
Emcibacter sp. MEBiC09520
Magnetococcus marinus
Parvularcula bermudensis
Burkholderia pseudomallei
Burkholderia mallei
Burkholderia thailandensis
Burkholderia oklahomensis
Burkholderia sp. MSMB1588
Burkholderia humptydooensis
Burkholderia sp. MSMB0266
Burkholderia sp. MSMB0852
Burkholderia sp. BDU8
Burkholderia sp. BDU6
Burkholderia sp. MSMB617WGS
Burkholderia cenocepacia
Burkholderia multivorans
Burkholderia cepacia
Burkholderia contaminans
Burkholderia ubonensis
Burkholderia vietnamiensis
Burkholderia stabilis
Burkholderia ambifaria
Burkholderia lata
Burkholderia dolosa
Burkholderia pyrrocinia
Burkholderia territorii
[Pseudomonas] mesoacidophila
Burkholderia anthina
Burkholderia latens
Burkholderia stagnalis
Burkholderia seminalis
Burkholderia metallica
Burkholderia diffusa
Burkholderia pseudomultivorans
Burkholderia sp. PAMC 26561
Burkholderia sp. KK1
Burkholderia sp. PAMC 28687
Burkholderia sp. THE68
Burkholderia sp. YI23
Burkholderia sp. RPE67
Burkholderia sp. JP2-270
Burkholderia sp. MBR-1
Burkholderia sp. IDO3
Burkholderia sp. MSMB0856
Burkholderia sp. KJ006
Burkholderia sp. DHOD12
Burkholderia sp. LA-2-3-30-S1-D2
Burkholderia sp. NRF60-BP8
Burkholderia sp. KBS0801
Burkholderia sp. 2002721687
Burkholderia sp. Bp5365
Burkholderia sp. CCGE1003
Burkholderia sp. Bp7605
Burkholderia glumae
Burkholderia gladioli
Burkholderia plantarii
Burkholderia insecticola
Cupriavidus taiwanensis
Cupriavidus oxalaticus
Cupriavidus metallidurans
Cupriavidus necator
Cupriavidus pauculus
Cupriavidus sp. USMAA2-4
Cupriavidus sp. USMAHM13
Cupriavidus gilardii
Cupriavidus pinatubonensis
Cupriavidus campinensis
Cupriavidus nantongensis
Cupriavidus malaysiensis
Cupriavidus neocaledonicus
Cupriavidus basilensis
Ralstonia solanacearum
Ralstonia mannitolilytica
Ralstonia pickettii
Ralstonia insidiosa
Ralstonia pseudosolanacearum
blood disease bacterium A2-HR MARDI
Paraburkholderia sp. 7MH5
Paraburkholderia sp. PGU19
Paraburkholderia sp. DHF22
Paraburkholderia sp. PGU16
Paraburkholderia sp. Msb3
Paraburkholderia sp. 7Q-K02
Paraburkholderia sp. CCGE1002
Paraburkholderia sp. SOS3
Paraburkholderia caribensis
Paraburkholderia aromaticivorans
Paraburkholderia hospita
Paraburkholderia fungorum
Paraburkholderia phytofirmans
Paraburkholderia xenovorans
Paraburkholderia tropica
Paraburkholderia sprentiae
Paraburkholderia phymatum
Paraburkholderia terrae
Paraburkholderia megapolitana
Paraburkholderia caffeinilytica
Paraburkholderia caledonica
Paraburkholderia phenoliruptrix
Paraburkholderia graminis
Paraburkholderia terricola
Paraburkholderia dokdonella
Pandoraea pnomenusa
Pandoraea apista
Pandoraea oxalativorans
Pandoraea faecigallinarum
Pandoraea fibrosis
Pandoraea sputorum
Pandoraea thiooxydans
Pandoraea vervacti
Pandoraea norimbergensis
Pandoraea pulmonicola
Pandoraea sp. XY-2
Polynucleobacter necessarius
Polynucleobacter asymbioticus
Polynucleobacter paneuropaeus
Polynucleobacter sp. LimPoW16
Polynucleobacter sp. MWH-UH21B
Polynucleobacter wuianus
Polynucleobacter difficilis
Polynucleobacter duraquae
Polynucleobacter acidiphobus
Caballeronia sp. SBC2
Caballeronia sp. SBC1
Paraburkholderia rhizoxinica
Chitinimonas arctica
Limnobacter sp. SAORIC-580
Lautropia mirabilis
Mycoavidus cysteinexigens
Ephemeroptericola cinctiostellae
Bordetella pertussis
Bordetella parapertussis
Bordetella holmesii
Bordetella bronchiseptica
Bordetella hinzii
Bordetella avium
Bordetella trematum
Bordetella sp. N
Bordetella sp. H567
Bordetella sp. HZ20
Bordetella bronchialis
Bordetella genomosp. 9
Bordetella flabilis
Bordetella pseudohinzii
Bordetella genomosp. 8
Bordetella genomosp. 13
Bordetella petrii
Bordetella genomosp. 6
Achromobacter xylosoxidans
Achromobacter denitrificans
Achromobacter insolitus
Achromobacter spanius
Achromobacter sp. AONIH1
Achromobacter sp. B7
Achromobacter sp. MFA1 R4
Achromobacter pestifer
Achromobacter ruhlandii
Alcaligenes faecalis
Alcaligenes aquatilis
Taylorella equigenitalis
Taylorella asinigenitalis
Pusillimonas sp. T7-7
Pusillimonas sp. ye3
Pusillimonas sp. DMV24BSW_D
Advenella mimigardefordensis
Advenella kashmirensis
Pigmentiphaga aceris
Pigmentiphaga sp. H8
Orrella dioscoreae
Kerstersia gyiorum
Castellaniella defragrans
Alcaligenaceae bacterium SJ-26
Paenalcaligenes hominis
Oligella urethralis
Pelistega sp. NLN63
Basilea psittacipulmonis
Acidovorax sp. T1
Acidovorax sp. 16-35-5
Acidovorax sp. JS42
Acidovorax sp. JMULE5
Acidovorax sp. 1608163
Acidovorax sp. KKS102
Acidovorax sp. RAC01
Acidovorax sp. HDW3
Acidovorax carolinensis
Acidovorax avenae
Acidovorax citrulli
Acidovorax cattleyae
Acidovorax ebreus
Variovorax sp. WDL1
Variovorax sp. SRS16
Variovorax sp. RA8
Variovorax sp. PBL-E5
Variovorax sp. PBL-H6
Variovorax sp. PMC12
Variovorax sp. PBS-H4
Variovorax sp. HW608
Variovorax sp. PAMC 28711
Variovorax paradoxus
Variovorax boronicumulans
Hydrogenophaga sp. PBL-H3
Hydrogenophaga sp. BPS33
Hydrogenophaga sp. PAMC20947
Hydrogenophaga sp. PBC
Hydrogenophaga sp. RAC07
Hydrogenophaga sp. BA0156
Hydrogenophaga sp. NH-16
Hydrogenophaga pseudoflava
Hydrogenophaga crassostreae
Comamonas testosteroni
Comamonas thiooxydans
Comamonas piscis
Comamonas koreensis
Comamonas serinivorans
Comamonas aquatica
Comamonas kerstersii
Comamonas sp. NLF-7-7
Polaromonas naphthalenivorans
Polaromonas sp. JS666
Polaromonas sp. Pch-P
Polaromonas sp. SP1
Polaromonas vacuolata
Rhodoferax koreense
Rhodoferax antarcticus
Rhodoferax sediminis
Rhodoferax ferrireducens
Rhodoferax saidenbachensis
Rhodoferax sp. BAB1
Diaphorobacter sp. HDW4A
Diaphorobacter sp. HDW4B
Diaphorobacter sp. JS3050
Diaphorobacter polyhydroxybutyrativorans
Delftia acidovorans
Delftia tsuruhatensis
Delftia sp. Cs1-4
Delftia sp. HK171
Alicycliphilus denitrificans
Serpentinomonas mccroryi
Serpentinomonas raichei
Simplicispira suum
Ramlibacter tataouinensis
Ottowia oryzae
Ottowia sp. oral taxon 894
Limnohabitans sp. 63ED37-2
Limnohabitans sp. 103DPR2
Verminephrobacter eiseniae
Curvibacter sp. AEP1-3
Hylemonella gracilis
Melaminivora sp. SC2-9
Candidatus Symbiobacter mobilis
Pulveribacter suum
Massilia sp. WG5
Massilia sp. NR 4-1
Massilia sp. YMA4
Massilia sp. Dwa41.01b
Massilia sp. Se16.2.3
Massilia putida
Massilia violaceinigra
Massilia lutea
Massilia umbonata
Massilia albidiflava
Massilia flava
Massilia oculi
Massilia plicata
Massilia armeniaca
Herbaspirillum seropedicae
Herbaspirillum rubrisubalbicans
Herbaspirillum sp. meg3
Herbaspirillum huttiense
Herbaspirillum frisingense
Herbaspirillum robiniae
Herbaspirillum hiltneri
Janthinobacterium sp. 1_2014MBL_MicDiv
Janthinobacterium sp. B9-8
Janthinobacterium sp. Marseille
Janthinobacterium sp. 17J80-10
Janthinobacterium sp. LM6
Janthinobacterium sp. SNU WT3
Janthinobacterium lividum
Janthinobacterium agaricidamnosum
Janthinobacterium svalbardensis
Collimonas arenae
Collimonas pratensis
Collimonas fungivorans
Undibacterium sp. KW1
Undibacterium sp. YM2
Undibacterium parvum
Duganella sp. GN2-R2
Duganella sp. AF9R3
Oxalobacter formigenes
Herminiimonas arsenitoxidans
Herminiimonas arsenicoxydans
Noviherbaspirillum sp. UKPF54
Thiomonas sp. X19
Thiomonas sp. Bio17B3
Thiomonas sp. OC7
Thiomonas sp. CB2
Thiomonas sp. Sup16B3
Thiomonas intermedia
Thiomonas arsenitoxydans
Sphaerotilus natans
Methylibium petroleiphilum
Methylibium sp. Pch-M
Rhizobacter gummiphilus
Mitsuaria sp. 7
Xylophilus sp. KACC 21265
Aquabacterium olei
[Polyangium] brachysporum
Roseateles depolymerans
Paucibacter sp. KCTC 42545
Leptothrix cholodnii
Rubrivivax gelatinosus
Inhella inkyongensis
Burkholderiales bacterium JOSHI_001
Burkholderiales bacterium GJ-E10
Burkholderiales bacterium YL45
Sutterella faecalis
Sutterella megalosphaeroides
Neisseria gonorrhoeae
Neisseria meningitidis
Neisseria elongata
Neisseria lactamica
Neisseria sp. 10022
Neisseria sp. KEM232
Neisseria sp. oral taxon 014
Neisseria animalis
Neisseria animaloris
Neisseria weaveri
Neisseria mucosa
Neisseria subflava
Neisseria dentiae
Neisseria chenwenguii
Neisseria zalophi
Neisseria shayeganii
Neisseria brasiliensis
Neisseria bacilliformis
Neisseria zoodegmatis
Neisseria wadsworthii
Neisseria canis
Neisseria sicca
Neisseria cinerea
Neisseria flavescens
Neisseria polysaccharea
Kingella kingae
Kingella oralis
Vitreoscilla filiformis
Vitreoscilla sp. C1
Eikenella corrodens
Eikenella exigua
Conchiformibius steedae
Chitinolyticbacter meiyuanensis
Crenobacter cavernae
Neisseriaceae bacterium DSM 100970
Snodgrassella alvi
Simonsiella muelleri
Alysiella filiformis
Chromobacterium violaceum
Chromobacterium sp. IIBBL 112-1
Chromobacterium sp. IIBBL 274-1
Chromobacterium sp. ATCC 53434
Chromobacterium sp. 257-1
Chromobacterium vaccinii
Chromobacterium haemolyticum
Chromobacterium rhizoryzae
Iodobacter sp. H11R3
Aquitalea sp. USM4
Aquitalea sp. THG-DN7.12
Aquitalea magnusonii
Aquitalea denitrificans
Chitinibacter sp. 2T18
Chitinibacter fontanus
Laribacter hongkongensis
Deefgea sp. D17
Microvirgula aerodenitrificans
Pseudogulbenkiania sp. NH8B
Vogesella sp. LIG4
Aquaspirillum sp. LM1
Jeongeupia sp. USM3
Candidatus Methylopumilus universalis
Candidatus Methylopumilus planktonicus
Candidatus Methylopumilus rimovensis
Candidatus Methylopumilus turicensis
Methylophilus medardicus
Methylophilus sp. TWE2
Methylovorus glucosotrophus
Methylovorus sp. MP688
Methylotenera versatilis
Methylotenera mobilis
Methylobacillus flagellatus
Nitrosomonas sp. AL212
Nitrosomonas sp. Is79A3
Nitrosomonas eutropha
Nitrosomonas ureae
Nitrosomonas stercoris
Nitrosomonas communis
Nitrosomonas europaea
Nitrosospira multiformis
Nitrosospira lacus
Nitrosospira briensis
Sulfuriferula nivalis
Sulfuriferula sp. AH1
Sulfuriferula plumbiphila
Sulfuricella denitrificans
Gallionella capsiferriformans
Candidatus Nitrotoga sp. AM1P
Sideroxydans lithotrophicus
Ferriphaselus amnicola
Sterolibacteriaceae bacterium J5B
Sterolibacteriaceae bacterium M52
Sterolibacterium denitrificans
Methyloversatilis sp. RAC08
Sulfuritalea hydrogenivorans
Denitratisoma sp. DHT3
Nitrosomonadales bacterium 0125_3
Nitrosomonadales bacterium Swamp67
Nitrosomonadales bacterium skT11
Methylophilales bacterium MBRSF5
Methylophilales bacterium MBRSG12
Thiobacillus denitrificans
Sulfuritortus calidifontis
Azoarcus sp. KH32C
Azoarcus sp. DD4
Azoarcus sp. CIB
Azoarcus sp. DN11
Azoarcus sp. M9-3-2
Azoarcus sp. SY39
Azoarcus communis
Azoarcus olearius
Thauera sp. K11
Thauera sp. MZ1T
Thauera aromatica
Thauera humireducens
Thauera chlorobenzoica
Thauera hydrothermalis
Zoogloeaceae bacteirum Par-f-2
Rhodocyclaceae bacterium ICHIJ1
Rhodocyclaceae bacterium ICHIAU1
Rhodocyclaceae bacterium
Azospira sp. I09
Dechlorosoma suillum
Aromatoleum aromaticum
Oryzomicrobium terrae
Dechloromonas aromatica
Dechloromonas sp. HYN0024
Candidatus Kinetoplastibacterium blastocrithidii
Candidatus Kinetoplastibacterium crithidii
Candidatus Kinetoplastibacterium desouzaii
Candidatus Kinetoplastibacterium galatii
Candidatus Kinetoplastibacterium oncopeltii
Candidatus Kinetoplastibacterium sorsogonicusi
Candidatus Profftella armatura
Candidatus Accumulibacter phosphatis
Candidatus Tremblaya princeps
Candidatus Nasuia deltocephalinicola
Casimicrobium huifangae
Betaproteobacteria bacterium GR16-43
beta proteobacterium CB
Campylobacter jejuni
Campylobacter coli
Campylobacter fetus
Campylobacter sp. CCUG 57310
Campylobacter sp. RM12175
Campylobacter sp. CGEMS
Campylobacter sp. RM6137
Campylobacter sp. RM8964
Campylobacter sp. CFSAN093246
Campylobacter sp. CFSAN093226
Campylobacter sp. RM6914
Campylobacter sp. RM16192
Campylobacter sp. NCTC 13003
Campylobacter sp. RM16704
Campylobacter sp. CFSAN093224
Campylobacter sp. CFSAN093227
Campylobacter sp. CFSAN093257
Campylobacter sp. CFSAN093238
Campylobacter sp. CFSAN093256
Campylobacter sp. CFSAN093260
Campylobacter sp. CFSAN093241
Campylobacter sp. CFSAN093259
Campylobacter lari
Campylobacter helveticus
Campylobacter hyointestinalis
Campylobacter concisus
Campylobacter pinnipediorum
Campylobacter sputorum
Campylobacter iguaniorum
Campylobacter upsaliensis
Campylobacter volucris
Campylobacter armoricus
Campylobacter curvus
Campylobacter ureolyticus
Campylobacter insulaenigrae
Campylobacter cuniculorum
Campylobacter peloridis
Campylobacter showae
Campylobacter mucosalis
Campylobacter subantarcticus
Campylobacter lanienae
Campylobacter corcagiensis
Campylobacter hominis
Campylobacter gracilis
Campylobacter rectus
Campylobacter geochelonis
Campylobacter blaseri
Campylobacter avium
Campylobacter canadensis
Campylobacter hepaticus
Campylobacter ornithocola
Arcobacter butzleri
Arcobacter cryaerophilus
Arcobacter cibarius
Arcobacter skirrowii
Arcobacter mytili
Arcobacter cloacae
Arcobacter lekithochrous
Arcobacter nitrofigilis
Arcobacter anaerophilus
Arcobacter venerupis
Arcobacter pacificus
Arcobacter molluscorum
Arcobacter halophilus
Arcobacter suis
Arcobacter ellisii
Arcobacter lanthieri
Arcobacter aquimarinus
Arcobacter marinus
Arcobacter canalis
Arcobacter trophiarum
Arcobacter thereius
Arcobacter defluvii
Arcobacter peruensis
Aliiarcobacter faecis
[Arcobacter] porcinus
Arcobacter sp. L
Arcobacter sp. LPB0137
Halarcobacter ebronensis
Halarcobacter bivalviorum
Pseudoarcobacter acticola
Sulfurospirillum sp. ACSTCE
Sulfurospirillum sp. UCH001
Sulfurospirillum sp. JPD-1
Sulfurospirillum sp. ACSDCE
Sulfurospirillum sp. SL2-2
Sulfurospirillum sp. SL2-1
Sulfurospirillum multivorans
Sulfurospirillum cavolei
Sulfurospirillum barnesii
Sulfurospirillum halorespirans
Sulfurospirillum deleyianum
Helicobacter pylori
Helicobacter suis
Helicobacter cinaedi
Helicobacter cetorum
Helicobacter acinonychis
Helicobacter canadensis
Helicobacter mustelae
Helicobacter apodemus
Helicobacter bizzozeronii
Helicobacter bilis
Helicobacter canis
Helicobacter himalayensis
Helicobacter heilmannii
Helicobacter typhlonius
Helicobacter felis
Helicobacter hepaticus
Helicobacter pullorum
Helicobacter sp. MIT 01-6242
Helicobacter cholecystus
Sulfurimonas sp. GYSZ_1
Sulfurimonas sp. NW10
Sulfurimonas sp. CVO
Sulfurimonas sp. 1-1N
Sulfurimonas gotlandica
Sulfurimonas denitrificans
Sulfurimonas autotrophica
Sulfuricurvum kujiense
Wolinella succinogenes
Nitratifractor salsuginis
Nautilia sp. PV-1
Nautilia profundicola
Cetia pacifica
Caminibacter mediatlanticus
Sulfurovum sp. NBC37-1
Sulfurovum lithotrophicum
Nitratiruptor sp. SB155-2
Desulfovibrio vulgaris
Desulfovibrio sp. DSM 106783
Desulfovibrio sp. IOR2
Desulfovibrio sp. 86
Desulfovibrio sp. G11
Desulfovibrio sp. DSM 107105
Desulfovibrio carbinolicus
Desulfovibrio desulfuricans
Desulfovibrio carbinoliphilus
Desulfovibrio magneticus
Desulfovibrio sulfodismutans
Desulfovibrio gigas
Desulfovibrio ferrophilus
Desulfovibrio hydrothermalis
Desulfovibrio marinus
Desulfovibrio salexigens
Desulfovibrio fairfieldensis
Desulfovibrio alaskensis
Desulfovibrio piger
Candidatus Desulfovibrio trichonymphae
Pseudodesulfovibrio profundus
Pseudodesulfovibrio sp. zrk46
Pseudodesulfovibrio sp. SRB007
Pseudodesulfovibrio indicus
Pseudodesulfovibrio piezophilus
Pseudodesulfovibrio aespoeensis
Lawsonia intracellularis
Desulfocurvibacter africanus
Desulfomicrobium baculatum
Desulfomicrobium orale
Desulfohalobium retbaense
Myxococcus xanthus
Myxococcus stipitatus
Myxococcus hansupus
Corallococcus coralloides
Corallococcus macrosporus
Archangium gephyra
Cystobacter fuscus
Stigmatella aurantiaca
Melittangium boletus
Anaeromyxobacter sp. Fw109-5
Anaeromyxobacter sp. K
Anaeromyxobacter dehalogenans
Vulgatibacter incomptus
Sorangium cellulosum
Chondromyces crocatus
Pajaroellobacter abortibovis
Minicystis rosea
Labilithrix luteola
Sandaracinus amylolyticus
Haliangium ochraceum
Geobacter sp. M18
Geobacter sp. FeAm09
Geobacter sp. M21
Geobacter sp. DSM 9736
Geobacter sulfurreducens
Geobacter lovleyi
Geobacter metallireducens
Geobacter anodireducens
Geobacter uraniireducens
Geobacter daltonii
Geobacter bemidjiensis
Geobacter pickeringii
Geoalkalibacter subterraneus
Pelobacter acetylenicus
Pelobacter propionicus
Pelobacter carbinolicus
Pelobacter sp. SFB93
Desulfuromonas sp. DDH964
Desulfuromonas soudanensis
Desulfosarcina ovata
Desulfosarcina widdelii
Desulfosarcina alkanivorans
Desulfobacter hydrogenophilus
Desulfobacter postgatei
Desulfococcus multivorans
Desulfococcus oleovorans
Desulfobacterium autotrophicum
Desulfatibacillum aliphaticivorans
Desulfobacula toluolica
Desulfotalea psychrophila
Desulfopila sp. IMCC35005
Desulfopila sp. IMCC35004
Desulfobulbus propionicus
Desulfobulbus oralis
Desulfocapsa sulfexigens
Desulfurivibrio alkaliphilus
Desulfomonile tiedjei
Desulfobacca acetoxidans
Syntrophus aciditrophicus
Syntrophobacter fumaroxidans
Desulfoglaeba alkanexedens
Bradymonadales bacterium V1718
Bradymonas sediminis
Desulfurella acetivorans
Hippea maritima
Desulfarculus baarsii
Candidatus Desulfofervidus auxilii
Acidithiobacillus caldus
Acidithiobacillus ferrooxidans
Acidithiobacillus ferrivorans
Acidithiobacillus thiooxidans
Acidithiobacillus ferridurans
Acidithiobacillus sp. 'AMD consortium'
Bdellovibrio bacteriovorus
Bdellovibrio sp. NC01
Bdellovibrio sp. ZAP7
Bdellovibrio sp. KM01
Bdellovibrio exovorus
Halobacteriovorax marinus
Halobacteriovorax sp. BALOs_7
Bacteriovorax stolpii
Silvanigrellales bacterium RF1110005
Silvanigrella aquatica
Mariprofundus aestuarium
Mariprofundus ferrinatatus
Hydrogenophilus thermoluteolus
Bacillus thuringiensis
Bacillus cereus
Bacillus anthracis
Bacillus cytotoxicus
Bacillus mycoides
Bacillus pseudomycoides
Bacillus sp. FDAARGOS_235
Bacillus sp. JAS24-2
Bacillus sp. ABP14
Bacillus sp. HBCD-sjtu
Bacillus sp. AR4-2
Bacillus sp. SH8-8
Bacillus tropicus
Bacillus paranthracis
Bacillus albus
Bacillus luti
Bacillus wiedmannii
Bacillus pacificus
Bacillus toyonensis
Bacillus bombysepticus
Bacillus mobilis
Bacillus subtilis
Bacillus velezensis
Bacillus amyloliquefaciens
Bacillus siamensis
Bacillus licheniformis
Bacillus paralicheniformis
Bacillus atrophaeus
Bacillus vallismortis
Bacillus halotolerans
Bacillus mojavensis
Bacillus sonorensis
Bacillus tequilensis
Bacillus megaterium
Bacillus sp. FDAARGOS_527
Bacillus sp. BS98
Bacillus sp. BD59S
Bacillus sp. SYJ
Bacillus sp. S3
Bacillus sp. M4U3P1
Bacillus sp. A260
Bacillus sp. 275
Bacillus sp. DM2
Bacillus sp. YP1
Bacillus sp. Lzh-5
Bacillus sp. DSL-17
Bacillus sp. FJAT-18017
Bacillus sp. Y1
Bacillus sp. 1NLA3E
Bacillus sp. FJAT-45348
Bacillus sp. FJAT-42376
Bacillus sp. NSP9.1
Bacillus sp. KH172YL63
Bacillus sp. FJAT-22090
Bacillus sp. THAF10
Bacillus sp. SB49
Bacillus sp. OxB-1
Bacillus sp. N1-1
Bacillus sp. Cs-700
Bacillus sp. X1(2014)
Bacillus sp. L13 (2020)
Bacillus sp. N3536
Bacillus sp. WP8
Bacillus sp. MD-5
Bacillus sp. JS
Bacillus sp. ms-22
Bacillus sp. RZ2MS9
Bacillus sp. AM1(2019)
Bacillus sp. DU-106
Bacillus sp. IHB B 7164
Bacillus sp. Y-01
Bacillus sp. SDLI1
Bacillus sp. ZY-1-1
Bacillus sp. Pc3
Bacillus sp. SJ-10
Bacillus sp. WR11
Bacillus sp. LUNF1
Bacillus sp. H15-1
Bacillus sp. HNA3
Bacillus sp. BH072
Bacillus sp. FJAT-14266
Bacillus sp. LM 4-2
Bacillus sp. 1s-1
Bacillus sp. KBS0812
Bacillus altitudinis
Bacillus aerophilus
Bacillus pumilus
Bacillus coagulans
Bacillus safensis
Bacillus filamentosus
Bacillus flexus
Bacillus circulans
Bacillus glycinifermentans
Bacillus marisflavi
Bacillus methanolicus
Bacillus aryabhattai
Bacillus vietnamensis
Bacillus horikoshii
Bacillus weihaiensis
Bacillus smithii
Bacillus ciccensis
Bacillus infantis
Bacillus cohnii
Bacillus dafuensis
Bacillus cellulosilyticus
Bacillus gobiensis
Bacillus freudenreichii
Bacillus lentus
[Brevibacterium] frigoritolerans
Bacillus thermoamylovorans
Bacillus miscanthi
Bacillus beveridgei
Bacillus haynesii
Bacillus xiamenensis
Bacillus intestinalis
Bacillus gibsonii
Geobacillus thermoleovorans
Geobacillus kaustophilus
[Bacillus] caldolyticus
Geobacillus thermocatenulatus
Geobacillus sp. WCH70
Geobacillus sp. Y412MC61
Geobacillus sp. Y412MC52
Geobacillus sp. E263
Geobacillus sp. JS12
Geobacillus sp. C56-T3
Geobacillus sp. GHH01
Geobacillus thermodenitrificans
Geobacillus subterraneus
Geobacillus stearothermophilus
Geobacillus genomosp. 3
Virgibacillus sp. SK37
Virgibacillus sp. Bac332
Virgibacillus sp. 6R
Virgibacillus sp. MSP4-1
Virgibacillus sp. Bac330
Virgibacillus halodenitrificans
Virgibacillus necropolis
Virgibacillus phasianinus
Virgibacillus dokdonensis
Lysinibacillus sphaericus
Lysinibacillus sp. YS11
Lysinibacillus sp. SGAir0095
Lysinibacillus sp. 2017
Lysinibacillus timonensis
Lysinibacillus fusiformis
Lysinibacillus varians
Parageobacillus thermoglucosidasius
Parageobacillus toebii
Parageobacillus genomosp. 1
Anoxybacillus sp. B7M1
Anoxybacillus sp. PDR2
Anoxybacillus sp. B2M1
Anoxybacillus flavithermus
Anoxybacillus amylolyticus
Anoxybacillus kamchatkensis
Anoxybacillus gonensis
Alkalihalobacillus clausii
Alkalihalobacillus pseudofirmus
Alkalihalobacillus halodurans
Alkalihalobacillus krulwichiae
Alkalihalobacillus lehensis
Halobacillus halophilus
Halobacillus litoralis
Halobacillus mangrovi
Peribacillus simplex
Peribacillus muralis
Peribacillus asahii
Peribacillus butanolivorans
Bacillaceae bacterium C02
Bacillaceae bacterium TKL69
Bacillaceae bacterium C05
Oceanobacillus iheyensis
Oceanobacillus sp. 160
Oceanobacillus kimchii
Cytobacillus oceanisediminis
Cytobacillus kochii
Mesobacillus foraminis
Mesobacillus jeotgali
Psychrobacillus glaciei
Psychrobacillus sp. AK 1817
Salimicrobium jeotgali
Fictibacillus phosphorivorans
Fictibacillus arsenicus
Lentibacillus sp. CBA3610
Lentibacillus amyloliquefaciens
Salicibibacter halophilus
Salicibibacter kimchii
Neobacillus mesonae
Neobacillus thermocopriae
Terribacillus goriensis
Metabacillus litoralis
Gracilibacillus sp. SCU50
Pontibacillus sp. HMF3514
Pradoshia sp. D12
Paraliobacillus sp. X-1125
Aeribacillus pallidus
Amphibacillus xylanus
Staphylococcus aureus
Staphylococcus epidermidis
Staphylococcus saprophyticus
Staphylococcus sciuri
Staphylococcus hominis
Staphylococcus lugdunensis
Staphylococcus pseudintermedius
Staphylococcus haemolyticus
Staphylococcus warneri
Staphylococcus simulans
Staphylococcus cohnii
Staphylococcus equorum
Staphylococcus caprae
Staphylococcus argenteus
Staphylococcus capitis
Staphylococcus xylosus
Staphylococcus nepalensis
Staphylococcus schleiferi
Staphylococcus sp. AntiMn-1
Staphylococcus sp. MI 10-1553
Staphylococcus sp. 17KM0847
Staphylococcus sp. SDB 2975
Staphylococcus sp. M0911
Staphylococcus agnetis
Staphylococcus pasteuri
Staphylococcus chromogenes
Staphylococcus condimenti
Staphylococcus lentus
Staphylococcus hyicus
Staphylococcus carnosus
Staphylococcus muscae
Staphylococcus kloosii
Staphylococcus arlettae
Staphylococcus vitulinus
Staphylococcus succinus
Staphylococcus simiae
Staphylococcus pettenkoferi
Staphylococcus felis
Staphylococcus lutrae
Staphylococcus stepanovicii
Staphylococcus auricularis
Staphylococcus delphini
Staphylococcus piscifermentans
Staphylococcus schweitzeri
Staphylococcus fleurettii
Macrococcus caseolyticus
Macrococcus canis
Macrococcus sp. IME1552
Salinicoccus halodurans
Jeotgalicoccus saudimassiliensis
Auricoccus indicus
Listeria monocytogenes
Listeria ivanovii
Listeria innocua
Listeria seeligeri
Listeria welshimeri
Listeria weihenstephanensis
Listeria grayi
Listeria sp. PSOL-1
Brochothrix thermosphacta
Paenibacillus sp. IHB B 3084
Paenibacillus sp. 14171R-81
Paenibacillus sp. Cedars
Paenibacillus sp. IHBB 10380
Paenibacillus sp. 37
Paenibacillus sp. RUD330
Paenibacillus sp. FSL H7-0357
Paenibacillus sp. BIHB4019
Paenibacillus sp. JDR-2
Paenibacillus sp. E222
Paenibacillus sp. 12200R-189
Paenibacillus sp. FSL R7-0273
Paenibacillus sp. DCT19
Paenibacillus sp. FSL R7-0331
Paenibacillus sp. FSL P4-0081
Paenibacillus sp. FSL R5-0345
Paenibacillus sp. FSL H7-0737
Paenibacillus sp. 32O-W
Paenibacillus sp. FSL R5-0912
Paenibacillus sp. B01
Paenibacillus sp. URB8-2
Paenibacillus sp. CAA11
Paenibacillus sp. Y412MC10
Paenibacillus sp. UniB2
Paenibacillus sp. HB172198
Paenibacillus sp. M-152
Paenibacillus sp. lzh-N1
Paenibacillus larvae
Paenibacillus polymyxa
Paenibacillus cellulosilyticus
Paenibacillus crassostreae
Paenibacillus mucilaginosus
Paenibacillus odorifer
Paenibacillus durus
Paenibacillus kribbensis
Paenibacillus cellulositrophicus
Paenibacillus guangzhouensis
Paenibacillus bovis
Paenibacillus xylanexedens
Paenibacillus lautus
Paenibacillus brasilensis
Paenibacillus glucanolyticus
Paenibacillus peoriae
Paenibacillus donghaensis
Paenibacillus psychroresistens
Paenibacillus baekrokdamisoli
Paenibacillus alvei
Paenibacillus albus
Paenibacillus thiaminolyticus
Paenibacillus borealis
Paenibacillus ihbetae
Paenibacillus lutimineralis
Paenibacillus chitinolyticus
Paenibacillus barcinonensis
Paenibacillus xylanilyticus
Paenibacillus riograndensis
Paenibacillus beijingensis
Paenibacillus stellifer
Paenibacillus antarcticus
Paenibacillus graminis
Paenibacillus lentus
Paenibacillus naphthalenovorans
Paenibacillus swuensis
Paenibacillus jilunlii
Paenibacillus sabinae
Paenibacillus terrae
Paenibacillus yonginensis
Paenibacillus physcomitrellae
Paenibacillus protaetiae
Brevibacillus laterosporus
Brevibacillus brevis
Brevibacillus sp. SCSIO 07484
Brevibacillus sp. 7WMA2
Brevibacillus agri
Brevibacillus formosus
Cohnella sp. MFER-1
Cohnella sp. KS 22
Cohnella abietis
Cohnella candidum
Aneurinibacillus soli
Aneurinibacillus sp. XH2
Thermobacillus composti
Saccharibacillus brassicae
Paenibacillaceae bacterium GAS479
Planococcus sp. MB-3u-03
Planococcus sp. Y42
Planococcus sp. PAMC 21323
Planococcus antarcticus
Planococcus versutus
Planococcus donghaensis
Planococcus dechangensis
Planococcus kocurii
Planococcus halocryophilus
Planococcus plakortidis
Planococcus rifietoensis
Planococcus maritimus
Planococcus faecalis
Sporosarcina ureae
Sporosarcina sp. P37
Sporosarcina sp. PTS2304
Sporosarcina sp. P33
Sporosarcina psychrophila
Sporosarcina ureilytica
Sporosarcina pasteurii
Solibacillus silvestris
Solibacillus sp. R5-41
Paenisporosarcina antarctica
Paenisporosarcina sp. K2R23-3
Planomicrobium glaciei
Kurthia zopfii
Kurthia sp. 11kri321
Jeotgalibacillus malaysiensis
Rummeliibacillus stabekisii
Ureibacillus thermosphaericus
Exiguobacterium sp. N4-1P
Exiguobacterium sp. AT1b
Exiguobacterium sp. MH3
Exiguobacterium sp. ZWU0009
Exiguobacterium sp. U13-1
Exiguobacterium mexicanum
Exiguobacterium sibiricum
Exiguobacterium antarcticum
Exiguobacterium acetylicum
Gemella haemolysans
Gemella sp. oral taxon 928
Gemella sp. ND 6198
Gemella morbillorum
Gemella sanguinis
Alicyclobacillus acidocaldarius
Kyrpidia spormannii
Kyrpidia tusciae
Tumebacillus avium
Tumebacillus algifaecis
Thermoactinomyces vulgaris
Kroppenstedtia eburnea
Kroppenstedtia pulmonis
Staphylospora marina
Novibacillus thermophilus
Laceyella sacchari
Sporolactobacillus terrae
[Bacillus] selenitireducens
Lactobacillus plantarum
Lactobacillus brevis
Lactobacillus paracasei
Lactobacillus casei
Lactobacillus zeae
Lactobacillus sakei
Lactobacillus backii
Lactobacillus reuteri
Lactobacillus fermentum
Lactobacillus sp. CBA3605
Lactobacillus sp. CBA3606
Lactobacillus sp. D1501
Lactobacillus sp. 2D
Lactobacillus sp. JM1
Lactobacillus sp. 3B(2020)
Lactobacillus sp. NFFJ11
Lactobacillus sp. wkB8
Lactobacillus sp. 1B
Lactobacillus sp. 1A
Lactobacillus sp. BHWM-4
Lactobacillus sp. 3DG
Lactobacillus sp. 1D
Lactobacillus salivarius
Lactobacillus rhamnosus
Lactobacillus delbrueckii
Lactobacillus johnsonii
Lactobacillus helveticus
Lactobacillus curvatus
Lactobacillus paracollinoides
Lactobacillus pentosus
Lactobacillus rossiae
Lactobacillus paraplantarum
Lactobacillus amylovorus
Lactobacillus buchneri
Lactobacillus iners
Lactobacillus crispatus
Lactobacillus acidophilus
Lactobacillus hilgardii
Lactobacillus coryniformis
Lactobacillus gasseri
Lactobacillus mucosae
Lactobacillus lindneri
Lactobacillus suantsaii
Lactobacillus gallinarum
Lactobacillus amylolyticus
Lactobacillus agilis
Lactobacillus paragasseri
Lactobacillus acetotolerans
Lactobacillus murinus
Lactobacillus kefiranofaciens
Lactobacillus sanfranciscensis
Lactobacillus hordei
Lactobacillus nagelii
Lactobacillus futsaii
Lactobacillus harbinensis
Lactobacillus jensenii
Lactobacillus bifermentans
Lactobacillus parabuchneri
Lactobacillus mali
Lactobacillus hokkaidonensis
Lactobacillus crustorum
Lactobacillus malefermentans
Lactobacillus gastricus
Lactobacillus zymae
Lactobacillus animalis
Lactobacillus manihotivorans
Lactobacillus allii
Lactobacillus paralimentarius
Lactobacillus kefiri
Lactobacillus alimentarius
Lactobacillus nenjiangensis
Lactobacillus oligofermentans
Lactobacillus helsingborgensis
Lactobacillus koreensis
Lactobacillus heilongjiangensis
Lactobacillus ginsenosidimutans
Lactobacillus zhachilii
Lactobacillus acidipiscis
Lactobacillus curieae
Lactobacillus ruminis
Lactobacillus fuchuensis
Lactobacillus farciminis
Lactobacillus kullabergensis
Lactobacillus dextrinicus
Lactobacillus bombi
Lactobacillus vaginalis
Lactobacillus frumenti
Lactobacillus pontis
Lactobacillus graminis
Lactobacillus apis
Lactobacillus jinshani
Lactobacillus kunkeei
Lactobacillus amylophilus
Lactobacillus terrae
Lactobacillus fructivorans
Pediococcus pentosaceus
Pediococcus acidilactici
Pediococcus damnosus
Pediococcus claussenii
Pediococcus inopinatus
Streptococcus pyogenes
Streptococcus thermophilus
Streptococcus pneumoniae
Streptococcus agalactiae
Streptococcus suis
Streptococcus dysgalactiae
Streptococcus equi
Streptococcus sp. FDAARGOS_192
Streptococcus sp. oral taxon 064
Streptococcus sp. CNU G2
Streptococcus sp. CNU G3
Streptococcus sp. Z15
Streptococcus sp. oral taxon 431
Streptococcus sp. oral taxon 061
Streptococcus sp. HSISM1
Streptococcus sp. 116-D4
Streptococcus sp. LPB0220
Streptococcus sp. A12
Streptococcus sp. NPS 308
Streptococcus sp. HSISS3
Streptococcus sp. 1643
Streptococcus sp. HSISS2
Streptococcus sp. DAT741
Streptococcus sp. I-P16
Streptococcus sp. I-G2
Streptococcus sp. CNU 77-61
Streptococcus sp. HSISB1
Streptococcus sp. NCTC 11567
Streptococcus sp. HSISS1
Streptococcus sp. 'group B'
Streptococcus sp. FDAARGOS_521
Streptococcus sp. FDAARGOS_522
Streptococcus sp. FDAARGOS_520
Streptococcus mutans
Streptococcus salivarius
Streptococcus anginosus
Streptococcus intermedius
Streptococcus constellatus
Streptococcus gordonii
Streptococcus gallolyticus
Streptococcus canis
Streptococcus oralis
Streptococcus equinus
Streptococcus sanguinis
Streptococcus iniae
Streptococcus mitis
Streptococcus sobrinus
Streptococcus lutetiensis
Streptococcus uberis
Streptococcus cristatus
Streptococcus porcinus
Streptococcus parauberis
Streptococcus pseudoporcinus
Streptococcus marmotae
Streptococcus infantarius
Streptococcus pasteurianus
Streptococcus pluranimalium
Streptococcus parasanguinis
Streptococcus australis
Streptococcus respiraculi
Streptococcus milleri
Streptococcus pseudopneumoniae
Streptococcus macedonicus
Streptococcus merionis
Streptococcus pantholopis
Streptococcus halotolerans
Streptococcus ratti
Streptococcus acidominimus
Streptococcus himalayensis
Streptococcus ferus
Streptococcus urinalis
Streptococcus troglodytae
Streptococcus vestibularis
Streptococcus viridans
Streptococcus gwangjuense
Streptococcus koreensis
Streptococcus ruminantium
Streptococcus periodonticum
Lactococcus lactis
Lactococcus raffinolactis
Lactococcus piscium
Lactococcus garvieae
Lactococcus sp. 1JSPR-7
Lactococcus sp. KACC 19320
Lactococcus petauri
Enterococcus faecium
Enterococcus faecalis
Enterococcus mundtii
Enterococcus sp. DA9
Enterococcus sp. FDAARGOS_375
Enterococcus sp. FDAARGOS_553
Enterococcus sp. M190262
Enterococcus sp. CR-Ec1
Enterococcus sp. HSIEG1
Enterococcus hirae
Enterococcus durans
Enterococcus casseliflavus
Enterococcus wangshanyuanii
Enterococcus avium
Enterococcus gilvus
Enterococcus saigonensis
Enterococcus gallinarum
Enterococcus cecorum
Enterococcus thailandicus
Melissococcus plutonius
Tetragenococcus halophilus
Tetragenococcus osmophilus
Tetragenococcus koreensis
Vagococcus sp. CF-49
Vagococcus sp. HDW17B
Vagococcus sp. MN-17
Vagococcus sp. HDW17A
Vagococcus teuberi
Vagococcus penaei
Leuconostoc mesenteroides
Leuconostoc citreum
Leuconostoc lactis
Leuconostoc gelidum
Leuconostoc kimchii
Leuconostoc carnosum
Leuconostoc pseudomesenteroides
Leuconostoc suionicum
Leuconostoc garlicum
Leuconostoc sp. C2
Weissella cibaria
Weissella confusa
Weissella hellenica
Weissella koreensis
Weissella soli
Weissella ceti
Weissella viridescens
Weissella jogaejeotgali
Weissella cryptocerci
Weissella paramesenteroides
Weissella sp. HDW19
Oenococcus oeni
Oenococcus kitaharae
Oenococcus sp. UCMA 16435
Oenococcus sicerae
Carnobacterium maltaromaticum
Carnobacterium inhibens
Carnobacterium divergens
Carnobacterium sp. CP1
Carnobacterium sp. 17-4
Jeotgalibaca porci
Jeotgalibaca dankookensis
Jeotgalibaca ciconiae
Jeotgalibaca arthritidis
Jeotgalibaca sp. PTS2502
Dolosigranulum pigrum
Marinilactibacillus sp. 15R
Aerococcus urinae
Aerococcus urinaeequi
Aerococcus sanguinicola
Aerococcus urinaehominis
Aerococcus christensenii
Aerococcus viridans
Suicoccus acidiformans
Abiotrophia defectiva
Clostridium botulinum
Clostridium perfringens
Clostridium butyricum
Clostridium sp. CT4
Clostridium sp. DL-VIII
Clostridium sp. BNL1100
Clostridium sp. SYSU GA15002T
Clostridium sp. AWRP
Clostridium sp. JN-9
Clostridium sp. SY8519
Clostridium sp. JN500901
Clostridium sp. JN-1
Clostridium sp. MF28
Clostridium acetobutylicum
Clostridium tetani
Clostridium beijerinckii
Clostridium pasteurianum
Clostridium kluyveri
Clostridium saccharobutylicum
Clostridium chauvoei
Clostridium saccharoperbutylacetonicum
Clostridium baratii
Clostridium tyrobutyricum
Clostridium novyi
Clostridium taeniosporum
Clostridium septicum
Clostridium formicaceticum
Clostridium estertheticum
Clostridium argentinense
Clostridium carboxidivorans
Clostridium aceticum
Clostridium bornimense
Clostridium autoethanogenum
Clostridium sporogenes
Clostridium cellulovorans
Clostridium intestinale
Clostridium scatologenes
Clostridium drakei
Clostridium isatidis
Clostridium cochlearium
Clostridium ljungdahlii
Clostridium diolis
Candidatus Arthromitus sp. SFB-mouse
Candidatus Arthromitus sp. SFB-rat-Yit
Candidatus Arthromitus sp. SFB-mouse-NL
Clostridiaceae bacterium 14S0207
Alkaliphilus metalliredigens
Alkaliphilus oremlandii
Geosporobacter ferrireducens
Crassaminicella sp. SY095
Hungatella hathewayi
Caloramator sp. E03
Hathewaya histolytica
Caloranaerobacter azorensis
Clostridioides difficile
Romboutsia ilealis
Romboutsia sp. CE17
Romboutsia hominis
Paraclostridium bifermentans
Peptoclostridium acidaminophilum
Paeniclostridium sordellii
Acetoanaerobium sticklandii
Peptacetobacter hiranonis
Filifactor alocis
Peptostreptococcaceae bacterium oral taxon 929
Butyrivibrio fibrisolvens
Butyrivibrio proteoclasticus
Butyrivibrio hungatei
Blautia producta
Blautia sp. SC05B48
Blautia sp. N6H1-15
Blautia sp. YL58
Blautia coccoides
Blautia hansenii
Lachnospiraceae bacterium
Lachnospiraceae bacterium KM106-2
Lachnospiraceae bacterium GAM79
Lachnospiraceae bacterium oral taxon 500
Lachnospiraceae bacterium Choco86
[Clostridium] scindens
Lachnoclostridium phytofermentans
Lachnoclostridium sp. YL32
[Clostridium] hylemonae
Lachnoclostridium phocaeense
Enterocloster bolteae
Enterocloster clostridioformis
Anaerostipes hadrus
Anaerostipes rhamnosivorans
Anaerostipes caccae
Roseburia hominis
Roseburia intestinalis
Pseudobutyrivibrio xylanivorans
Lachnospira eligens
Lacrimispora sphenoides
Lacrimispora saccharolytica
Cellulosilyticum sp. WCF-2
Cellulosilyticum lentocellum
[Ruminococcus] gnavus
Lachnoanaerobaculum umeaense
Anaerocolumna sp. CBA3638
Anaerobutyricum hallii
Anaerotignum propionicum
Herbinix luporum
Ruminococcus albus
Ruminococcus champanellensis
Ruminococcus bicirculans
Ruminococcus sp. JE7A12
Faecalibacterium prausnitzii
Ethanoligenens harbinense
Ruminococcaceae bacterium CPB6
Ruminococcaceae bacterium LBM 19010
Ruminococcaceae bacterium LAM 19011
Flavonifractor plautii
Ruthenibacterium lactatiformans
Caproiciproducens sp. NJN-50
[Clostridium] cellulosi
Acutalibacter muris
Desulfosporosinus acidiphilus
Desulfosporosinus orientis
Desulfosporosinus youngiae
Desulfosporosinus meridiei
Desulfitobacterium hafniense
Desulfitobacterium dehalogenans
Desulfitobacterium dichloroeliminans
Desulfitobacterium metallireducens
Desulfotomaculum ruminis
Desulfotomaculum reducens
Desulfotomaculum ferrireducens
Desulfotomaculum nigrificans
Dehalobacter restrictus
Dehalobacter sp. DCA
Dehalobacter sp. CF
Peptococcaceae bacterium DCMF
Desulfallas gibsoniae
Desulfofarcimen acetoxidans
Dehalobacterium formicoaceticum
Syntrophobotulus glycolicus
Thermincola potens
Candidatus Desulforudis audaxviator
Aminipila sp. CBA3637
Aminipila sp. JN-18
Aminipila butyrica
Mogibacterium pumilum
Mogibacterium diversum
[Eubacterium] minutum
[Eubacterium] sulci
Thermaerobacter sp. FW80
Thermaerobacter sp. PB12/4term
Thermaerobacter marianensis
Carboxydocella thermautotrophica
Flintibacter sp. KGMB00164
Massilistercora timonensis
Intestinimonas butyriciproducens
Hungateiclostridium thermocellum
Hungateiclostridium clariflavum
Hungateiclostridium saccincola
Thermoclostridium stercorarium
Pseudoclostridium thermosuccinogenes
Ruminiclostridium cellulolyticum
Mageeibacillus indolicus
Fastidiosipila sanguinis
Hungateiclostridiaceae bacterium KB18
Eubacterium limosum
[Eubacterium] cellulosolvens
Eubacterium callanderi
Eubacterium maltosivorans
Acetobacterium woodii
Acetobacterium sp. KB-1
Oscillibacter valericigenes
Oscillibacter sp. PEA192
Dysosmobacter welbionis
Clostridiales bacterium
Clostridiales bacterium CCNA10
Syntrophomonas wolfei
Syntrophothermus lipocalidus
Candidatus Syntrophocurvum alkaliphilum
Heliorestis convoluta
Heliobacterium modesticaldum
Christensenella minuta
Christensenella sp. Marseille-P3954
Symbiobacterium thermophilum
Petrocella atlantisensis
Thermoanaerobacter sp. X514
Thermoanaerobacter sp. X513
Thermoanaerobacter kivui
Thermoanaerobacter wiegelii
Thermoanaerobacter italicus
Thermoanaerobacter mathranii
Thermoanaerobacter ethanolicus
Thermoanaerobacter siderophilus
Thermoanaerobacter pseudethanolicus
Thermoanaerobacter brockii
Moorella thermoacetica
Moorella glycerini
Ammonifex degensii
Tepidanaerobacter acetatoxydans
Thermanaeromonas toyohensis
Thermacetogenium phaeum
Caldanaerobacter subterraneus
Carboxydothermus hydrogenoformans
Caldicellulosiruptor bescii
Caldicellulosiruptor kristjanssonii
Caldicellulosiruptor saccharolyticus
Caldicellulosiruptor owensensis
Caldicellulosiruptor changbaiensis
Caldicellulosiruptor obsidiansis
Caldicellulosiruptor hydrothermalis
Caldicellulosiruptor kronotskyensis
Caldicellulosiruptor lactoaceticus
Thermoanaerobacterium thermosaccharolyticum
Thermoanaerobacterium sp. RBIITD
Thermoanaerobacterium aotearoense
Thermoanaerobacterium xylanolyticum
Thermosediminibacter oceani
Thermodesulfobium narugense
Thermodesulfobium acidiphilum
Thermoanaerobacterales bacterium SK-G1
Mahella australiensis
Halanaerobium hydrogeniformans
Halanaerobium praevalens
Halocella sp. SP3-1
Halothermothrix orenii
Halobacteroides halobius
Acetohalobium arabaticum
Anoxybacter fermentans
Natranaerobius thermophilus
Selenomonas ruminantium
Selenomonas sp. oral taxon 920
Selenomonas sp. oral taxon 136
Selenomonas sp. oral taxon 126
Selenomonas sp. oral taxon 478
Selenomonas sputigena
Megamonas funiformis
Megamonas hypermegale
Pectinatus frisingensis
Pelosinus fermentans
Pelosinus sp. UFO1
Sporomusa termitida
Methylomusa anaerophila
Veillonella parvula
Veillonella rodentium
Veillonella atypica
Veillonella dispar
Veillonella sp. T1-7
Megasphaera elsdenii
Megasphaera stantonii
Dialister pneumosintes
Dialister hominis
Dialister massiliensis
Acidaminococcus intestini
Acidaminococcus fermentans
Phascolarctobacterium faecium
Erysipelothrix rhusiopathiae
Erysipelothrix sp. HDW6C
Erysipelothrix sp. HDW6B
Erysipelothrix sp. HDW6A
Erysipelothrix larvae
Erysipelothrix piscisicarius
[Clostridium] innocuum
Erysipelatoclostridium ramosum
Amedibacterium intestinale
Turicibacter sanguinis
Turicibacter sp. H121
Erysipelotrichaceae bacterium GAM147
Erysipelotrichaceae bacterium I46
Intestinibaculum porci
Faecalibaculum rodentium
Longibaculum sp. KGMB06250
Faecalitalea cylindroides
Finegoldia magna
Peptoniphilus ivorii
Peptoniphilus harei
Peptoniphilus sp. ING2-D1G
Parvimonas micra
Anaerococcus prevotii
Anaerococcus mediterraneensis
Murdochiella vaginalis
Tissierellia sp. JN-28
[Clostridium] ultunense
Gudongella oleilytica
Gottschalkia acidurici
Ezakiella massiliensis
endosymbiont 'TC1' of Trimyema compressum
Limnochorda pilosa
Ndongobacter massiliensis
Mycobacterium tuberculosis
Mycobacterium canettii
Mycobacterium avium
Mycobacterium chimaera
Mycobacterium intracellulare
Mycobacterium marseillense
Mycobacterium paraintracellulare
Mycobacterium mantenii
Mycobacterium colombiense
Mycobacterium lepraemurium
Mycobacterium sp. MS1601
Mycobacterium sp. JS623
Mycobacterium sp. THAF192
Mycobacterium sp. KMS
Mycobacterium sp. YC-RL4
Mycobacterium sp. ELW1
Mycobacterium sp. DL90
Mycobacterium sp. DL440
Mycobacterium sp. EPa45
Mycobacterium sp. DL592
Mycobacterium sp. PYR15
Mycobacterium sp. WY10
Mycobacterium sp. QIA-37
Mycobacterium sp. MOTT36Y
Mycobacterium kansasii
Mycobacterium shigaense
Mycobacterium saskatchewanense
Mycobacterium simiae
Mycobacterium stomatepiae
Mycobacterium florentinum
Mycobacterium parmense
Mycobacterium heidelbergense
Mycobacterium marinum
Mycobacterium ulcerans
Mycobacterium dioxanotrophicus
Mycobacterium paragordonae
Mycobacterium leprae
Mycobacterium branderi
Mycobacterium grossiae
Mycobacterium gallinarum
Mycobacterium liflandii
Mycobacterium gordonae
Mycobacterium conspicuum
Mycobacterium basiliense
Mycobacterium cookii
Mycobacterium lacus
Mycobacterium xenopi
Mycobacterium noviomagense
Mycobacterium paraseoulense
Mycobacterium haemophilum
Mycobacterium shinjukuense
Mycobacterium seoulense
Mycobacterium pseudoshottsii
Mycolicibacterium smegmatis
Mycolicibacterium gilvum
Mycolicibacterium frederiksbergense
Mycolicibacterium chubuense
Mycolicibacterium aurum
Mycolicibacterium chitae
Mycolicibacterium arabiense
Mycolicibacterium aubagnense
Mycolicibacterium boenickei
Mycolicibacterium madagascariense
Mycolicibacterium alvei
Mycolicibacterium poriferae
Mycolicibacterium neoaurum
Mycolicibacterium mageritense
Mycolicibacterium goodii
Mycolicibacterium tokaiense
Mycolicibacterium helvum
Mycolicibacterium rhodesiae
Mycolicibacterium moriokaense
Mycolicibacterium sediminis
Mycolicibacterium vanbaalenii
Mycolicibacterium vaccae
Mycolicibacterium confluentis
Mycolicibacterium fortuitum
Mycolicibacterium parafortuitum
Mycolicibacterium anyangense
Mycolicibacterium phocaicum
Mycolicibacterium psychrotolerans
Mycolicibacterium rutilum
Mycolicibacterium duvalii
Mycolicibacterium pulveris
Mycolicibacterium litorale
Mycolicibacterium gadium
Mycolicibacterium hassiacum
Mycolicibacterium aichiense
Mycolicibacterium phlei
Mycolicibacterium celeriflavum
Mycolicibacterium thermoresistibile
Mycolicibacterium sarraceniae
Mycolicibacterium insubricum
Mycolicibacterium fallax
Mycolicibacterium doricum
Mycolicibacterium monacense
Mycobacteroides abscessus
Mycobacteroides chelonae
Mycobacteroides immunogenum
Mycobacteroides salmoniphilum
Mycobacteroides saopaulense
[Mycobacterium] stephanolepidis
Mycolicibacter terrae
Mycolicibacter sinensis
Mycolicibacter hiberniae
Mycolicibacter minnesotensis
Hoyosella subflava
Mycolicibacillus koreensis
Corynebacterium pseudotuberculosis
Corynebacterium glutamicum
Corynebacterium diphtheriae
Corynebacterium ulcerans
Corynebacterium sp. 2039
Corynebacterium sp. NML93-0612
Corynebacterium sp. 2019
Corynebacterium sp. 1959
Corynebacterium sp. 2183
Corynebacterium sp. LMM-1652
Corynebacterium sp. NML98-0116
Corynebacterium sp. sy039
Corynebacterium sp. 2184
Corynebacterium sp. ATCC 6931
Corynebacterium jeikeium
Corynebacterium stationis
Corynebacterium striatum
Corynebacterium kutscheri
Corynebacterium xerosis
Corynebacterium ammoniagenes
Corynebacterium urealyticum
Corynebacterium mustelae
Corynebacterium efficiens
Corynebacterium crudilactis
Corynebacterium casei
Corynebacterium deserti
Corynebacterium callunae
Corynebacterium marinum
Corynebacterium matruchotii
Corynebacterium imitans
Corynebacterium camporealensis
Corynebacterium renale
Corynebacterium simulans
Corynebacterium glyciniphilum
Corynebacterium halotolerans
Corynebacterium phocae
Corynebacterium maris
Corynebacterium aurimucosum
Corynebacterium doosanense
Corynebacterium atypicum
Corynebacterium ureicelerivorans
Corynebacterium pseudopelargi
[Brevibacterium] flavum
Corynebacterium suranareeae
Corynebacterium variabile
Corynebacterium cystitidis
Corynebacterium provencense
Corynebacterium choanis
Corynebacterium nuruki
Corynebacterium aquilae
Corynebacterium vitaeruminis
Corynebacterium lactis
Corynebacterium flavescens
Corynebacterium epidermidicanis
Corynebacterium testudinoris
Corynebacterium terpenotabidum
Corynebacterium singulare
Corynebacterium timonense
Corynebacterium resistens
Corynebacterium minutissimum
Corynebacterium riegelii
Corynebacterium humireducens
Corynebacterium kroppenstedtii
Corynebacterium glaucum
Corynebacterium endometrii
Corynebacterium uterequi
Corynebacterium frankenforstense
Corynebacterium segmentosum
Corynebacterium genitalium
Corynebacterium geronticis
Corynebacterium sanguinis
Corynebacterium sphenisci
Corynebacterium pelargi
Corynebacterium mycetoides
Corynebacterium argentoratense
Corynebacterium rouxii
Corynebacteriaceae bacterium 'ARUP UnID 227'
Rhodococcus sp. YL-1
Rhodococcus sp. WAY2
Rhodococcus sp. NJ-530
Rhodococcus sp. S2-17
Rhodococcus sp. 008
Rhodococcus sp. AQ5-07
Rhodococcus sp. p52
Rhodococcus sp. SGAir0479
Rhodococcus sp. PBTS 2
Rhodococcus sp. DMU1
Rhodococcus sp. 2G
Rhodococcus sp. BH4
Rhodococcus sp. H-CA8f
Rhodococcus sp. WB1
Rhodococcus sp. P1Y
Rhodococcus sp. MTM3W5.2
Rhodococcus sp. W8901
Rhodococcus sp. B7740
Rhodococcus sp. ABRD24
Rhodococcus sp. WMMA185
Rhodococcus sp. PBTS 1
Rhodococcus sp. X156
Rhodococcus sp. WB9
Rhodococcus sp. PAMC28705
Rhodococcus sp. PAMC28707
Rhodococcus erythropolis
Rhodococcus opacus
Rhodococcus ruber
Rhodococcus fascians
Rhodococcus pyridinivorans
Rhodococcus hoagii
Rhodococcus qingshengii
Rhodococcus rhodochrous
Rhodococcus jostii
Rhodococcus aetherivorans
Rhodococcus imtechensis
Rhodococcus coprophilus
Rhodococcus biphenylivorans
Nocardia farcinica
Nocardia cyriacigeorgica
Nocardia brasiliensis
Nocardia sp. CS682
Nocardia sp. WCH-YHL-001
Nocardia sp. CFHS0054
Nocardia seriolae
Nocardia terpenica
Nocardia arthritidis
Nocardia nova
Nocardia otitidiscaviarum
Nocardia mangyaensis
Nocardia asteroides
Tsukamurella tyrosinosolvens
Tsukamurella paurometabola
Gordonia sp. KTR9
Gordonia sp. YC-JH1
Gordonia sp. JH63
Gordonia sp. 135
Gordonia sp. 1D
Gordonia sp. HY186
Gordonia terrae
Gordonia bronchialis
Gordonia rubripertincta
Gordonia polyisoprenivorans
Gordonia alkanivorans
Gordonia insulae
Gordonia phthalatica
Gordonia iterans
Dietzia sp. oral taxon 368
Dietzia sp. DQ12-45-1b
Dietzia sp. JS16-p6b
Dietzia lutea
Dietzia psychralcaliphila
Dietzia timorensis
Tomitella sp. HY188
Tomitella sp. HY172
Lawsonella clevelandensis
Segniliparus rotundus
Microbacterium sp. No. 7
Microbacterium sp. TPU 3598
Microbacterium sp. SGAir0570
Microbacterium sp. 4R-513
Microbacterium sp. CBA3102
Microbacterium sp. Y-01
Microbacterium sp. XT11
Microbacterium sp. BH-3-3-3
Microbacterium sp. L-031
Microbacterium sp. ABRD_28
Microbacterium sp. ST-M6
Microbacterium sp. RG1
Microbacterium sp. 10M-3C3
Microbacterium sp. PM5
Microbacterium sp. LKL04
Microbacterium sp. 1S1
Microbacterium sp. PAMC 28756
Microbacterium sp. 1.5R
Microbacterium sp. CGR1
Microbacterium sp. str. 'China'
Microbacterium chocolatum
Microbacterium foliorum
Microbacterium hominis
Microbacterium oxydans
Microbacterium oleivorans
Microbacterium amylolyticum
Microbacterium sediminis
Microbacterium testaceum
Microbacterium protaetiae
Microbacterium pygmaeum
Microbacterium wangchenii
Microbacterium lemovicicum
Microbacterium esteraromaticum
Microbacterium aurum
Microbacterium endophyticum
Microbacterium oryzae
Microbacterium paraoxydans
Microbacterium paludicola
Clavibacter michiganensis
Rathayibacter sp. VKM Ac-2759
Rathayibacter sp. VKM Ac-2760
Rathayibacter sp. VKM Ac-2801
Rathayibacter sp. VKM Ac-2804
Rathayibacter sp. VKM Ac-2805
Rathayibacter sp. VKM Ac-2762
Rathayibacter festucae
Rathayibacter toxicus
Rathayibacter iranicus
Rathayibacter tanaceti
Rathayibacter tritici
Rathayibacter rathayi
Curtobacterium flaccumfaciens
Curtobacterium sp. BH-2-1-1
Curtobacterium sp. SGAir0471
Curtobacterium sp. MR_MD2014
Curtobacterium sp. Csp2
Curtobacterium sp. csp3
Curtobacterium pusillum
Leifsonia sp. PS1209
Leifsonia sp. 21MFCrub1.1
Leifsonia sp. 98AMF
Leifsonia sp. 466MF
Leifsonia sp. 157MF
Leifsonia sp. 467MF
Leifsonia sp. 509MF
Leifsonia sp. 197AMF
Leifsonia xyli
Agromyces sp. LHK192
Agromyces sp. KACC 19306
Agromyces sp. HY052
Agromyces sp. MF30-A
Agromyces aureus
Agromyces flavus
Agromyces protaetiae
Rhodoluna limnophila
Rhodoluna lacicola
Candidatus Rhodoluna planktonica
Candidatus Aquiluna sp. UB-MaderosW2red
Candidatus Aquiluna sp. 15G-AUS-rot
Cryobacterium arcticum
Cryobacterium sp. LW097
Cryobacterium soli
Leucobacter sp. HDW9C
Leucobacter sp. HDW9A
Leucobacter sp. DSM 101948
Leucobacter sp. HDW9B
Leucobacter triazinivorans
Frondihabitans sp. PAMC 28766
Frondihabitans sp. 762G35
Plantibacter sp. M259
Plantibacter sp. PA-3-X8
Plantibacter flavus
Salinibacterium sp. UTAS2018
Salinibacterium sp. CGMCC 1.16371
Salinibacterium sp. dk2585
Agrococcus jejuensis
Agrococcus sp. SGAir0287
Agrococcus carbonis
Humibacter sp. BT305
Humibacter sp. WJ7-1
Aurantimicrobium sp. MWH-Mo1
Aurantimicrobium sp. MWH-Uga1
Aurantimicrobium minutum
Cnuibacter physcomitrellae
Microterricola viridarii
Herbiconiux sp. SALV-R1
Gryllotalpicola protaetiae
Mycetocola sp. 449
Marisediminicola antarctica
Diaminobutyricimonas sp. LJ205
Protaetiibacter intestinalis
Microcella alkaliphila
Chryseoglobus sp. CTD02-10-2
Lysinimonas sp. KACC 19322
Microbacteriaceae bacterium WY83
Pontimonas salivibrio
Arthrobacter sp. ZXY-2
Arthrobacter sp. FB24
Arthrobacter sp. U41
Arthrobacter sp. ERGS1:01
Arthrobacter sp. YC-RL1
Arthrobacter sp. Rue61a
Arthrobacter sp. 24S4-2
Arthrobacter sp. YN
Arthrobacter sp. QXT-31
Arthrobacter sp. PAMC 25486
Arthrobacter sp. PGP41
Arthrobacter sp. PAMC25564
Arthrobacter sp. NEB 688
Arthrobacter sp. KBS0702
Arthrobacter sp. UKPF54-2
Arthrobacter sp. AQ5-05
Arthrobacter alpinus
Arthrobacter citreus
Arthrobacter crystallopoietes
Arthrobacter dokdonellae
Kocuria sp. TGY1120_3
Kocuria sp. TGY1127_2
Kocuria sp. KD4
Kocuria sp. BT304
Kocuria turfanensis
Kocuria flava
Kocuria rosea
Kocuria rhizophila
Kocuria indica
Kocuria palustris
Kocuria varians
Pseudarthrobacter sp. YJ56
Pseudarthrobacter sp. NIBRBAC000502770
Pseudarthrobacter sp. NIBRBAC000502772
Pseudarthrobacter sp. NIBRBAC000502771
Pseudarthrobacter chlorophenolicus
Pseudarthrobacter phenanthrenivorans
Pseudarthrobacter sulfonivorans
Pseudarthrobacter equi
Glutamicibacter halophytocola
Glutamicibacter arilaitensis
Glutamicibacter nicotianae
Glutamicibacter sp. ZJUTW
Glutamicibacter mishrai
Glutamicibacter creatinolyticus
Micrococcus luteus
Micrococcus sp. KBS0714
Rothia mucilaginosa
Rothia dentocariosa
Rothia aeria
Citricoccus sp. SGAir0253
Citricoccus sp. SGAir0453
Paenarthrobacter aurescens
Paenarthrobacter ureafaciens
Renibacterium salmoninarum
Sinomonas atrocyanea
Psychromicrobium lacuslunae
Nesterenkonia sp. NBAIMH1
Auritidibacter sp. NML130574
Neomicrococcus aestuarii
Zhihengliuella sp. ISTPL4
Serinicoccus sp. W204
Serinicoccus profundi
Serinicoccus chungangensis
Serinicoccus hydrothermalis
Serinicoccus marinus
Ornithinimicrobium sp. H23M54
Ornithinimicrobium sp. HY006
Ornithinimicrobium sp. AMA3305
Ornithinimicrobium flavum
Janibacter melonis
Janibacter limosus
Janibacter indicus
Intrasporangium calvum
Phycicoccus dokdonensis
Phycicoccus sp. HDW14
Tetrasphaera sp. HKS02
Arsenicicoccus sp. oral taxon 190
Brevibacterium aurantiacum
Brevibacterium sp. WO024
Brevibacterium sp. o2
Brevibacterium sp. CS2
Brevibacterium sp. 'Marine'
Brevibacterium sp. YB235
Brevibacterium linens
Brevibacterium sandarakinum
Brevibacterium siliguriense
Brevibacterium luteolum
Cellulomonas sp. H30R-01
Cellulomonas sp. Y8
Cellulomonas sp. JZ18
Cellulomonas sp. PSBB021
Cellulomonas sp. 40-2
Cellulomonas fimi
Cellulomonas flavigena
Cellulomonas shaoxiangyii
Cellulomonas gilvus
Oerskovia sp. KBS0722
Pseudactinotalea sp. HY158
Actinotalea sp. JY-7876
Paraoerskovia marina
Brachybacterium avium
Brachybacterium sp. P6-10-X1
Brachybacterium sp. SGAir0954
Brachybacterium ginsengisoli
Brachybacterium saurashtrense
Brachybacterium vulturis
Brachybacterium faecium
Dermabacter jinjuensis
Dermabacter vaginalis
Devriesea agamarum
Cellulosimicrobium sp. BI34T
Cellulosimicrobium sp. 72-3
Cellulosimicrobium sp. TH-20
Cellulosimicrobium cellulans
Xylanimonas allomyrinae
Xylanimonas cellulosilytica
Isoptericola dokdonensis
Isoptericola variabilis
Xylanimicrobium sp. FW10M-9
Dermacoccus nishinomiyaensis
Luteipulveratus mongoliensis
Kytococcus sedentarius
Austwickia chelonae
Mobilicoccus sp. NJES-13
Dermatophilus congolensis
Miniimonas sp. S16
Beutenbergia cavernae
Ruania sp. HY168
Haloactinobacterium sp. HY164
Georgenia sp. Z443
Georgenia sp. Z294
Georgenia sp. ZLJ0423
Jonesia denitrificans
Tropheryma whipplei
Luteimicrobium xylanilyticum
Sanguibacter keddieii
Sanguibacter sp. HDW7
Streptomyces sp. ADI95-16
Streptomyces sp. WAC00288
Streptomyces sp. NEAU-sy36
Streptomyces sp. Mg1
Streptomyces sp. SGAir0924
Streptomyces sp. SM17
Streptomyces sp. W1SF4
Streptomyces sp. S4.7
Streptomyces sp. SYP-A7193
Streptomyces sp. 3211
Streptomyces sp. NA03103
Streptomyces sp. FR-008
Streptomyces sp. PVA_94-07
Streptomyces sp. RLB1-9
Streptomyces sp. S1D4-14
Streptomyces sp. ZFG47
Streptomyces sp. NA02950
Streptomyces sp. GY16
Streptomyces sp. CdTB01
Streptomyces sp. YIM 121038
Streptomyces sp. NA00687
Streptomyces sp. WAC 01438
Streptomyces sp. QHH-9511
Streptomyces sp. Z022
Streptomyces sp. 769
Streptomyces sp. NEAU-S7GS2
Streptomyces sp. HF10
Streptomyces sp. S8
Streptomyces sp. 11-1-2
Streptomyces sp. Sge12
Streptomyces sp. CFMR 7
Streptomyces sp. Tu6071
Streptomyces sp. CLI2509
Streptomyces sp. S501
Streptomyces sp. PAMC 26508
Streptomyces sp. 604F
Streptomyces sp. S1A1-7
Streptomyces sp. S1D4-20
Streptomyces sp. GBA 94-10
Streptomyces sp. RLB3-6
Streptomyces sp. TLI_053
Streptomyces sp. P3
Streptomyces sp. T44
Streptomyces sp. Z423-1
Streptomyces sp. NHF165
Streptomyces sp. GS7
Streptomyces sp. 3214.6
Streptomyces sp. RTd22
Streptomyces sp. RPA4-2
Streptomyces sp. NA04227
Streptomyces sp. M2
Streptomyces sp. DSM 40868
Streptomyces sp. QMT-12
Streptomyces sp. Rer75
Streptomyces sp. 2323.1
Streptomyces sp. QMT-28
Streptomyces sp. SM18
Streptomyces sp. HM190
Streptomyces sp. WAC 01529
Streptomyces sp. SirexAA-E
Streptomyces sp. S1D4-11
Streptomyces sp. Go-475
Streptomyces sp. C8S0
Streptomyces sp. fd1-xmd
Streptomyces sp. Tu 2975
Streptomyces sp. SCSIO 3032
Streptomyces sp. RLB1-33
Streptomyces sp. SAT1
Streptomyces sp. TN58
Streptomyces sp. JB150
Streptomyces sp. SCUT-3
Streptomyces sp. RPA4-5
Streptomyces sp. CMB-StM0423
Streptomyces sp. jing01
Streptomyces sp. SUK 48
Streptomyces sp. S063
Streptomyces sp. CB09001
Streptomyces sp. CCM_MD2014
Streptomyces sp. Tue 6075
Streptomyces sp. endophyte_N2
Streptomyces sp. WAC 06738
Streptomyces sp. CNQ-509
Streptomyces sp. MOE7
Streptomyces sp. CB04723
Streptomyces sp. M56
Streptomyces sp. DUT11
Streptomyces sp. NA02536
Streptomyces sp. VN1
Streptomyces sp. SS52
Streptomyces sp. WAC06273
Streptomyces sp. GF20
Streptomyces sp. 2114.2
Streptomyces sp. KPB2
Streptomyces sp. RLB3-17
Streptomyces sp. CC0208
Streptomyces sp. S1D4-23
Streptomyces sp. ICC1
Streptomyces sp. ICC4
Streptomyces sp. RLB3-5
Streptomyces sp. S1A1-8
Streptomyces sp. RLB1-8
Streptomyces sp. S1A1-3
Streptomyces clavuligerus
Streptomyces venezuelae
Streptomyces globisporus
Streptomyces griseus
Streptomyces anulatus
Streptomyces bacillaris
Streptomyces hygroscopicus
Streptomyces coelicolor
Streptomyces albidoflavus
Streptomyces sampsonii
Streptomyces autolyticus
Streptomyces antibioticus
Streptomyces niveus
Streptomyces tsukubensis
Streptomyces chartreusis
Streptomyces albus
Streptomyces rimosus
Streptomyces lydicus
Streptomyces cattleya
Streptomyces seoulensis
Streptomyces fulvissimus
Streptomyces lincolnensis
Streptomyces pristinaespiralis
Streptomyces albulus
Streptomyces ambofaciens
Streptomyces alboflavus
Streptomyces lunaelactis
Streptomyces dengpaensis
Streptomyces collinus
Streptomyces katrae
Streptomyces globosus
Streptomyces violaceusniger
Streptomyces tendae
Streptomyces leeuwenhoekii
Streptomyces malaysiensis
Streptomyces pratensis
Streptomyces griseorubiginosus
Streptomyces griseoviridis
Streptomyces spectabilis
Streptomyces nodosus
Streptomyces pluripotens
Streptomyces davaonensis
Streptomyces aureoverticillatus
Streptomyces roseochromogenus
Streptomyces avermitilis
Streptomyces vietnamensis
Streptomyces lavendulae
Streptomyces glaucescens
Streptomyces parvulus
Streptomyces cavourensis
Streptomyces lividans
Streptomyces fungicidicus
Streptomyces fradiae
Streptomyces bingchenggensis
Streptomyces griseochromogenes
Streptomyces atratus
Streptomyces cyaneochromogenes
Streptomyces aquilus
Streptomyces scabiei
Streptomyces cacaoi
Streptomyces olivoreticuli
Streptomyces paludis
Streptomyces hundungensis
Streptomyces fodineus
Streptomyces kanamyceticus
Streptomyces gilvosporeus
Streptomyces peucetius
Streptomyces albireticuli
Streptomyces rectiverticillatus
Streptomyces qinzhouensis
Streptomyces formicae
Streptomyces luteoverticillatus
Streptomyces qaidamensis
Streptomyces nitrosporeus
Streptomyces coeruleorubidus
Streptomyces actuosus
Streptomyces exfoliatus
Streptomyces galilaeus
Streptomyces xinghaiensis
Streptomyces pactum
Streptomyces antimycoticus
Streptomyces prasinus
Streptomyces hawaiiensis
Streptomyces nigra
Streptomyces vinaceus
Streptomyces alboniger
Streptomyces ficellus
Streptomyces subrutilus
Streptomyces asterosporus
Streptomyces tirandamycinicus
Streptomyces spongiicola
Streptomyces noursei
Streptomyces xiamenensis
Streptomyces viridosporus
Streptomyces harbinensis
Streptomyces platensis
Streptomyces rochei
Streptomyces cyaneogriseus
Streptomyces koyangensis
Streptomyces violaceoruber
Streptomyces viridifaciens
Streptomyces olivaceus
Streptomyces cinereoruber
Streptomyces rubrolavendulae
Streptomyces alfalfae
Streptomyces sviceus
Streptomyces violascens
Kitasatospora sp. MMS16-BH015
Kitasatospora sp. NA04385
Kitasatospora aureofaciens
Kitasatospora setae
Kitasatospora albolonga
Streptacidiphilus sp. P02-A3a
Streptacidiphilus sp. PB12-B1b
Streptacidiphilus bronchialis
Bifidobacterium breve
Bifidobacterium longum
Bifidobacterium animalis
Bifidobacterium bifidum
Bifidobacterium adolescentis
Bifidobacterium catenulatum
Bifidobacterium dentium
Bifidobacterium pseudolongum
Bifidobacterium thermophilum
Bifidobacterium asteroides
Bifidobacterium angulatum
Bifidobacterium pseudocatenulatum
Bifidobacterium gallinarum
Bifidobacterium choerinum
Bifidobacterium scardovii
Bifidobacterium actinocoloniiforme
Bifidobacterium coryneforme
Bifidobacterium indicum
Gardnerella vaginalis
Parascardovia denticolens
Scardovia inopinata
Cutibacterium acnes
Cutibacterium avidum
Cutibacterium granulosum
Propionibacterium freudenreichii
Propionibacterium australiense
Propionibacterium acidifaciens
Acidipropionibacterium acidipropionici
Acidipropionibacterium jensenii
Acidipropionibacterium virtanenii
Tessaracoccus flavescens
Tessaracoccus aquimaris
Tessaracoccus flavus
Tessaracoccus sp. T2.5-30
Tessaracoccus timonensis
Microlunatus sp. KUDC0627
Microlunatus sp. Gsoil 973
Microlunatus soli
Microlunatus phosphovorus
Pseudopropionibacterium propionicum
Auraticoccus monumenti
Raineyella sp. CBA3103
Propioniciclava sp. HDW11
Propionimicrobium sp. Marseille-P3275
Nocardioides sp. JS614
Nocardioides sp. JQ2195
Nocardioides sp. WS12
Nocardioides sp. R-3366
Nocardioides sp. KUDC 5002
Nocardioides sp. S-1144
Nocardioides sp. HDW12B
Nocardioides sp. CF8
Nocardioides sp. zg-579
Nocardioides sp. dk884
Nocardioides sp. SB3-45
Nocardioides sp. S-713
Nocardioides sp. 78
Nocardioides sp. 603
Nocardioides sp. HDW12A
Nocardioides sp. dk3136
Nocardioides sp. HY056
Nocardioides humi
Nocardioides ungokensis
Nocardioides dokdonensis
Nocardioides seonyuensis
Nocardioides euryhalodurans
Nocardioides marinisabuli
Nocardioides daphniae
Nocardioides baekrokdamisoli
Aeromicrobium sp. MF47
Aeromicrobium sp. 592
Aeromicrobium sp. A1-2
Aeromicrobium erythreum
Aeromicrobium choanae
Aeromicrobium marinum
Friedmanniella luteola
Friedmanniella sagamiharensis
Kribbella flavida
Actinopolymorpha singaporensis
Pimelobacter simplex
Mumia sp. ZJ1417
Micropruina glycogenica
Marmoricola scoriae
Pseudonocardia sp. Gen01
Pseudonocardia sp. HH130630-07
Pseudonocardia sp. EC080625-04
Pseudonocardia sp. EC080610-09
Pseudonocardia sp. EC080619-01
Pseudonocardia sp. HH130629-09
Pseudonocardia sp. AL041005-10
Pseudonocardia dioxanivorans
Pseudonocardia autotrophica
Amycolatopsis sp. AA4
Amycolatopsis sp. YIM 10
Amycolatopsis sp. Hca4
Amycolatopsis sp. BJA-103
Amycolatopsis mediterranei
Amycolatopsis keratiniphila
Amycolatopsis japonica
Amycolatopsis orientalis
Amycolatopsis albispora
Amycolatopsis methanolica
Saccharomonospora glauca
Saccharomonospora marina
Saccharomonospora cyanea
Saccharomonospora sp. 31sw
Saccharomonospora azurea
Saccharomonospora viridis
Actinoalloteichus sp. GBA129-24
Actinoalloteichus hymeniacidonis
Actinoalloteichus hoggarensis
Actinoalloteichus fjordicus
Actinosynnema pretiosum
Actinosynnema mirum
Saccharopolyspora sp. ASAGF58
Saccharopolyspora erythraea
Saccharopolyspora coralli
Saccharothrix syringae
Saccharothrix espanaensis
Prauserella marina
Kibdelosporangium phytohabitans
Lentzea guizhouensis
Kutzneria albida
Allokutzneria albata
Alloactinosynnema sp. L-07
Actinomyces sp. oral taxon 897
Actinomyces sp. oral taxon 414
Actinomyces sp. Z16
Actinomyces sp. dk561
Actinomyces sp. 432
Actinomyces sp. 299
Actinomyces sp. 2129
Actinomyces sp. oral taxon 171
Actinomyces sp. Chiba101
Actinomyces sp. zg-325
Actinomyces qiguomingii
Actinomyces viscosus
Actinomyces slackii
Actinomyces howellii
Actinomyces radicidentis
Actinomyces israelii
Actinomyces tangfeifanii
Actinomyces pacaensis
Actinomyces gaoshouyii
Actinomyces oris
Actinomyces naeslundii
Trueperella pyogenes
Trueperella bialowiezensis
Arcanobacterium haemolyticum
Arcanobacterium sp. JY-X040
Arcanobacterium sp. 2701
Arcanobacterium phocae
Schaalia odontolytica
Schaalia sp. JY-X169
Schaalia cardiffensis
Schaalia meyeri
Flaviflexus sp. H23T48
Flaviflexus sp. dk850
Flaviflexus salsibiostraticola
Actinobaculum sp. 313
Actinotignum schaalii
Mobiluncus curtisii
Pauljensenia hongkongensis
Micromonospora sp. HM134
Micromonospora sp. WMMC415
Micromonospora sp. 28ISP2-46
Micromonospora sp. WMMA2032
Micromonospora sp. B006
Micromonospora sp. L5
Micromonospora terminaliae
Micromonospora aurantiaca
Micromonospora echinospora
Micromonospora krabiensis
Micromonospora carbonacea
Micromonospora zamorensis
Micromonospora chokoriensis
Micromonospora coriariae
Micromonospora echinofusca
Micromonospora viridifaciens
Micromonospora echinaurantiaca
Micromonospora rifamycinica
Micromonospora inositola
Micromonospora coxensis
Micromonospora auratinigra
Micromonospora purpureochromogenes
Micromonospora narathiwatensis
Micromonospora siamensis
Micromonospora tulbaghiae
Actinoplanes sp. SE50/110
Actinoplanes sp. N902-109
Actinoplanes sp. OR16
Actinoplanes sp. SE50
Actinoplanes derwentensis
Actinoplanes friuliensis
Actinoplanes missouriensis
Actinoplanes teichomyceticus
Verrucosispora sp. NA02020
Verrucosispora maris
Plantactinospora sp. KBS50
Plantactinospora sp. BB1
Plantactinospora sp. BC1
Phytohabitans suffuscus
Phytohabitans flavus
Salinispora arenicola
Salinispora tropica
Nocardiopsis dassonvillei
Nocardiopsis gilva
Nocardiopsis alba
Streptomonospora sp. M2
Thermobifida fusca
Actinomadura sp. WMMA1423
Actinomadura sp. NAK00032
Actinomadura sp. WMMB 499
Actinomadura verrucosospora
Actinomadura amylolytica
Thermomonospora curvata
Streptosporangium roseum
Streptosporangium sp. 'caverna'
Nonomuraea sp. ATCC 55076
Nonomuraea sp. WYY166
Candidatus Planktophila versatilis
Candidatus Planktophila lacus
Candidatus Planktophila dulcis
Candidatus Planktophila limnetica
Candidatus Planktophila sulfonica
Candidatus Planktophila vernalis
Candidatus Nanopelagicus limnes
Candidatus Nanopelagicus hibericus
Candidatus Nanopelagicus abundans
Candidatus Frankia datiscae
Frankia sp. EAN1pec
Frankia sp. QA3
Frankia inefficax
Frankia alni
Frankia casuarinae
Jatrophihabitans sp. GAS493
Frankineae bacterium MT45
Modestobacter marinus
Geodermatophilus obscurus
Blastococcus saxobsidens
Nakamurella multipartita
Nakamurella panacisegetis
Nakamurella sp. s14-144
Kineococcus radiotolerans
Jiangella alkaliphila
Jiangella sp. DSM 45060
Actinobacteria bacterium YIM 96077
Actinobacteria bacterium IMCC26256
Catenulispora acidiphila
Stackebrandtia nassauensis
Actinopolyspora erythraea
Epidermidibacterium keratini
Thermobispora bispora
Acidothermus cellulolyticus
Eggerthella lenta
Eggerthella sp. YY7918
Gordonibacter urolithinfaciens
Gordonibacter pamelaeae
Slackia heliotrinireducens
Adlercreutzia sp. 8CFCBH1
Adlercreutzia equolifaciens
Phoenicibacter congonensis
Arabia massiliensis
Denitrobacterium detoxificans
Eggerthellaceae bacterium zg-1050
Cryptobacterium curtum
Olsenella sp. oral taxon 807
Olsenella sp. GAM18
Olsenella umbonata
Olsenella uli
Libanicoccus massiliensis
Parolsenella catena
Atopobium parvulum
Collinsella aerofaciens
Coriobacterium glomerans
Coriobacteriaceae bacterium 68-1-3
Rubrobacter sp. SCSIO 52909
Rubrobacter sp. SCSIO 52915
Rubrobacter radiotolerans
Rubrobacter indicoceani
Rubrobacter xylanophilus
Baekduia soli
Euzebya sp. DY32-46
Egibacter rhizosphaerae
Egicoccus halophilus
Actinobacteria bacterium IMCC26077
Actinobacteria bacterium IMCC26103
Actinobacteria bacterium IMCC19121
Actinobacteria bacterium IMCC25003
Ilumatobacter coccineus
Iamiaceae bacterium SCSIO 58843
Acidimicrobium ferrooxidans
Conexibacter woesei
Nostoc sp. C057
Nostoc sp. ATCC 53789
Nostoc sp. 'Peltigera membranacea cyanobiont' N6
Nostoc sp. NIES-2111
Nostoc sp. C052
Nostoc sp. TCL26-01
Nostoc sp. PCC 7120 = FACHB-418
Nostoc sp. CENA543
Nostoc sp. 'Lobaria pulmonaria (5183) cyanobiont'
Nostoc sp. PCC 7524
Nostoc sp. NIES-3756
Nostoc sp. NIES-4103
Nostoc sp. PCC 7107
Nostoc sp. TCL240-02
Nostoc sphaeroides
Nostoc flagelliforme
Nostoc edaphicum
Nostoc punctiforme
Nostoc linckia
Nostoc carneum
Nostoc piscinale
Anabaena cylindrica
Anabaena sp. 90
Anabaena sp. WA102
Anabaena sp. YBS01
Trichormus variabilis
Trichormus azollae
Cylindrospermum stagnale
Calothrix sp. NIES-4071
Calothrix sp. NIES-4105
Calothrix sp. 336/3
Calothrix sp. NIES-2100
Calothrix sp. NIES-2098
Calothrix sp. PCC 7507
Calothrix sp. NIES-3974
Calothrix brevissima
Calothrix parasitica
Calothrix parietina
Scytonema sp. HK-05
Scytonema sp. NIES-4073
Brasilonema sennae
Brasilonema octagenarum
Microchaete diplosiphon
Rivularia sp. PCC 7116
Dolichospermum sp. UHCC 0315A
Dolichospermum flos-aquae
Dolichospermum compactum
Anabaenopsis circularis
Nodularia spumigena
Sphaerospermopsis kisseleviana
Raphidiopsis curvata
Fischerella sp. NIES-4106
Fischerella sp. NIES-3754
Tolypothrix sp. PCC 7910
Tolypothrix tenuis
Aulosira laxa
Nostocales cyanobacterium HT-58-2
Synechococcus sp. PCC 7002
Synechococcus sp. PCC 8807
Synechococcus sp. PCC 11901
Synechococcus sp. PCC 7117
Synechococcus sp. PCC 73109
Synechococcus sp. NIES-970
Synechococcus sp. PCC 7502
Synechococcus sp. PCC 7003
Synechococcus sp. UTEX 2973
Synechococcus sp. PCC 6312
Synechococcus sp. PCC 7336
Synechococcus sp. RSCCF101
Synechococcus sp. JA-2-3B'a(2-13)
Synechococcus sp. KORDI-100
Synechococcus sp. CB0101
Synechococcus sp. SynAce01
Synechococcus sp. JA-3-3Ab
Synechococcus sp. WH 8101
Synechococcus sp. KORDI-49
Synechococcus sp. WH 8020
Synechococcus sp. WH 7803
Synechococcus sp. KORDI-52
Synechococcus sp. CC9311
Synechococcus sp. CC9902
Synechococcus sp. RCC307
Synechococcus sp. CC9605
Synechococcus sp. WH 8109
Synechococcus sp. WH 8102
Synechococcus sp. WH 8103
Synechococcus elongatus
Synechococcus lividus
Thermosynechococcus sp. CL-1
Thermosynechococcus sp. NK55a
Thermosynechococcus elongatus
Thermosynechococcus vulcanus
Cyanobium gracile
Cyanobium sp. NIES-981
Dactylococcopsis salina
Synechocystis sp. PCC 6803
Synechocystis sp. PCC 6714
Synechocystis sp. IPPAS B-1465
Synechocystis sp. CACIAM 05
Leptolyngbya boryana
Leptolyngbya sp. NIES-3755
Leptolyngbya sp. PCC 7376
Leptolyngbya sp. O-77
Prochlorococcus marinus
Prochlorococcus sp. MIT 0801
Prochlorococcus sp. MIT 0604
Prochlorococcus sp. RS01
Prochlorococcus sp. RS04
Prochlorococcus sp. RS50
Pseudanabaena sp. ABRG5-3
Pseudanabaena sp. PCC 7367
Acaryochloris marina
Chamaesiphon minutus
Halomicronema hongdechloris
Thermoleptolyngbya sp. PKUAC-SCTA183
Gloeothece verrucosa
Gloeothece citriformis
Rippkaea orientalis
Euhalothece natronophila
Halothece sp. PCC 7418
Crocosphaera subtropica
Candidatus Atelocyanobacterium thalassa
Geminocystis sp. NIES-3709
Geminocystis sp. NIES-3708
Geminocystis herdmanii
Chondrocystis sp. NIES-4102
Gloeocapsa sp. PCC 7428
Microcystis aeruginosa
Microcystis sp. MC19
Microcystis panniformis
Microcystis viridis
Cyanobacterium aponinum
Microcoleus sp. PCC 7113
Planktothrix agardhii
Arthrospira platensis
Trichodesmium erythraeum
Oxynema sp. AP17
Limnospira indica
Oscillatoria nigro-viridis
Oscillatoria acuminata
Moorea producens
Crinalium epipsammum
Cyanothece sp. PCC 7425
Oscillatoriales cyanobacterium JSC-12
Geitlerinema sp. PCC 7407
Stanieria cyanosphaera
Stanieria sp. NIES-3757
Pleurocapsa minor
Chroococcidiopsis thermalis
Gloeobacter kilaueensis
Gloeobacter violaceus
cyanobacterium endosymbiont of Rhopalodia gibberula
cyanobacterium endosymbiont of Epithemia turgida
Gloeomargarita lithophora
Mycoplasma pneumoniae
Mycoplasma mycoides
Mycoplasma capricolum
Mycoplasma leachii
Mycoplasma bovis
Mycoplasma hominis
Mycoplasma cynos
Mycoplasma gallisepticum
Mycoplasma hyopneumoniae
Mycoplasma canis
Mycoplasma conjunctivae
Mycoplasma sp. NEAQ87857
Mycoplasma sp. OR1901
Mycoplasma sp. Mirounga ES2806-GEN
Mycoplasma sp. 1654_15
Mycoplasma sp. C264-NAS
Mycoplasma sp. Phocoena C-264-GEN
Mycoplasma sp. Mirounga ES2806-NAS
Mycoplasma sp. (ex Biomphalaria glabrata)
Mycoplasma californicum
Mycoplasma synoviae
Mycoplasma hyorhinis
Mycoplasma ovipneumoniae
Mycoplasma genitalium
Mycoplasma orale
Mycoplasma bovirhinis
Mycoplasma arginini
Mycoplasma gallopavonis
Mycoplasma neurolyticum
Mycoplasma agalactiae
Mycoplasma dispar
Mycoplasma anserisalpingitidis
Mycoplasma putrefaciens
Mycoplasma pulmonis
Mycoplasma fermentans
Mycoplasma iowae
Mycoplasma gallinaceum
Mycoplasma anatis
Mycoplasma bovigenitalium
Mycoplasma arthritidis
Mycoplasma suis
Mycoplasma cloacale
Mycoplasma columborale
Mycoplasma maculosum
Mycoplasma haemofelis
Mycoplasma penetrans
Mycoplasma citelli
Mycoplasma haemocanis
Mycoplasma pullorum
Mycoplasma glycophilum
Mycoplasma columbinasale
Mycoplasma tullyi
Mycoplasma crocodyli
Candidatus Mycoplasma haemolamae
Mycoplasma yeatsii
Mycoplasma hyosynoviae
Mycoplasma nasistruthionis
Mycoplasma phocirhinis
Mycoplasma edwardii
Mycoplasma felis
Mycoplasma ovis
Mycoplasma columbinum
Mycoplasma phocidae
Mycoplasma wenyonii
Mycoplasma bovoculi
Mycoplasma salivarium
Mycoplasma anseris
Mycoplasma mobile
Mycoplasma struthionis
Mycoplasma alkalescens
Mycoplasma flocculare
Mycoplasma phocicerebrale
Mycoplasma meleagridis
Mycoplasma canadense
Mycoplasma parvum
Ureaplasma parvum
Ureaplasma urealyticum
Candidatus Hepatoplasma crinochetorum
Spiroplasma citri
Spiroplasma sp. BIUS-1
Spiroplasma sp. TIUS-1
Spiroplasma sp. NBRC 100390
Spiroplasma sp. TU-14
Spiroplasma phoeniceum
Spiroplasma kunkelii
Spiroplasma melliferum
Spiroplasma clarkii
Spiroplasma eriocheiris
Spiroplasma turonicum
Spiroplasma poulsonii
Spiroplasma corruscae
Spiroplasma taiwanense
Spiroplasma mirum
Spiroplasma chinense
Spiroplasma alleghenense
Spiroplasma helicoides
Spiroplasma apis
Spiroplasma culicicola
Spiroplasma tabanidicola
Spiroplasma floricola
Spiroplasma sabaudiense
Spiroplasma litorale
Spiroplasma cantharicola
Spiroplasma gladiatoris
Spiroplasma chrysopicola
Spiroplasma syrphidicola
Spiroplasma diminutum
Spiroplasma monobiae
Spiroplasma atrichopogonis
Mesoplasma florum
Mesoplasma entomophilum
Mesoplasma coleopterae
Mesoplasma lactucae
Mesoplasma syrphidae
Mesoplasma chauliocola
Mesoplasma tabanidae
Entomoplasma luminosum
Entomoplasma freundtii
Entomoplasma somnilux
Entomoplasma melaleucae
Aster yellows witches'-broom phytoplasma
'Catharanthus roseus' aster yellows phytoplasma
Maize bushy stunt phytoplasma
Candidatus Phytoplasma australiense
Candidatus Phytoplasma ziziphi
Candidatus Phytoplasma mali
Acholeplasma laidlawii
Acholeplasma hippikon
Acholeplasma brassicae
Acholeplasma axanthum
Acholeplasma oculi
Acholeplasma palmae
Tenericutes bacterium MO-XQ
Tenericutes bacterium MZ-XQ
Candidatus Izimaplasma sp. HR1
Deinococcus sp. D7000
Deinococcus sp. S14-83
Deinococcus sp. AJ005
Deinococcus sp. NW-56
Deinococcus radiodurans
Deinococcus wulumuqiensis
Deinococcus gobiensis
Deinococcus actinosclerus
Deinococcus ficus
Deinococcus proteolyticus
Deinococcus deserti
Deinococcus peraridilitoris
Deinococcus metallilatus
Deinococcus geothermalis
Deinococcus maricopensis
Deinococcus irradiatisoli
Deinococcus puniceus
Deinococcus soli Cha et al. 2016
Deinococcus swuensis
Thermus thermophilus
Thermus aquaticus
Thermus brockianus
Thermus oshimai
Thermus sp. CCB_US3_UF1
Thermus scotoductus
Thermus parvatiensis
Thermus caldilimi
Meiothermus silvanus
Meiothermus ruber
Oceanithermus profundus
Marinithermus hydrothermalis
Truepera radiovictrix
Dehalococcoides mccartyi
Dehalococcoides sp. UCH007
Dehalogenimonas formicexedens
Dehalogenimonas lykanthroporepellens
Chloroflexus aurantiacus
Chloroflexus aggregans
Roseiflexus sp. RS-1
Roseiflexus castenholzii
Anaerolinea thermophila
Pelolinea submarina
Anaerolineaceae bacterium oral taxon 439
Brevefilum fermentans
Sphaerobacter thermophilus
Thermomicrobium roseum
Candidatus Promineofilum breve
Ktedonosporobacter rubrisoli
Caldilinea aerophila
Tepidiforma bonchosmolovskayae
Armatimonadetes bacterium Uphvl-Ar1
Armatimonadetes bacterium Uphvl-Ar2
Fimbriimonas ginsengisoli
Chthonomonas calidirosea
Thermobaculum terrenum
Borrelia miyamotoi
Borrelia hermsii
Borrelia crocidurae
Borrelia coriaceae
Borrelia parkeri
Borrelia sp. A-FGy1
Borrelia anserina
Borrelia turicatae
Borrelia duttonii
Borrelia turcica
Borrelia recurrentis
Borreliella burgdorferi
Borreliella afzelii
Borrelia mayonii
Borreliella garinii
Borreliella bissettii
Borreliella valaisiana
Borreliella bavariensis
Borrelia sp. CA690
Candidatus Borrelia tachyglossi
Treponema pallidum
Treponema phagedenis
Treponema denticola
Treponema sp. OMZ 804
Treponema sp. OMZ 838
Treponema succinifaciens
Treponema putidum
Treponema primitia
Treponema azotonutricium
Treponema caldarium
Treponema brennaborense
Treponema socranskii
Treponema pedis
Treponema paraluiscuniculi
Spirochaeta thermophila
Spirochaeta perfilievii
Spirochaeta africana
Sphaerochaeta pleomorpha
Sphaerochaeta globosa
Sphaerochaeta coccoides
Sediminispirochaeta smaragdinae
Oceanispirochaeta sp. K2
Salinispira pacifica
Leptospira interrogans
Leptospira borgpetersenii
Leptospira mayottensis
Leptospira santarosai
Leptospira biflexa
Leptospira weilii
Leptospira tipperaryensis
Leptospira kmetyi
Turneriella parva
Brachyspira hyodysenteriae
Brachyspira pilosicoli
Brachyspira intermedia
Brachyspira murdochii
Brachyspira hampsonii
Flavobacterium psychrophilum
Flavobacterium sp. KBS0721
Flavobacterium sp. CJ74
Flavobacterium sp. 140616W15
Flavobacterium sp. HYN0086
Flavobacterium sp. M31R6
Flavobacterium sp. P2-65
Flavobacterium sp. Sr18
Flavobacterium sp. LPB0248
Flavobacterium sp. I3-2
Flavobacterium sp. xlx-214
Flavobacterium columnare
Flavobacterium johnsoniae
Flavobacterium anhuiense
Flavobacterium branchiophilum
Flavobacterium crocinum
Flavobacterium nitrogenifigens
Flavobacterium faecale
Flavobacterium kingsejongi
Flavobacterium gilvum
Flavobacterium album
Flavobacterium nackdongense
Flavobacterium alkalisoli
Flavobacterium commune
Flavobacterium pallidum
Flavobacterium magnum
Flavobacterium sediminis
Flavobacterium sangjuense
Flavobacterium arcticum
Flavobacterium crassostreae
Flavobacterium indicum
Flavobacterium haoranii
Capnocytophaga sp. oral taxon 878
Capnocytophaga sp. oral taxon 864
Capnocytophaga sp. FDAARGOS_737
Capnocytophaga sp. oral taxon 902
Capnocytophaga sp. oral taxon 323
Capnocytophaga sp. H2931
Capnocytophaga sp. H4358
Capnocytophaga canimorsus
Capnocytophaga sputigena
Capnocytophaga haemolytica
Capnocytophaga gingivalis
Capnocytophaga stomatis
Capnocytophaga endodontalis
Capnocytophaga cynodegmi
Capnocytophaga leadbetteri
Capnocytophaga ochracea
Polaribacter sp. L3A8
Polaribacter sp. SA4-12
Polaribacter sp. KT25b
Polaribacter sp. ALD11
Polaribacter sp. SA4-10
Polaribacter sp. Hel1_33_78
Polaribacter sp. MED152
Polaribacter sp. BM10
Polaribacter sp. KT 15
Polaribacter reichenbachii
Polaribacter vadi
Nonlabens sp. Ci31
Nonlabens sp. Hel1_33_55
Nonlabens sp. MB-3u-79
Nonlabens sp. MJ115
Nonlabens sp. SY33080
Nonlabens sp. MIC269
Nonlabens spongiae
Nonlabens dokdonensis
Nonlabens marinus
Nonlabens sediminis
Myroides odoratimimus
Myroides sp. CJ210
Myroides sp. A21
Myroides sp. ZB35
Myroides odoratus
Myroides phaeus
Myroides profundi
Winogradskyella sp. Z354
Winogradskyella sp. Z215
Winogradskyella sp. PG-2
Winogradskyella sp. J14-2
Winogradskyella sp. PC-19
Winogradskyella sp. SW133
Winogradskyella sp. HL857
Winogradskyella sp. HL6110
Winogradskyella sediminis
Tenacibaculum sp. SZ-18
Tenacibaculum sp. DSM 106434
Tenacibaculum maritimum
Tenacibaculum mesophilum
Tenacibaculum jejuense
Tenacibaculum todarodis
Tenacibaculum dicentrarchi
Cellulophaga lytica
Cellulophaga baltica
Cellulophaga sp. L1A9
Cellulophaga algicola
Flavobacteriaceae bacterium 10Alg115
Flavobacteriaceae bacterium F202Z8
Flavobacteriaceae bacterium MAR_2010_188
Flavobacteriaceae bacterium RR4-40
Flavobacteriaceae bacterium
Flavobacteriaceae bacterium UJ101
Flavobacteriaceae bacterium 3519-10
Maribacter sp. T28
Maribacter sp. MJ134
Maribacter sp. HTCC2170
Maribacter sp. 1_2014MBL_MicDiv
Maribacter cobaltidurans
Maribacter dokdonensis
Gramella fulva
Gramella flava
Gramella forsetii
Gramella echinicola
Gramella sp. MAR_2010_147
Gramella salexigens
Formosa sp. L2A11
Formosa sp. Hel1_31_208
Formosa sp. Hel1_33_131
Formosa sp. Hel3_A1_48
Formosa agariphila
Formosa sediminum
Aquimarina sp. TRL1
Aquimarina sp. AD10
Aquimarina sp. BL5
Aquimarina sp. AD1
Dokdonia sp. Dokd-P16
Dokdonia sp. PRO95
Dokdonia sp. 4H-3-7-5
Dokdonia sp. MED134
Dokdonia donghaensis
Algibacter sp. L3A6
Algibacter sp. L1A34
Algibacter alginicilyticus
Muricauda sp. 501str8
Muricauda ruestringensis
Muricauda lutaonensis
Lacinutrix sp. Bg11-31
Lacinutrix sp. 5H-3-7-4
Lacinutrix venerupis
Kordia sp. SMS9
Kordia antarctica
Salegentibacter salegens
Salegentibacter sp. T436
Antarcticibacterium flavum
Antarcticibacterium sp. PAMC 28998
Aequorivita sp. H23M31
Aequorivita sublithincola
Olleya sp. Bg11-27
Olleya aquimaris
Arenibacter algicola
Mesoflavibacter sp. HG96
Mesoflavibacter sp. HG37
Zobellia galactanivorans
Flavivirga eckloniae
Zunongwangia profunda
Mariniflexile sp. TRM1-10
Euzebyella marina
Psychroflexus torquis
Leeuwenhoekiella sp. ZYFB001
Changchengzhania lutea
Tamlana sp. UJ94
Costertonia aggregata
Flagellimonas maritima
Galbibacter sp. BG1
Robiginitalea biformata
Sediminicola sp. YIK13
Psychroserpens sp. NJDZ02
Seonamhaeicola sp. S2-3
Gillisia sp. Hel1_33_143
Oceanihabitans sp. IOP_32
Aureitalea sp. RR4-38
Wenyingzhuangia fucanilytica
Gilvibacter sp. SZ-19
Urechidicola croceus
Muriicola sp. MMS17-SY002
Siansivirga zeaxanthinifaciens
Croceibacter atlanticus
Lutibacter profundi
Chryseobacterium sp. G0186
Chryseobacterium sp. IHB B 17019
Chryseobacterium sp. SNU WT5
Chryseobacterium sp.
Chryseobacterium sp. StRB126
Chryseobacterium sp. T16E-39
Chryseobacterium sp. JV274
Chryseobacterium sp. 3008163
Chryseobacterium sp. G0201
Chryseobacterium sp. G0162
Chryseobacterium sp. NEB161
Chryseobacterium sp. POL2
Chryseobacterium sp. NBC 122
Chryseobacterium sp. cx-624
Chryseobacterium sp. 6424
Chryseobacterium sp. H3001
Chryseobacterium sp. H6466
Chryseobacterium sp. F5649
Chryseobacterium indologenes
Chryseobacterium shandongense
Chryseobacterium taklimakanense
Chryseobacterium gallinarum
Chryseobacterium glaciei
Chryseobacterium lactis
Chryseobacterium carnipullorum
Chryseobacterium bernardetii
Chryseobacterium gleum
Chryseobacterium indoltheticum
Chryseobacterium nakagawai
Chryseobacterium joostei
Chryseobacterium balustinum
Chryseobacterium arthrosphaerae
Chryseobacterium aureum
Chryseobacterium camelliae
Chryseobacterium piperi
Chryseobacterium taihuense
Chryseobacterium jeonii
Chryseobacterium antarcticum
Chryseobacterium carnis
Chryseobacterium haifense
Elizabethkingia anophelis
Elizabethkingia meningoseptica
Elizabethkingia miricola
Elizabethkingia sp. JS20170427COW
Elizabethkingia sp. 2-6
Elizabethkingia bruuniana
Elizabethkingia ursingii
Riemerella anatipestifer
Empedobacter brevis
Empedobacter falsenii
Apibacter sp. B2966
Apibacter sp. B3706
Apibacter raozihei
Ornithobacterium rhinotracheale
Weeksella virosa
Cloacibacterium normanense
Bergeyella cardium
Blattabacterium sp. (Blattella germanica)
Blattabacterium sp. (Mastotermes darwiniensis)
Blattabacterium sp. (Nauphoeta cinerea)
Blattabacterium sp. (Blaberus giganteus)
Blattabacterium sp. (Cryptocercus kyebangensis)
Blattabacterium sp. (Periplaneta americana)
Blattabacterium sp. (Blatta orientalis)
Blattabacterium sp. DPU
Blattabacterium punctulatus
Blattabacterium cuenoti
Blattabacterium clevelandi
Candidatus Sulcia muelleri
Candidatus Walczuchella monophlebidarum
Candidatus Uzinura diaspidicola
Fluviicola taffensis
Owenweeksia hongkongensis
Ichthyobacterium seriolicida
Bacteroides fragilis
Bacteroides sp. CACC 737
Bacteroides sp. HF-5287
Bacteroides sp. CBA7301
Bacteroides sp. A1C1
Bacteroides thetaiotaomicron
Bacteroides ovatus
Bacteroides uniformis
Bacteroides xylanisolvens
Bacteroides cellulosilyticus
Bacteroides intestinalis
Bacteroides caccae
Bacteroides helcogenes
Bacteroides caecimuris
Bacteroides heparinolyticus
Bacteroides coprosuis
Bacteroides zoogleoformans
Prevotella intermedia
Prevotella melaninogenica
Prevotella dentalis
Prevotella denticola
Prevotella scopos
Prevotella jejuni
Prevotella fusca
Prevotella sp. oral taxon 299
Prevotella ruminicola
Prevotella oris
Prevotella enoeca
Paraprevotella xylaniphila
Alloprevotella sp. E39
Phocaeicola dorei
Phocaeicola salanitronis
Phocaeicola vulgatus
Candidatus Azobacteroides pseudotrichonymphae
Porphyromonas gingivalis
Porphyromonas cangingivalis
Porphyromonas asaccharolytica
Porphyromonas crevioricanis
Parabacteroides distasonis
Parabacteroides sp. CT06
Tannerella forsythia
Tannerella sp. oral taxon HOT-286
Alistipes onderdonkii
Alistipes communis
Alistipes indistinctus
Alistipes finegoldii
Alistipes shahii
Alistipes megaguti
Alistipes sp. dk3624
Alistipes dispar
Mucinivorans hirudinis
Duncaniella dubosii
Duncaniella sp. C9
Duncaniella sp. B8
Muribaculum sp. TLL-A4
Muribaculum intestinale
Muribaculaceae bacterium DSM 108610
Dysgonomonas sp. HDW5B
Dysgonomonas sp. HDW5A
Proteiniphilum saccharofermentans
Petrimonas mucosa
Fermentimonas caenicola
Odoribacter splanchnicus
Butyricimonas faecalis
Paludibacter propionicigenes
Tenuifilum thalassicum
Barnesiella viscericola
Bacteroidales bacterium CF
Draconibacterium orientale
Draconibacterium sp. M1
Prolixibacteraceae bacterium WC007
Labilibaculum antarcticum
Alkalitalea saponilacus
Salinivirga cyanobacteriivorans
Hymenobacter sp. APR13
Hymenobacter sp. BRD128
Hymenobacter sp. DG25B
Hymenobacter sp. BRD67
Hymenobacter sp. PAMC 26554
Hymenobacter sp. HDW8
Hymenobacter sp. DG01
Hymenobacter sp. PAMC 26628
Hymenobacter sp. 17J36-26
Hymenobacter sp. TS19
Hymenobacter sp. BT182
Hymenobacter sp. BT18
Hymenobacter sp. BRD72
Hymenobacter sp. DG25A
Hymenobacter swuensis
Hymenobacter oligotrophus
Hymenobacter jejuensis
Hymenobacter sedentarius
Hymenobacter nivis
Pontibacter sp. SGAir0037
Pontibacter actiniarum
Pontibacter akesuensis
Pontibacter korlensis
Pontibacter russatus
Pontibacter pudoricolor
Rufibacter tibetensis
Rufibacter sp. DG31D
Rufibacter sp. DG15C
Adhaeribacter sp. KUDC8001
Nibribacter sp. BT10
Runella sp. HYN0085
Runella sp. SP2
Runella slithyformis
Spirosoma sp. CJU-R4
Spirosoma sp. KUDC1026
Spirosoma sp. TS118
Spirosoma sp. I-24
Spirosoma sp. PL0136
Spirosoma sp. KCTC 42546
Spirosoma sp. BT328
Spirosoma pollinicola
Spirosoma aerolatum
Spirosoma radiotolerans
Spirosoma rigui
Spirosoma montaniterrae
Fibrella aestuarina
Fibrella sp. ES10-3-2-2
Rhodocytophaga sp. 172606-1
Dyadobacter fermentans
Arcticibacterium luteifluviistationis
Cytophaga hutchinsonii
Leadbetterella byssophila
Allopseudarcicella aquatilis
Echinicola strongylocentroti
Echinicola rosea
Echinicola sp. LN3S3
Echinicola vietnamensis
Cyclobacterium marinum
Cyclobacterium amurskyense
Algoriphagus machipongonensis
Algoriphagus sanaruensis
Aquiflexum balticum
Belliella baltica
Flammeovirga sp. MY04
Flammeovirga pectinis
Flammeovirgaceae bacterium 311
Cardinium endosymbiont of Encarsia pergandiella
Candidatus Cardinium hertigii
Cardinium endosymbiont of Sogatella furcifera
Candidatus Amoebophilus asiaticus
Marivirga tractuosa
Chryseolinea soli
Cytophagales bacterium TFI 002
Roseivirga pacifica
Bernardetia litoralis
Mucilaginibacter sp. PAMC 26640
Mucilaginibacter sp. F39-2
Mucilaginibacter sp. HYN0043
Mucilaginibacter sp. G2-14
Mucilaginibacter sp. 14171R-50
Mucilaginibacter rubeus
Mucilaginibacter paludis
Mucilaginibacter ginsenosidivorax
Mucilaginibacter gotjawali
Mucilaginibacter mallensis
Mucilaginibacter ginsenosidivorans
Mucilaginibacter xinganensis
Mucilaginibacter gossypii
Sphingobacterium sp. DR205
Sphingobacterium sp. ML3W
Sphingobacterium sp. dk4302
Sphingobacterium sp. CZ-2
Sphingobacterium sp. G1-14
Sphingobacterium sp. B29
Sphingobacterium sp. 21
Sphingobacterium thalpophilum
Sphingobacterium mizutaii
Sphingobacterium daejeonense
Sphingobacterium hotanense
Sphingobacterium psychroaquaticum
Sphingobacterium lactis
Sphingobacterium multivorum
Pedobacter sp. HDW13
Pedobacter sp. eg
Pedobacter sp. PACM 27299
Pedobacter sp. KBS0701
Pedobacter sp. G11
Pedobacter sp. CJ43
Pedobacter steynii
Pedobacter cryoconitis
Pedobacter suwonensis
Pedobacter ginsengisoli
Pedobacter heparinus
Sphingobacteriaceae bacterium GW460-11-11-14-LB5
Solitalea canadensis
Pseudopedobacter saltans
Anseongella ginsenosidimutans
Olivibacter sp. LS-1
Salinibacter ruber
Rhodothermus marinus
Rhodothermaceae bacterium
Rhodothermaceae bacterium RA
Chitinophaga sp. H33E-04
Chitinophaga sp. MD30
Chitinophaga sp. XS-30
Chitinophaga sp. 1310
Chitinophaga sp. 1303
Chitinophaga pinensis
Chitinophaga caeni
Arachidicoccus sp. B3-10
Arachidicoccus sp. KIS59-12
Arachidicoccus sp. BS20
Arachidicoccus ginsenosidivorans
Flavisolibacter tropicus
Flavisolibacter ginsenosidimutans
Flavisolibacter sp. 17J28-1
Niabella ginsenosidivorans
Niabella soli
Niastella koreensis
Paraflavitalea soli
Pseudobacter ginsenosidimutans
Filimonas lacunae
Panacibacter ginsenosidivorans
Lacibacter sp. S13-6-6
Flavihumibacter sp. SB-02
Haliscomenobacter hydrossis
Saprospira grandis
Chlorobium phaeobacteroides
Chlorobium phaeovibrioides
Chlorobium limicola
Chlorobium chlorochromatii
Pelodictyon phaeoclathratiforme
Pelodictyon luteolum
Prosthecochloris sp. GSB1
Prosthecochloris sp. HL-130-GSB
Prosthecochloris sp. CIB 2401
Prosthecochloris aestuarii
Chlorobaculum limnaeum
Chlorobaculum parvum
Chlorobaculum tepidum
Chloroherpeton thalassium
Ignavibacterium album
Melioribacter roseus
Candidatus Cyclonatronum proteinivorum
Gemmatirosa kalamazoonesis
Gemmatimonas sp. TET16
Gemmatimonas phototrophica
Gemmatimonas aurantiaca
Fibrobacter succinogenes
candidate division Zixibacteria bacterium
Candidatus Cloacimonas acidaminovorans
Chlamydia trachomatis
Chlamydia psittaci
Chlamydia muridarum
Chlamydia suis
Chlamydia pneumoniae
Chlamydia abortus
Chlamydia pecorum
Chlamydia sp. H15-1957-10C
Chlamydia sp. 2742-308
Chlamydia sp. S15-834C
Chlamydia gallinacea
Chlamydia felis
Chlamydia caviae
Chlamydia avium
Candidatus Protochlamydia naegleriophila
Candidatus Protochlamydia amoebophila
Neochlamydia sp. S13
Parachlamydia acanthamoebae
Simkania negevensis
Waddlia chondrophila
Planctomycetes bacterium ElP
Planctomycetes bacterium K2D
Planctomycetes bacterium Pla86
Planctomycetes bacterium Pla133
Planctomycetes bacterium Enr13
Planctomycetes bacterium TBK1r
Planctomycetes bacterium
Planctomycetes bacterium Pla85_3_4
Planctomycetes bacterium ETA_A8
Planctomycetes bacterium SRT547
Planctomycetes bacterium K22_7
Planctomycetes bacterium Q31a
Planctomycetes bacterium K23_9
Planctomycetes bacterium Mal4
Planctomycetes bacterium Poly30
Planctomycetes bacterium Pan216
Planctomycetes bacterium ETA_A1
Planctomycetes bacterium FF011L
Planctomycetes bacterium SV_7m_r
Planctomycetes bacterium Pan161
Planctomycetes bacterium Pan241w
Planctomycetes bacterium Enr17
Planctomycetes bacterium Pan44
Planctomycetes bacterium Pan181
Planctomycetes bacterium Pla175
Planctomycetes bacterium Mal48
Planctomycetes bacterium Pla110
Planctomycetes bacterium HG15A2
Planctomycetes bacterium Poly24
Planctomycetes bacterium EC9
Planctomycetes bacterium Pan189
Planctomycetes bacterium V22
Planctomycetes bacterium V144
Planctomycetes bacterium V202
Planctomycetes bacterium Pla163
Planctomycetes bacterium MalM25
Planctomycetes bacterium V6
Planctomycetes bacterium Pan153
Planctomycetes bacterium KS4
Planctomycetes bacterium Mal52
Planctomycetes bacterium Pan258
Planctomycetes bacterium Pan265
Planctomycetes bacterium Mal33
Planctomycetes bacterium HG66A1
Planctomycetes bacterium CA51
Planctomycetes bacterium MalM14
Planctomycetes bacterium Pan110
Planctomycetes bacterium Enr10
Planctomycetes bacterium Mal35
Planctomycetes bacterium CA11
Planctomycetes bacterium Spa11
Planctomyces sp. SH-PL62
Planctomyces sp. SH-PL14
Planctopirus limnophila
Planctopirus ephydatiae
Gimesia maris
Gimesia sp. E7
Fuerstia marisgermanicae
Crateriforma conspicua
Bremerella volcania
Rubinisphaera brasiliensis
Alienimonas californiensis
Planctomycetales bacterium 10988
Singulisphaera acidiphila
Aquisphaera giovannonii
Paludisphaera borealis
Isosphaera pallida
Pirellula sp. SH-Sr6A
Pirellula staleyi
Roseimaritima ulvae
Rhodopirellula baltica
Mariniblastus fucicola
Planctomycetes bacterium I41
Lacipirellula parvula
Bythopirellula goksoyri
Thermogutta terrifontis
Gemmata obscuriglobus
Gemmata massiliana
Gemmata sp. SH-PL17
Gemmataceae bacterium
Limnoglobus roseus
Tuwongella immobilis
Sedimentisphaera salicampi
Sedimentisphaera cyanobacteriorum
Limihaloglobus sulfuriphilus
Anaerohalosphaera lusitana
Phycisphaera mikurensis
Phycisphaerae bacterium RAS2
Candidatus Kuenenia stuttgartiensis
Akkermansia muciniphila
Akkermansia glycaniphila
Verrucomicrobium spinosum
Verrucomicrobium sp. GAS474
Roseimicrobium sp. ORNL1
Luteolibacter sp. G-1-1-1
Opitutus terrae
Opitutus sp. GAS368
Opitutaceae bacterium TAV5
Nibricoccus aquaticus
Lacunisphaera limnophila
Ereboglobus luteus
Coraliomargarita akajimensis
Methylacidiphilum infernorum
Methylacidiphilum fumariolicum
Methylacidiphilum kamchatkense
Verrucomicrobia bacterium S94
Verrucomicrobia bacterium IMCC26134
Candidatus Xiphinematobacter sp. Idaho Grape
Kiritimatiellaeota bacterium S-5007
Kiritimatiella glycovorans
Victivallales bacterium CCUG 44730
Fusobacterium nucleatum
Fusobacterium pseudoperiodonticum
Fusobacterium hwasookii
Fusobacterium varium
Fusobacterium necrophorum
Fusobacterium ulcerans
Fusobacterium mortiferum
Fusobacterium gonidiaformans
Fusobacterium sp. oral taxon 203
Fusobacterium periodonticum
Ilyobacter polytropus
Leptotrichia wadei
Leptotrichia trevisanii
Leptotrichia hofstadii
Leptotrichia sp. oral taxon 212
Leptotrichia sp. oral taxon 847
Leptotrichia sp. oral taxon 498
Leptotrichia hongkongensis
Leptotrichia shahii
Leptotrichia buccalis
Streptobacillus moniliformis
Sebaldella termitidis
Pseudoleptotrichia goodfellowii
Sneathia amnii
Thermotoga maritima
Thermotoga sp. 2812B
Thermotoga sp. RQ7
Thermotoga sp. RQ2
Thermotoga sp. Cell2
Thermotoga profunda
Thermotoga caldifontis
Thermotoga petrophila
Thermotoga neapolitana
Thermotoga naphthophila
Pseudothermotoga hypogea
Pseudothermotoga thermarum
Pseudothermotoga elfii
Pseudothermotoga lettingae
Fervidobacterium pennivorans
Fervidobacterium nodosum
Fervidobacterium changbaicum
Fervidobacterium islandicum
Thermosipho melanesiensis
Thermosipho sp. 1070
Thermosipho sp. 1063
Thermosipho africanus
Mesotoga prima
Mesotoga infera
Kosmotoga olearia
Kosmotoga pacifica
Marinitoga piezophila
Marinitoga sp. 1137
Petrotoga mobilis
Defluviitoga tunisiensis
Athalassotoga saccharophila
Candidatus Saccharibacteria bacterium oral taxon 488
Candidatus Saccharibacteria bacterium oral taxon 955
Candidatus Saccharibacteria bacterium YM_S32_TM7_50_20
Candidatus Saccharibacteria bacterium oral taxon 957
Candidatus Saccharimonas aalborgensis
TM7 phylum sp. oral taxon 952
Candidatus Saccharibacteria oral taxon TM7x
Candidatus Dependentiae bacterium (ex Spumella elongata CCAP 955/1)
Candidatus Babela massiliensis
Candidatus Gracilibacteria bacterium HOT-871
Candidatus Chazhemtobacterium aquaticus
Candidatus Bipolaricaulis anaerobius
Vampirococcus sp. LiM
Granulicella tundricola
Granulicella sp. WH15
Granulicella sp. 5B5
Granulicella mallensis
Acidisarcina polymorpha
Terriglobus roseus
Terriglobus albidus
Terriglobus saanensis
Candidatus Koribacter versatilis
Edaphobacter sp. 12200R-103
Acidobacterium capsulatum
Candidatus Solibacter usitatus
Chloracidobacterium thermophilum
Luteitalea pratensis
Hydrogenobaculum sp. Y04AAS1
Hydrogenobaculum sp. HO
Hydrogenobaculum sp. SN
Hydrogenobaculum sp. 3684
Hydrogenobaculum sp. SHO
Hydrogenobacter thermophilus
Hydrogenobacter sp. T-8
Thermocrinis ruber
Thermocrinis albus
Thermocrinis minervae
Aquifex aeolicus
Sulfurihydrogenibium sp. YO3AOP1
Sulfurihydrogenibium azorense
Persephonella marina
Thermosulfidibacter takaii
Thermovibrio ammonificans
Desulfurobacterium thermolithotrophum
Nitrospira moscoviensis
Nitrospira sp. KM1
Nitrospira defluvii
Nitrospira japonica
Candidatus Nitrospira inopinata
Leptospirillum ferriphilum
Leptospirillum ferrooxidans
Leptospirillum sp. Group II 'CF-1'
Thermodesulfovibrio yellowstonii
Candidatus Endomicrobium trichonymphae
Endomicrobium proavitum
Elusimicrobium minutum
Thermanaerovibrio velox
Thermanaerovibrio acidaminovorans
Thermovirga lienii
Cloacibacillus porcorum
Aminomonas paucivorans
Acetomicrobium mobile
Aminobacterium colombiense
Jonquetella anthropi
Deferribacter desulfuricans
Calditerrivibrio nitroreducens
Denitrovibrio acetiphilus
Geovibrio thiophilus
Flexistipes sinusarabici
Thermodesulfobacterium sp. TA1
Thermodesulfobacterium commune
Thermodesulfobacterium geofontis
Thermosulfuriphilus ammonigenes
Thermodesulfatator indicus
Thermosulfurimonas marina
Caldimicrobium thiodismutans
Caldithrix abyssi
bacterium BFN5
bacterium 2013Arg42i
Dictyoglomus thermophilum
Dictyoglomus turgidum
Desulfurispirillum indicum
Caldisericum exile
Coprothermobacter proteolyticus
Haloarcula marismortui
Haloarcula sp. JP-L23
Haloarcula sp. CBA1115
Haloarcula hispanica
Haloarcula taiwanensis
Halomicrobium mukohataei
Halomicrobium sp. LC1Hm
Natronomonas pharaonis
Natronomonas sp. YPL13
Natronomonas sp. C90
Natronomonas moolapensis
Halorhabdus tiamatea
Halorhabdus utahensis
Halorhabdus sp. CBA1104
Halorientalis sp. IM1011
Halosimplex pelagicum
Halosimplex rubrum
Halapricum salinum
Haloarculaceae archaeon HArcel1
Halobacterium salinarum
Halobacterium hubeiense
Halobacterium sp. DL1
Halorussus sp. ZS-3
Halorussus sp. RC-68
Halalkalicoccus jeotgali
Halarchaeum sp. CBA1220
Halanaeroarchaeum sulfurireducens
Halostella pelagica
Halodesulfurarchaeum formicicum
Salarchaeum sp. JOR-1
Salinibaculum litoreum
haloarchaeon 3A1-DGR
Haloferax mediterranei
Haloferax gibbonsii
Haloferax volcanii
Haloferax alexandrinus
Haloplanus sp. CBA1112
Haloplanus sp. CBA1113
Haloplanus aerogenes
Haloplanus rallus
Halogeometricum borinquense
Haloquadratum walsbyi
Halobellus limi
Haloprofundus sp. MHR1
Halorubrum sp. BOL3-1
Halorubrum sp. RHB-C
Halorubrum sp. CBA1229
Halorubrum sp. PV6
Halorubrum ezzemoulense
Halorubrum lacusprofundi
Halorubrum trapanicum
Halobonum sp. Gai3-2
Halobonum sp. NJ-3-1
Salinigranum rubrum
Halolamina sp. CBA1230
Halopenitus persicus
halophilic archaeon DL31
Halalkaliarchaeum desulfuricum
Natrinema versiforme
Natrinema sp. J7-2
Natrinema sp. YPL30
Natrinema pellirubrum
Natrinema pallidum
Haloterrigena turkmenica
Haloterrigena daqingensis
Haloterrigena sp. YPL8
Natronorubrum bangense
Natronorubrum aibiense
Natronolimnobius sulfurireducens
Natronolimnobius aegyptiacus
Halostagnicola larsenii
Natrialba magadii
Halopiger xanaduensis
Natronococcus occultus
Halobiforma lacisalsi
Natrialbaceae archaeon XQ-INN 246
Natronobacterium gregoryi
Salinarchaeum sp. Harcht-Bsk1
Halovivax ruber
Methanosarcina barkeri
Methanosarcina mazei
Methanosarcina sp. Kolksee
Methanosarcina sp. MTP4
Methanosarcina sp. WWM596
Methanosarcina sp. WH1
Methanosarcina siciliae
Methanosarcina thermophila
Methanosarcina vacuolata
Methanosarcina horonobensis
Methanosarcina acetivorans
Methanosarcina lacustris
Methanosarcina flavescens
Methanohalophilus mahii
Methanohalophilus portucalensis
Methanohalophilus halophilus
Methanococcoides burtonii
Methanococcoides methylutens
Methanomethylovorans hollandica
Methanohalobium evestigatum
Methanolobus zinderi
Methanosalsum zhilinae
Methanothrix soehngenii
Methanosaeta harundinacea
Methanothrix thermoacetophila
Methanoculleus bourgensis
Methanoculleus marisnigri
Methanoplanus limicola
Methanolacinia petrolearia
Methanofollis liminatans
Methanoregula formicica
Methanoregula boonei
Methanosphaerula palustris
Methanospirillum hungatei
Methanocorpusculum labreanum
Methanocella arvoryzae
Methanocella paludicola
Methanocella conradii
Nanohaloarchaea archaeon
Methanococcus maripaludis
Methanococcus voltae
Methanococcus vannielii
Methanococcus aeolicus
Methanothermococcus okinawensis
Methanocaldococcus vulcanius
Methanocaldococcus jannaschii
Methanocaldococcus sp. FS406-22
Methanocaldococcus fervens
Methanocaldococcus bathoardescens
Methanocaldococcus infernus
Methanotorris igneus
Methanofervidicoccus sp. A16
Methanobacterium formicicum
Methanobacterium congolense
Methanobacterium sp. MB1
Methanobacterium sp. MZ-A1
Methanobacterium subterraneum
Methanobacterium lacus
Methanobacterium paludis
Methanothermobacter sp. CaT2
Methanothermobacter sp. THM-2
Methanothermobacter sp. KEPCO-1
Methanothermobacter marburgensis
Methanothermobacter wolfeii
Methanothermobacter thermautotrophicus
Methanobrevibacter sp. YE315
Methanobrevibacter sp. AbM4
Methanobrevibacter smithii
Methanobrevibacter ruminantium
Methanobrevibacter millerae
Methanobrevibacter olleyae
Methanosphaera stadtmanae
Methanosphaera sp. BMS
Methanothermus fervidus
Thermococcus sp. 2319x1
Thermococcus sp. IOH1
Thermococcus sp. AM4
Thermococcus sp. EXT12c
Thermococcus sp. SY113
Thermococcus sp. P6
Thermococcus sp. 4557
Thermococcus sp. 5-4
Thermococcus barophilus
Thermococcus chitonophagus
Thermococcus profundus
Thermococcus eurythermalis
Thermococcus peptonophilus
Thermococcus siculi
Thermococcus kodakarensis
Thermococcus litoralis
Thermococcus thioreducens
Thermococcus paralvinellae
Thermococcus sibiricus
Thermococcus celer
Thermococcus gammatolerans
Thermococcus piezophilus
Thermococcus guaymasensis
Thermococcus cleftensis
Thermococcus pacificus
Thermococcus barossii
Thermococcus onnurineus
Thermococcus gorgonarius
Thermococcus nautili
Thermococcus radiotolerans
Pyrococcus furiosus
Pyrococcus sp. NA2
Pyrococcus sp. ST04
Pyrococcus abyssi
Pyrococcus kukulkanii
Pyrococcus horikoshii
Pyrococcus yayanosii
Palaeococcus pacificus
Cuniculiplasma divulgatum
Ferroplasma acidarmanus
Ferroplasma acidiphilum
Thermoplasma volcanium
Thermoplasma acidophilum
Thermoplasmatales archaeon BRNA1
Picrophilus torridus
Candidatus Methanomassiliicoccus intestinalis
Methanomassiliicoccaceae archaeon DOK
Candidatus Methanoplasma termitum
Candidatus Methanomethylophilus alvus
methanogenic archaeon ISO4-H5
Aciduliprofundum boonei
Aciduliprofundum sp. MAR08-339
Archaeoglobus fulgidus
Archaeoglobus profundus
Archaeoglobus sulfaticallidus
Archaeoglobus veneficus
Geoglobus acetivorans
Geoglobus ahangari
Ferroglobus placidus
Methanopyrus sp. KOL6
Methanopyrus sp. SNP6
Methanopyrus kandleri
Sulfolobus islandicus
Sulfolobus acidocaldarius
Sulfolobus sp. A20
Sulfolobus sp. S-194
Sulfolobus sp. E5-1-F
Sulfolobus sp. E11-6
Saccharolobus solfataricus
Metallosphaera sedula
Metallosphaera hakonensis
Metallosphaera tengchongensis
Metallosphaera cuprina
Acidianus brierleyi
Acidianus manzaensis
Acidianus sulfidivorans
Acidianus ambivalens
Acidianus hospitalis
Sulfuracidifex tepidarius
Sulfurisphaera ohwakuensis
Sulfurisphaera tokodaii
Sulfodiicoccus acidiphilus
Stygiolobus azoricus
Pyrobaculum ferrireducens
Pyrobaculum aerophilum
Pyrobaculum arsenaticum
Pyrobaculum islandicum
Pyrobaculum neutrophilum
Vulcanisaeta distributa
Vulcanisaeta moutnovskia
Thermoproteus uzoniensis
Thermoproteus tenax
Caldivirga maquilingensis
Thermofilum adornatum
Thermofilum pendens
Thermofilum uzonense
Desulfurococcus amylolyticus
Desulfurococcus mucosus
Aeropyrum pernix
Aeropyrum camini
Staphylothermus hellenicus
Staphylothermus marinus
Ignicoccus islandicus
Ignicoccus hospitalis
Thermogladius calderae
Thermosphaera aggregans
Pyrodictium delaneyi
Pyrolobus fumarii
Hyperthermus butylicus
Acidilobus sp. 7A
Acidilobus saccharovorans
Caldisphaera lagunensis
Fervidicoccus fontis
Nitrosopumilus ureiphilus
Nitrosopumilus adriaticus
Candidatus Nitrosopumilus sediminis
Nitrosopumilus piranensis
Candidatus Nitrosopumilus koreensis
Nitrosopumilus maritimus
Nitrosopumilus oxyclinae
Nitrosopumilus cobalaminigenes
Candidatus Nitrosopumilus sp. SW
Nitrosarchaeum sp. AC2
Candidatus Nitrosomarinus catalina
Candidatus Nitrososphaera gargensis
Candidatus Nitrososphaera evergladensis
Nitrososphaera viennensis
Candidatus Nitrosocosmicus exaquare
Candidatus Nitrosocosmicus franklandus
Candidatus Nitrosocaldus islandicus
Candidatus Nitrosocaldus cavascurensis
Candidatus Nitrosotenuis sp. DW1
Candidatus Nitrosotenuis aquarius
Candidatus Nitrosotenuis cloacae
Candidatus Nitrosotalea okcheonensis
Candidatus Nitrosotalea devanaterra
Candidatus Nitrosopelagicus brevis
Conexivisphaera calidus
Candidatus Korarchaeum cryptofilum
DPANN group archaeon LC1Nh
Candidatus Mancarchaeum acidiphilum
Candidatus Prometheoarchaeum syntrophicum
Brazoran virus
Murrumbidgee virus
Bellavista orthobunyavirus
Enseada orthobunyavirus
La Crosse orthobunyavirus
Madrid orthobunyavirus
San Angelo orthobunyavirus
Wolkberg orthobunyavirus
Tete orthobunyavirus
Lumbo orthbunyavirus
Jamestown Canyon orthobunyavirus
Nyando orthobunyavirus
Kairi orthobunyavirus
Keystone orthobunyavirus
Guaroa orthobunyavirus
Melao orthobunyavirus
Oriboca orthobunyavirus
Turlock orthobunyavirus
Witwatersrand orthobunyavirus
Sororoca orthobunyavirus
Serra do Navio orthobunyavirus
Tacaiuma orthobunyavirus
Manzanilla orthobunyavirus
Marituba orthobunyavirus
Tensaw orthobunyavirus
Tataguine orthobunyavirus
Capim orthobunyavirus
Cachoeira Porteira orthobunyavirus
Mermet orthobunyavirus
Sabo orthobunyavirus
Ingwavuma orthobunyavirus
Caraparu orthobunyavirus
Akabane orthobunyavirus
Bimiti orthobunyavirus
Birao orthobunyavirus
Simbu orthobunyavirus
Guajara orthobunyavirus
Bunyamwera orthobunyavirus
Batai orthobunyavirus
Potosi orthobunyavirus
Anopheles A orthobunyavirus
Oropouche orthobunyavirus
Bozo orthobunyavirus
Anhembi orthobunyavirus
Leanyer orthobunyavirus
Bwamba orthobunyavirus
Kaeng Khoi orthobunyavirus
Jatobal orthobunyavirus
Aino orthobunyavirus
Wyeomyia orthobunyavirus
Buttonwillow orthobunyavirus
Sathuperi orthobunyavirus
Iaco orthobunyavirus
Utinga orthobunyavirus
Sango orthobunyavirus
Ilesha orthobunyavirus
Guama orthobunyavirus
Cache Valley orthobunyavirus
Catu orthobunyavirus
Shuni orthobunyavirus
Fort Sherman orthobunyavirus
Peaton orthobunyavirus
Koongol orthobunyavirus
Schmallenberg orthobunyavirus
Zegla orthobunyavirus
Patois orthobunyavirus
Shamonda orthobunyavirus
Alajuela orthobunyavirus
Gamboa orthobunyavirus
Main Drain orthobunyavirus
Batama orthobunyavirus
Thimiri orthobunyavirus
Anopheles B orthobunyavirus
MPoko orthobunyavirus
Huangpi Tick Virus 1
Wenzhou Tick Virus
Mulberry vein banding virus
Maprik virus
Tai herbevirus
Kibale herbevirus
Herbert herbevirus
Pacui pacuvirus
Rio Preto da Eva pacuvirus
Insect shangavirus
Arrabida virus
Huangpi Tick Virus 2
Razdan virus
Urucuri phlebovirus
Bujaru phlebovirus
Ambe phlebovirus
Zerdali phlebovirus
Adana phlebovirus
Tapara phlebovirus
Uriurana phlebovirus
Toros phlebovirus
Anhanga phlebovirus
Aguacate phlebovirus
Naples phlebovirus
Sicilian phlebovirus
Punta Toro phlebovirus
Candiru phlebovirus
Arumowot phlebovirus
Rift Valley fever phlebovirus
Mukawa phlebovirus
SFTS phlebovirus
Frijoles phlebovirus
Melon tenuivirus
Rice grassy stunt tenuivirus
Rice stripe tenuivirus
Rice hoja blanca tenuivirus
Maize stripe tenuivirus
Iranian wheat stripe tenuivirus
Echinochloa hoja blanca tenuivirus
Urochloa hoja blanca tenuivirus
Guertu bandavirus
Heartland bandavirus
Lone Star bandavirus
Hunter Island bandavirus
Bhanja bandavirus
Dabie bandavirus
Dipteran phasivirus
Badu phasivirus
Wutai mosquito phasivirus
Phasi Charoen-like phasivirus
Kabuto mountain uukuvirus
Uukuniemi uukuvirus
Kaisodi uukuvirus
Cumuto goukovirus
Yichang insect goukovirus
Gouleako goukovirus
Horsefly horwuvirus
Lepidopteran hudovirus
Fly wubeivirus
Dipteran hudivirus
Dipteran beidivirus
Pidgey pidchovirus
Laurel Lake laulavirus
Mothra mobuvirus
Shrimp wenrivirus
Citrus coguvirus
Cano Delgadito orthohantavirus
Andes orthohantavirus
Bruges orthohantavirus
Prospect Hill orthohantavirus
Sin Nombre orthohantavirus
Cao Bang orthohantavirus
Maporal orthohantavirus
Seoul orthohantavirus
Sangassou orthohantavirus
Dobrava-Belgrade orthohantavirus
Bayou orthohantavirus
Tula orthohantavirus
Luxi orthohantavirus
Khabarovsk orthohantavirus
Bowe orthohantavirus
Puumala orthohantavirus
Fugong orthohantavirus
Hantaan orthohantavirus
Jeju orthohantavirus
Rockport orthohantavirus
Kenkeme orthohantavirus
Montano orthohantavirus
Hantavirus Z10
Thailand orthohantavirus
Oxbow orthohantavirus
Asikkala orthohantavirus
Black Creek Canal orthohantavirus
Necocli orthohantavirus
El Moro Canyon orthohantavirus
Laguna Negra orthohantavirus
Asama orthohantavirus
Fusong orthohantavirus
Choclo orthohantavirus
Dabieshan orthohantavirus
Yakeshi orthohantavirus
Seewis orhtohantavirus
Laibin mobatvirus
Nova mobatvirus
Quezon mobatvirus
Thottopalayam thottimvirus
Imjin thottimvirus
Longquan loanvirus
Mobala mammarenavirus
Oliveros mammarenavirus
Latino mammarenavirus
Tamiami mammarenavirus
Souris mammarenavirus
Merino Walk mammarenavirus
Apore mammarenavirus
Machupo mammarenavirus
Ippy mammarenavirus
Tacaribe mammarenavirus
Flexal mammarenavirus
Okahandja mammarenavirus
Solwezi mammarenavirus
Argentinian mammarenavirus
Luna mammarenavirus
Paraguayan mammarenavirus
Pirital mammarenavirus
Guanarito mammarenavirus
Chapare mammarenavirus
Loei River mammarenavirus
Gairo mammarenavirus
Bear Canyon mammarenavirus
Brazilian mammarenavirus
Cali mammarenavirus
Allpahuayo mammarenavirus
Lujo mammarenavirus
Lunk mammarenavirus
Cupixi mammarenavirus
Ryukyu mammarenavirus
Whitewater Arroyo mammarenavirus
Serra do Navio mammarenavirus
Mariental mammarenavirus
Lymphocytic choriomeningitis mammarenavirus
Wenzhou mammarenavirus
Lassa mammarenavirus
Mopeia mammarenavirus
Golden reptarenavirus
California reptarenavirus
Giessen reptarenavirus
Ordinary reptarenavirus
Alethinophid 2 reptarenavirus
Rotterdam reptarenavirus
Wenling frogfish arenavirus 2
Morogoro mammarenavirus
Mopeia Lassa virus reassortant 29
Striated antennavirus
Haartman hartmanivirus
Tomato zonate spot orthotospovirus
Watermelon silver mottle tospovirus
Calla lily chlorotic spot orthotospovirus
Watermelon bud necrosis tospovirus
Capsicum chlorosis orthotospovirus
Zucchini lethal chlorosis orthotospovirus
Bean necrotic mosaic orthotospovirus
Iris yellow spot tospovirus
Groundnut bud necrosis tospovirus
Pepper chlorotic spot orthotospovirus
Melon yellow spot orthotospovirus
Chrysanthemum stem necrosis orthotospovirus
Polygonum ringspot tospovirus
Tomato spotted wilt tospovirus
Impatiens necrotic spot tospovirus
Alstroemeria yellow spot orthotospovirus
Tomato chlorotic spot tospovirus
Groundnut ringspot tospovirus
Groundnut yellow spot tospovirus
Melon severe mosaic tospovirus
Tospovirus kiwifruit/YXW/2014
Groundnut ringspot and Tomato chlorotic spot virus reassortant
Tofla virus
Leopards Hill virus
Yogue virus
Qalyub orthonairovirus
Keterah orthonairovirus
Burana orthonairovirus
Crimean-Congo hemorrhagic fever orthonairovirus
Nairobi sheep disease orthonairovirus
Chim orthonairovirus
Kasokero orthonairovirus
Dugbe orthonairovirus
Dera Ghazi Khan orthonairovirus
Hazara orthonairovirus
Hughes orthonairovirus
Thiafora orthonairovirus
Sakhalin orthonairovirus
Artashat orthonairovirus
Tamdy orthonairovirus
Spider shaspivirus
Strider striwavirus
High Plains wheat mosaic emaravirus
Raspberry leaf blotch emaravirus
Rose rosette emaravirus
Pigeonpea sterility mosaic emaravirus 2
Fig mosaic emaravirus
Actinidia chlorotic ringspot-associated emaravirus
Pigeonpea sterility mosaic emaravirus 1
Redbud yellow ringspot-associated emaravirus
European mountain ash ringspot-associated emaravirus
Kigluaik phantom orthophasmavirus
Wuchang cockroach orthophasmavirus 1
Wuhan mosquito orthophasmavirus 2
Wuhan mosquito orthophasmavirus 1
Odonate orthophasmavirus
Ganda orthophasmavirus
Qingling orthophasmavirus
Seattle orthophasmavirus
Nome phantom orthophasmavirus
Insect inshuvirus
Insect wuhivirus
Jonchet jonvirus
Ferak feravirus
Athtab bunya-like virus
Yongsan bunyavirus 1
Millipede wumivirus
Myriapod hubavirus
Crustacean lincruvirus
Influenza A virus
Dhori thogotovirus
Oz virus
Thogoto thogotovirus
Wellfleet Bay virus
Quaranfil quaranjavirus
Influenza B virus
Salmon isavirus
Influenza C virus
Influenza D virus
Tilapia tilapinevirus
Fox fecal rhabdovirus
Shayang Fly Virus 3
Wuhan House Fly Virus 2
Spodoptera frugiperda rhabdovirus
Diachasmimorpha longicaudata rhabdovirus
Tacheng Tick Virus 7
Wuhan Mosquito Virus 9
Sanxia Water Strider Virus 5
Wuhan House Fly Virus 1
Huangpi Tick Virus 3
Farmington virus
Wuhan Fly Virus 2
Shayang Fly Virus 2
Merida virus
Merida-like virus KE-2017a
Bole Tick Virus 2
Riverside virus 1
Inhangapi virus
Wuhan tick virus 2
Siniperca chuatsi rhabdovirus
Wuhan Louse Fly Virus 10
Scophthalmus maximus rhabdovirus
Taishun Tick Virus
Gata virus
Orgi virus
Dolphin rhabdovirus
Culex tritaeniorhynchus rhabdovirus
Wuhan Insect virus 7
Tacheng Tick Virus 3
Wuhan Ant Virus
West Caucasian bat lyssavirus
Shimoni bat lyssavirus
Lagos bat lyssavirus
European bat 1 lyssavirus
Mokola lyssavirus
Bokeloh bat lyssavirus
Khujand lyssavirus
Duvenhage lyssavirus
European bat 2 lyssavirus
Australian bat lyssavirus
Aravan lyssavirus
Lleida bat lyssavirus
Rabies lyssavirus
Gannoruwa bat lyssavirus
Ikoma lyssavirus
Lyssavirus Ozernoe
Irkut lyssavirus
Indiana vesiculovirus
Piry vesiculovirus
Yug Bogdanovac vesiculovirus
Jurona vesiculovirus
Chandipura vesiculovirus
Morreton vesiculovirus
Maraba vesiculovirus
Alagoas vesiculovirus
Carajas vesiculovirus
Perinet vesiculovirus
Isfahan vesiculovirus
Radi vesiculovirus
Cocal vesiculovirus
New Jersey vesiculovirus
Malpais Spring vesiculovirus
American bat vesiculovirus
Vaprio ledantevirus
Keuraliba ledantevirus
Kern Canyon ledantevirus
Le Dantec ledantevirus
Oita ledantevirus
Fikirini ledantevirus
Kolente ledantevirus
Kumasi ledantevirus
Nkolbisson ledantevirus
Kanyawara ledantevirus
Fukuoka ledantevirus
Nishimuro ledantevirus
Barur ledantevirus
Mount Elgon bat ledantevirus
Yongjia ledantevirus
Wuhan ledantevirus
Ngaingan hapavirus
La Joya hapavirus
Manitoba hapavirus
Landjia hapavirus
Marco hapavirus
Wongabel hapavirus
Ord River hapavirus
Hart Park hapavirus
Parry Creek hapavirus
Flanders hapavirus
Mosqueiro hapavirus
Joinjakaka hapavirus
Kamese hapavirus
Mossuril hapavirus
Gray Lodge hapavirus
Alfalfa dwarf cytorhabdovirus
Wuhan 6 insect cytorhabdovirus
Tomato yellow mottle-associated cytorhabdovirus
Persimmon cytorhabdovirus
Wuhan 4 insect cytorhabdovirus
Lettuce yellow mottle cytorhabdovirus
Rice stripe mosaic cytorhabdovirus
Wuhan 5 insect cytorhabdovirus
Lettuce necrotic yellows cytorhabdovirus
Barley yellow striate mosaic cytorhabdovirus
Colocasia bobone disease-associated cytorhabdovirus
Northern cereal mosaic cytorhabdovirus
Strawberry crinkle cytorhabdovirus
Rice yellow stunt nucleorhabdovirus
Sonchus yellow net nucleorhabdovirus
Maize fine streak nucleorhabdovirus
Bird's-foot trefoil nucleorhabdovirus
Eggplant mottled dwarf nucleorhabdovirus
Datura yellow vein nucleorhabdovirus
Potato yellow dwarf nucleorhabdovirus
Maize Iranian mosaic nucleorhabdovirus
Maize mosaic nucleorhabdovirus
Taro vein chlorosis nucleorhabdovirus
Koolpinyah ephemerovirus
Kotonkan ephemerovirus
Berrimah ephemerovirus
Bovine fever ephemerovirus
Yata ephemerovirus
Adelaide River ephemerovirus
Malakal virus
Kimberley ephemerovirus
Obodhiang ephemerovirus
Drosophila melanogaster sigmavirus
Drosophila affinis sigmavirus
Drosophila ananassae sigmavirus
Drosophila obscura sigmavirus
Drosophila immigrans sigmavirus
Drosophila tristis sigmavirus
Muscina stabulans sigmavirus
Coastal Plains tibrovirus
Beatrice Hill tibrovirus
Sweetwater Branch tibrovirus
Tibrogargan tibrovirus
Ekpoma 1 tibrovirus
Ekpoma 2 tibrovirus
Bas-Congo tibrovirus
Almpiwar sripuvirus
Chaco sripuvirus
Sena Madureira sripuvirus
Sripur sripuvirus
Niakha sripuvirus
Puerto Almendras almendravirus
Arboretum almendravirus
Rio Chico almendravirus
Menghai almendravirus
Balsa almendravirus
Coot Bay almendravirus
Clerodendrum chlorotic spot dichorhavirus
Orchid fleck dichorhavirus
Coffee ringspot dichorhavirus
Rochambeau curiovirus
Iriri curiovirus
Itacaiunas curiovirus
Curionopolis curiovirus
Pike fry sprivivirus
Carp sprivivirus
Snakehead novirhabdovirus
Piscine novirhabdovirus
Salmonid novirhabdovirus
Hirame novirhabdovirus
Klamath tupavirus
Tupaia tupavirus
Durham tupavirus
Perch perhabdovirus
Anguillid perhabdovirus
Sea trout perhabdovirus
Xiburema arurhavirus
Santabarbara arurhavirus
Xinzhou alphanemrhavirus
Xingshan alphanemrhavirus
Culex ohlsrhavirus
Tongilchon ohlsrhavirus
Walkabout sunrhavirus
Sunguru sunrhavirus
Lettuce big-vein associated varicosavirus
Moussa mousrhavirus
Caligus caligrhavirus
Zahedan zarhavirus
Island sawgrhavirus
Feline morbillivirus
Rinderpest morbillivirus
Cetacean morbillivirus
Small ruminant morbillivirus
Canine morbillivirus
Phocine morbillivirus
Measles morbillivirus
Bovine respirovirus 3
Human respirovirus 3
Murine respirovirus
Human respirovirus 1
Porcine respirovirus 1
Beilong jeilongvirus
Tailam jeilongvirus
Jun jeilongvirus
Lophuromys jeilongvirus 1
Lophuromys jeilongvirus 2
Ghanaian bat henipavirus
Mojiang henipavirus
Hendra henipavirus
Nipah henipavirus
Cedar henipavirus
Tupaia narmovirus
Mossman narmovirus
Nariva narmovirus
Salmon aquaparamyxovirus
Salem salemvirus
Reptilian ferlavirus
Avian avulavirus 20
Goose paramyxovirus SF02
Avian avulavirus 11
Avian avulavirus 5
Avian avulavirus 6
Avian avulavirus 13
Avian avulavirus 3
Avian avulavirus 9
Avian avulavirus 10
Avian avulavirus 7
Avian avulavirus 8
Avian avulavirus 14
Avian avulavirus 16
Avian avulavirus 12
Avian avulavirus 2
Avian avulavirus 15
Avian avulavirus 1
Tuhoko pararubulavirus 1
Achimota pararubulavirus 1
Tioman pararubulavirus
Teviot pararubulavirus
Menangle pararubulavirus
Achimota pararubulavirus 2
Tuhoko pararubulavirus 2
Sosuga pararubulavirus
Tuhoko pararubulavirus 3
Human rubulavirus 4
Human rubulavirus 2
Simian rubulavirus
Mapuera rubulavirus
Mumps rubulavirus
Porcine rubulavirus
Mammalian rubulavirus 5
Bat mumps rubulavirus
Avian orthoavulavirus 19
Avian orthoavulavirus 17
Avian orthoavulavirus 18
Avian paraavulavirus 4
Psittaciform 1 orthobornavirus
Passeriform 1 orthobornavirus
Waterbird 1 orthobornavirus
Mammalian 1 orthobornavirus
Elapid 1 orthobornavirus
Psittaciform 2 orthobornavirus
Mammalian 2 orthobornavirus
Passeriform 2 orthobornavirus
Southwest carbovirus
Queensland carbovirus
Midway nyavirus
Sierra Nevada nyavirus
Nyamanini nyavirus
Sipunculid berhavirus
Beihai berhavirus
Echinoderm berhavirus
Beihai crustavirus
Wenzhou crustavirus
Wenling crustavirus
Tapeworm tapwovirus
Soybean cyst nematode socyvirus
Orinoco orinovirus
Bundibugyo ebolavirus
Zaire ebolavirus
Bombali ebolavirus
Tai Forest ebolavirus
Sudan ebolavirus
Reston ebolavirus
Marburg marburgvirus
Lloviu cuevavirus
Bovine orthopneumovirus
Murine orthopneumovirus
Human orthopneumovirus
Avian metapneumovirus
Human metapneumovirus
Respiratory syncytial virus
Odonate arlivirus
Gerrid arlivirus
Hubei arlivirus
Tacheng arlivirus
Lishi arlivirus
Drosophilid anphevirus
Xincheng anphevirus
Dipteran anphevirus
Orthopteran anphevirus
Odonate anphevirus
Pteromalus puparum peropuvirus
Woodlouse peropuvirus
Beihai peropuvirus
Barnacle hexartovirus
Sclerotinia sclerotimonavirus
Drop sclerotimonavirus
Hubei hubramonavirus
Reptile sunshinevirus 1
Sclerotinia sclerotiorum negative-stranded RNA virus 3
Cockroach mivirus
Brunnich mivirus
Crustacean mivirus
Hubei mivirus
Hippoboscid mivirus
Louse fly mivirus
Shayang mivirus
Beetle mivirus
Myriapod mivirus
Charybdis mivirus
Hermit mivirus
Imjin mivirus
Odonate mivirus
Hubei odonate mivirus
Wenling mivirus
Barnacle mivirus
Bole mivirus
Sanxia mivirus
Argas mivirus
Suffolk mivirus
Xinzhou mivirus
Lettuce ring necrosis ophiovirus
Blueberry mosaic associated ophiovirus
Citrus psorosis ophiovirus
Ranunculus white mottle ophiovirus
Sanxia yingvirus
Charybdis yingvirus
Xinzhou yingvirus
Hubei yingvirus
Beihai yingvirus
Beihai yuyuevirus
Shahe yuyuevirus
Mobuck virus
Guangxi orbivirus
Tibet orbivirus
Orbivirus SX-2017a
Stretch Lagoon orbivirus
Yunnan orbivirus
Changuinola virus
Peruvian horse sickness virus
African horse sickness virus
Equine encephalosis virus
Umatilla virus
Eubenangee virus
Bluetongue virus
Lebombo virus
Wallal virus
Epizootic hemorrhagic disease virus
Corriparta virus
Warrego virus
Orungo virus
Palyam virus
St Croix River virus
Wad Medani virus
Chobar Gorge virus
Chenuda virus
Great Island virus
Wongorr virus
Rotavirus D
Rotavirus A
Rotavirus F
Rotavirus B
Rotavirus C
Rotavirus I
Rotavirus G
Bat rotavirus
Rotavirus H
Homalodisca vitripennis reovirus
Rice gall dwarf virus
Rice dwarf virus
Wound tumor virus
Kadipiro virus
Liao ning virus
Banna virus
Eriocheir sinensis reovirus
Micromonas pusilla reovirus
Pteropine orthoreovirus
Broome virus
Reptilian orthoreovirus
Avian orthoreovirus
Piscine orthoreovirus
Mammalian orthoreovirus
Mahlapitsi orthoreovirus
Baboon orthoreovirus
Nelson Bay orthoreovirus
Dendrolimus punctatus cypovirus 22
Daphnis nerii cypovirus
Cypovirus 15
Cypovirus 14
Cypovirus 1
Cypovirus 5
Cypovirus 2
Cypovirus 16
Etheostoma fonticola aquareovirus
Fall chinook aquareovirus
Aquareovirus E
Aquareovirus C
Aquareovirus G
Aquareovirus A
Aquareovirus B
Fiji disease virus
Mal de Rio Cuarto virus
Nilaparvata lugens reovirus
Southern rice black-streaked dwarf virus
Maize rough dwarf virus
Rice black streaked dwarf virus
Oat sterile dwarf virus
Sclerotinia sclerotiorum mycoreovirus 4
Mycoreovirus 3
Mycoreovirus 1
Mycoreovirus 2
Colorado tick fever coltivirus
Eyach coltivirus
Fako virus
Aedes pseudoscutellaris reovirus
Rice ragged stunt virus
Chiqui virus
Cimodo virus
Callinectes sapidus reovirus 1
Raspberry latent virus
Operophtera brumata reovirus
Spissistilus festinus reovirus
Grapevine Cabernet Sauvignon reovirus
Lutzomyia reovirus 1
Nephila clavipes virus 6
Chinese broad-headed pond turtle arterivirus
Panax notoginseng virus A
Phlebiopsis gigantea mycovirus dsRNA 1
Thelephora terrestris virus 1
Papaya meleira virus
Penaeid shrimp infectious myonecrosis virus
Leptopilina boulardi Toti-like virus
Golden shiner totivirus
Culex tritaeniorhynchus totivirus
Tianjin totivirus
Armigeres subalbatus virus SaX06-AK20
Drosophila melanogaster totivirus SW-2009a
Piscine myocarditis virus AL V-708
Sogatella furcifera totivirus 1
Sogatella furcifera totivirus 2
Eimeria stiedai RNA virus 1
Australian Anopheles totivirus
Diatom colony associated dsRNA virus 12
Red clover powdery mildew-associated totivirus 9
Camponotus yamaokai virus
Piscine myocarditis-like virus
Camponotus nipponicus virus
Pythium polare RNA virus 2
Pythium polare RNA virus 1
Eimeria brunetti RNA virus 1
Diatom colony associated dsRNA virus 7
Diatom colony associated dsRNA virus 5
Diatom colony associated dsRNA virus 11
Penicillium digitatum virus 1
Diatom colony associated dsRNA virus 10
Penicillium aurantiogriseum totivirus 1
Red clover powdery mildew-associated totivirus 5
Red clover powdery mildew-associated totivirus 6
Red clover powdery mildew-associated totivirus 7
Maize-associated totivirus 2
Diatom colony associated dsRNA virus 6
Diatom colony associated dsRNA virus 9 genome type A
Diatom colony associated dsRNA virus 3
Red clover powdery mildew-associated totivirus 3
Red clover powdery mildew-associated totivirus 1
Diatom colony associated dsRNA virus 4 genome type A
Diatom colony associated dsRNA virus 4 genome type B
Maize-associated totivirus 3
Diatom colony associated dsRNA virus 8
Diatom colony associated dsRNA virus 13
Saccharomyces kudriavzevii virus L-A1
Trichomonas vaginalis virus
Red clover powdery mildew-associated totivirus 2
Maize-associated totivirus 1
Eimeria tenella RNA virus 1
Ustilaginoidea virens RNA virus L
Beauveria bassiana victorivirus NZL/1980
Ustilaginoidea virens RNA virus 5
Botryosphaeria dothidea victorivirus 1
Sclerotinia nivalis victorivirus 1
Ustilaginoidea virens RNA virus 1
Alternaria arborescens victorivirus 1
Phomopsis vexans RNA virus
Fusarium poae victorivirus 1
Fusarium asiaticum victorivirus 1
Magnaporthe oryzae virus 3
Ustilaginoidea virens RNA virus 3
Nigrospora oryzae victorivirus 1
Ustilaginoidea virens RNA virus M
Magnaporthe oryzae virus 1
Beauveria bassiana victorivirus 1
Helicobasidium mompa totivirus 1-17
Chalara elegans RNA Virus 1
Tolypocladium cylindrosporum virus 1
Sphaeropsis sapinea RNA virus 1
Rosellinia necatrix victorivirus 1
Helminthosporium victoriae virus 190S
Magnaporthe oryzae virus 2
Aspergillus foetidus slow virus 1
Epichloe festucae virus 1
Sphaeropsis sapinea RNA virus 2
Coniothyrium minitans RNA virus
Gremmeniella abietina RNA virus L1
Botryotinia fuckeliana totivirus 1
Black raspberry virus F
Gremmeniella abietina RNA virus L2
Ustilago maydis virus H1
Xanthophyllomyces dendrorhous virus L1A
Saccharomyces cerevisiae virus LBCLa
Scheffersomyces segobiensis virus L
Tuber aestivum virus 1
Xanthophyllomyces dendrorhous virus L1B
Saccharomyces cerevisiae virus L-A
Leishmania RNA virus 1
Leishmania RNA virus 2
Leishmania aethiopica RNA virus
Trichomonas vaginalis virus 4
Trichomonas vaginalis virus 3
Trichomonas vaginalis virus 2
Trichomonas vaginalis virus 1
Giardia lamblia virus
Gigaspora margarita giardia-like virus 1
Macrophomina phaseolina chrysovirus
Isaria javanica chrysovirus
Verticillium dahliae chrysovirus 1
Aspergillus fumigatus chrysovirus
Penicillium chrysogenum virus
Amasya cherry disease associated chrysovirus
Cryphonectria nitschkei chrysovirus 1
Brassica campestris chrysovirus
Raphanus sativus chrysovirus
Anthurium mosaic-associated chrysovirus
Persea americana chrysovirus
Colletotrichum gloeosporioides chrysovirus
Colletotrichum fructicola chrysovirus 1
Alternaria alternata chrysovirus
Penicillium janczewskii chrysovirus 1
Fusarium oxysporum chrysovirus 2
Botryosphaeria dothidea chrysovirus
Penicillium janczewskii chrysovirus 2
Magnaporthe oryzae chrysovirus 1
Zea mays chrysovirus 1
Helminthosporium victoriae 145S virus
Rosellinia necatrix megabirnavirus 2-W8
Sclerotinia sclerotiorum megabirnavirus 1
Rosellinia necatrix megabirnavirus 1
Rosellinia necatrix quadrivirus 1
Pseudomonas virus phi8
Pseudomonas virus phi13
Pseudomonas virus phiYY
Pseudomonas virus phi6
Pseudomonas virus phi12
Pseudomonas virus phiNN
Pseudomonas virus phi2954
Enterovirus sp.
Yak enterovirus
Enterovirus AN12
Enterovirus goat/JL14
Human enterovirus
Sichuan takin enterovirus
Enterovirus D
Enterovirus J
Enterovirus B
Enterovirus F
Enterovirus H
Rhinovirus B
Enterovirus A
Rhinovirus A
Rhinovirus C
Enterovirus K
Enterovirus I
Enterovirus L
Enterovirus C
Enterovirus G
Enterovirus E
Chicken picornavirus 5
Chicken picornavirus 4
Washington bat picornavirus
Quail picornavirus QPV1/HUN/2010
Aimelvirus 2
Chicken picornavirus 1
Goose picornavirus 1
Pelodiscus sinensis picornavirus 1
Bat picornavirus 3
Pigeon picornavirus B
Falcon picornavirus
Bat picornavirus 2
Bat picornavirus 1
Lesavirus 1
Rhimavirus A
Tortoise rafivirus A
Feline picornavirus
Lesavirus 2
Chicken orivirus 1
Fur seal picorna-like virus
Kobuvirus cattle/Kagoshima-2-24-KoV/2015/JPN
Caprine kobuvirus
Canine kobuvirus
Mouse kobuvirus M-5/USA/2010
Aichivirus C
Aichivirus B
Aichivirus D
Aichivirus A
Aichivirus E
Tupaia hepatovirus A
Bat hepatovirus
Hepatovirus I
Hepatovirus D
Hepatovirus C
Hepatovirus A
Hepatovirus F
Hepatovirus G
Hepatovirus B
Hepatovirus E
Hepatovirus H
Duck megrivirus
Chicken megrivirus
Melegrivirus A
Megrivirus A
Megrivirus E
Megrivirus B
Megrivirus D
Human cosavirus
Cosavirus JMY-2014
Cosavirus A
Cosavirus B
Cosavirus D
Cosavirus F
Cosavirus E
Marmot sapelovirus 1
Bat sapelovirus
Avian sapelovirus
Sapelovirus B
Sapelovirus A
Foot-and-mouth disease virus
Equine rhinitis A virus
Bovine rhinitis B virus
Bovine rhinovirus 1
Bovine rhinitis A virus
Parechovirus A
Parechovirus C
Parechovirus B
Parechovirus D
Cardiovirus B
Cardiovirus C
Cardiovirus A
Rosavirus A
Rosavirus C
Rosavirus B
Mischivirus A
Mischivirus C
Mischivirus D
Mischivirus B
Avisivirus B
Avisivirus A
Avisivirus Pf-CHK1/AsV
Avisivirus C
Gallivirus Pf-CHK1/GV
Chicken gallivirus 1
Gallivirus A
Limnipivirus A
Limnipivirus C
Limnipivirus B
Salivirus A
Salivirus FHB
Kunsagivirus C
Kunsagivirus B
Kunsagivirus A
Chicken sicinivirus JSY
Sicinivirus A
Cadicivirus B
Cadicivirus A
Passerivirus sp.
Passerivirus A
Mosavirus A
Oscivirus A
Hunnivirus A
Norway rat hunnivirus
Shanbavirus A
Crohivirus B
Crohivirus A
Ampivirus A
Aalivirus A
Erbovirus A
Harkavirus A
Rabovirus A
Sakobuvirus A
Livupivirus A
Avihepatovirus A
Rafivirus B
Potamipivirus A
Senecavirus A
Teschovirus A
Bopivirus A
Tremovirus A
Pasivirus A
Torchivirus A
Aquamavirus A
Red clover nepovirus A
Petunia chlorotic mottle virus
Tomato ringspot virus
Cherry leaf roll virus
Blackcurrant reversion virus
Blueberry latent spherical virus
Soybean latent spherical virus
Peach rosette mosaic virus
Grapevine Bulgarian latent virus
Cycas necrotic stunt virus
Tomato black ring virus
Artichoke Italian latent virus
Raspberry ringspot virus
Beet ringspot virus
Melon mild mottle virus
Grapevine chrome mosaic virus
Aeonium ringspot virus
Grapevine Anatolian ringspot virus
Potato virus B
Tobacco ringspot virus
Potato black ringspot virus
Arabis mosaic virus
Grapevine deformation virus
Potato virus U
Grapevine fanleaf virus
Mulberry mosaic leaf roll associated virus
Artichoke yellow ringspot virus
Olive latent ringspot virus
Blueberry leaf mottle virus
Apricot latent ringspot virus
Cocoa necrosis virus
Turnip ringspot virus
Radish mosaic virus
Cowpea severe mosaic virus
Bean rugose mosaic virus
Bean pod mottle virus
Red clover mottle virus
Cowpea mosaic virus
Broad bean true mosaic virus
Squash mosaic virus
Broad bean stain virus
Lamium mild mosaic virus
Prunus virus F
Broad bean wilt virus 2
Broad bean wilt virus 1
Gentian mosaic virus
Cucurbit mild mosaic virus
Grapevine fabavirus
Tomato chocolate spot virus
Tomato necrotic dwarf virus
Tomato torrado virus
Lettuce necrotic leaf curl virus
Tomato marchitez virus
Motherwort yellow mottle virus
Carrot torradovirus 1
Squash chlorotic leaf spot virus
Black raspberry necrosis virus
Strawberry mottle virus
Chocolate lily virus A
Dioscorea mosaic associated virus
Satsuma dwarf virus
Arracacha virus B
Cherry rasp leaf virus
Apple latent spherical virus
Currant latent virus
Stocky prune virus
Rice tungro spherical virus
Brassica napus RNA virus 1
Maize chlorotic dwarf virus
Bellflower vein chlorosis virus
Carrot necrotic dieback virus
Parsnip yellow fleck virus
Dandelion yellow mosaic virus
Strawberry latent ringspot virus
Norwalk virus
Primate norovirus
Marmot norovirus
Canine vesivirus
San Miguel sea lion virus 8
Mink calicivirus
Vesivirus ferret badger/JX12/China/2012
Hom-1 vesivirus
Steller sea lion vesivirus
Rabbit vesivirus
Vesicular exanthema of swine virus
Feline calicivirus
Sapporo virus
Bat sapovirus TLC58/HK
Bat sapovirus
Rabbit hemorrhagic disease virus
European brown hare syndrome virus
Rabbit calicivirus Australia 1 MIC-07
Newbury 1 virus
Bovine calicivirus strain Kirklareli
Goose calicivirus
Calicivirus isolate TCG
St-Valerien swine virus
Bavaria virus
Nacovirus A
Nordland virus
Recovirus A
Minovirus A
Psammotettix alienus iflavirus 1
Bat iflavirus
Helicoverpa armigera iflavirus
Moku virus
Bombyx mori iflavirus
Heliconius erato iflavirus
Diamondback moth iflavirus
Armigeres iflavirus
Formica exsecta virus 2
Nilaparvata lugens honeydew virus 1
Dinocampus coccinellae paralysis virus
Spodoptera exigua iflavirus 1
Brevicoryne brassicae virus
Antheraea pernyi iflavirus
Varroa destructor virus 1
Lygus lineolaris virus 1
Lymantria dispar iflavirus 1
Spodoptera exigua iflavirus 2
Infectious flacherie virus
Slow bee paralysis virus
Perina nuda virus
Ectropis obliqua virus
Sacbrood virus
Deformed wing virus
Culex Iflavi-like virus 4
Nilaparvata lugens honeydew virus-2
Euscelidius variegatus virus 1
Nesidiocoris tenuis iflavirus 1
Nilaparvata lugens honeydew virus-3
King virus
Pityohyphantes rubrofasciatus iflavirus
La Jolla virus
Chequa iflavirus
Opsiphanes invirae iflavirus 1
Thaumetopoea pityocampa iflavirus 1
Graminella nigrifrons virus 1
Laodelphax striatellus picorna-like virus 2
Varroa destructor virus 2
Halyomorpha halys virus
Laodelphax striatella honeydew virus 1
Yongsan iflavirus 1
Culex Iflavi-like virus 1
Centovirus
Macrobrachium rosenbergii Taihu virus
Bivalve RNA virus G1
Formica exsecta virus 1
Big Sioux River virus
Goose dicistrovirus
Apis dicistrovirus
Bivalve RNA virus G5
Cripavirus NB-1/2011/HUN
Anopheles C virus
Aphis glycines virus 3
Aphid lethal paralysis virus
Rhopalosiphum padi virus
Drosophila C virus
Cricket paralysis virus
Mud crab virus
Taura syndrome virus
Acute bee paralysis virus
Israeli acute paralysis virus
Kashmir bee virus
Solenopsis invicta virus 1
Homalodisca coagulata virus 1
Himetobi P virus
Triatoma virus
Plautia stali intestine virus
Black queen cell virus
Posavirus 2
Posavirus 1
Posavirus 3
Husa-like virus KS-2016a
Husavirus sp.
Yongsan picorna-like virus 3
Nephila clavipes virus 2
Riptortus pedestris virus-1
Nephila clavipes virus 1
Picornavirales Bu-3
Biomphalaria virus 3
Biomphalaria virus 1
Picornavirales Tottori-HG1
Blackbird arilivirus
Delisea pulchra RNA virus
Sugar beet cyst nematode virus 1
Kilifi Virus
Biomphalaria virus 2
Tioga picorna-like virus 1
Cherry virus Trakiya
Yongsan picorna-like virus 4
Bivalve RNA virus G2
Picorna-like virus AWando15
Bivalve RNA virus G3
Sanfarnavirus 2
Sanfarnavirus 1
Jericarnavirus B
Sanfarnavirus 3
Bat dicibavirus
Britarnavirus 1
Palmarnavirus 128
Palmarnavirus 473
Jericarnavirus A
Britarnavirus 2
Britarnavirus 3
Palmarnavirus 156
Chaetoceros socialis forma radians RNA virus 1
Chaetoceros tenuissimus RNA virus 01
Rhizosolenia setigera RNA virus 01
Aurantiochytrium single-stranded RNA virus 01
Astarnavirus
Heterosigma akashiwo RNA virus
Solenopsis invicta virus 4
Myrmica scabrinodis virus 1
Shuangao insect virus 8
Lasius neglectus virus 1
Solenopsis invicta virus 2
Lasius niger virus 1
Hubei chipolycivirus
Hubei hupolycivirus
Antarctic picorna-like virus 2
Antarctic picorna-like virus 4
Antarctic picorna-like virus 3
Antarctic picorna-like virus 1
Nylanderia fulva virus 1
Solenopsis invicta virus 3
Alphacoronavirus 1
NL63-related bat coronavirus strain BtKYNL63-9b
Human coronavirus NL63
Mink coronavirus 1
Ferret coronavirus
Miniopterus bat coronavirus HKU8
Bat coronavirus 1A
Lucheng Rn rat coronavirus
Coronavirus AcCoV-JC34
Bat coronavirus HKU10
Rhinolophus ferrumequinum alphacoronavirus HuB-2013
Alphacoronavirus Bat-CoV/P.kuhlii/Italy/3398-19/2015
Nyctalus velutinus alphacoronavirus SC-2013
Scotophilus bat coronavirus 512
Porcine epidemic diarrhea virus
Rhinolophus bat coronavirus HKU2
BtRf-AlphaCoV/YN2012
Human coronavirus 229E
Wencheng Sm shrew coronavirus
Bat coronavirus CDPHE15
Myotis ricketti alphacoronavirus Sax-2011
Murine coronavirus
Betacoronavirus 1
China Rattus coronavirus HKU24
Human coronavirus HKU1
Rabbit coronavirus HKU14
Middle East respiratory syndrome-related coronavirus
Pipistrellus bat coronavirus HKU5
Tylonycteris bat coronavirus HKU4
Hedgehog coronavirus 1
Severe acute respiratory syndrome-related coronavirus
Bat coronavirus BM48-31/BGR/2008
Rousettus bat coronavirus GCCDC1
Rousettus bat coronavirus HKU9
Bat Hp-betacoronavirus Zhejiang2013
Magpie-robin coronavirus HKU18
Thrush coronavirus HKU12-600
Sparrow coronavirus HKU17
Common moorhen coronavirus HKU21
Bulbul coronavirus HKU11
Munia coronavirus HKU13
White-eye coronavirus HKU16
Coronavirus HKU15
Wigeon coronavirus HKU20
Night heron coronavirus HKU19
Avian coronavirus
Beluga whale coronavirus SW1
Canada goose coronavirus
Shrew coronavirus
Bat coronavirus
Rodent coronavirus
Iotaarterivirus debrazmo
Deltaarterivirus pejah
Iotaarterivirus kibreg 1
Epsilonarterivirus hemcep
Epsilonarterivirus safriver
Epsilonarterivirus zamalb
Thetaarterivirus kafuba
Thetaarterivirus mikelba 1
Etaarterivirus ugarco 1
Zetaarterivirus ugarco 1
Deltaarterivirus hemfev
Betaarterivirus chinrav 1
Betaarterivirus suid 1
Betaarterivirus suid 2
Gammaarterivirus lacdeh
Rodent arterivirus
Southwest baboon virus 1
Porcine reproductive and respiratory syndrome virus
Lambdaarterivirus afriporav
Muarterivirus afrigant
Kappaarterivirus wobum
Alphaarterivirus equid
Ptyasnivirus 1
Oligodon snake nidovirus 1
Guangdong red-banded snake torovirus
Hainan hebius popei torovirus
Goat torovirus
Porcine torovirus
Bovine torovirus
Bellinger River virus
Ball python nidovirus 1
Morelia tobanivirus 1
Shingleback nidovirus 1
Infratovirus 1
Sectovirus 1
Fathead minnow nidovirus 1
White bream virus
Chinook salmon nidovirus 1
Bovine nidovirus 1
Alphamesonivirus 1
Alphamesonivirus 10
Alphamesonivirus 2
Alphamesonivirus 3
Alphamesonivirus 7
Alphamesonivirus 9
Alphamesonivirus 6
Alphamesonivirus 8
Alphamesonivirus 4
Alphamesonivirus 5
Yichang virus
Turrinivirus 1
Yellow head virus
Gill-associated virus
Decronivirus 1
Charybnivirus 1
Paguronivirus 1
Halfbeak nidovirus 1
Nangarvirus 1
Planidovirus 1
Aplysia californica nido-like virus
Imperata yellow mottle virus
Rice yellow mottle virus
Solanum nodiflorum mottle virus
Velvet tobacco mottle virus
Ryegrass mottle virus
Subterranean clover mottle virus
Southern cowpea mosaic virus
Lucerne transient streak virus
Rottboellia yellow mottle virus
Papaya lethal yellowing virus
Artemisia virus A
Turnip rosette virus
Cymbidium chlorotic mosaic virus
Soybean yellow common mosaic virus
Cocksfoot mottle virus
Blueberry shoestring virus
Sesbania mosaic virus
Sowbane mosaic virus
Southern bean mosaic virus
Poinsettia latent virus
Heterocapsa circularisquama RNA virus 01
Mushroom bacilliform virus
Soybean mosaic virus
Sweet potato virus G
Sweet potato virus C
Sweet potato feathery mottle virus
Sweet potato virus 2
Onion yellow dwarf virus
Shallot yellow stripe virus
Iris severe mosaic virus
Zucchini shoestring virus
Papaya ringspot virus
Zucchini tigre mosaic virus
Lupinus mosaic virus
Sudan watermelon mosaic virus
Leek yellow stripe virus
Tomato necrotic stunt virus
Lettuce mosaic virus
East Asian Passiflora virus
Sweet potato latent virus
Watermelon mosaic virus
Dasheen mosaic virus
Papaya leaf distortion mosaic virus
Wild melon vein banding virus
Endive necrotic mosaic virus
Celery mosaic virus
Apium virus Y
Cyrtanthus elatus virus A
Sunflower chlorotic mottle virus
Cucurbit vein banding virus
Bean common mosaic virus
Donkey orchid virus A
Callistephus mottle virus
Euphorbia ringspot virus
Wild potato mosaic virus
Barbacena virus Y
Lettuce Italian necrotic virus
Pea seed-borne mosaic virus
Narcissus degeneration virus
Johnsongrass mosaic virus
Potato virus V
Zantedeschia mild mosaic virus
Verbena virus Y
Brugmansia suaveolens mottle virus
Plum pox virus
Blue squill virus A
Pepper severe mosaic virus
Lily virus Y
Panax virus Y
Japanese yam mosaic virus
Pepper veinal mottle virus
Brugmansia mosaic virus
Algerian watermelon mosaic virus
Saffron latent virus
Basella rugose mosaic virus
Sunflower mild mosaic virus
Asparagus virus 1
Bidens mottle virus
Chilli veinal mottle virus
Turnip mosaic virus
Pepper yellow mosaic virus
Potato virus Y
Tamarillo leaf malformation virus
Hippeastrum mosaic virus
Telosma mosaic virus
Narcissus late season yellows virus
Moroccan watermelon mosaic virus
Paris mosaic necrosis virus
Keunjorong mosaic virus
Lily mottle virus
Passion fruit woodiness virus
Wild tomato mosaic virus
Pennisetum mosaic virus
Banana bract mosaic virus
Hardenbergia mosaic virus
Thunberg fritillary mosaic virus
Pepper mottle virus
Wisteria vein mosaic virus
Zucchini yellow mosaic virus
Narcissus yellow stripe virus
Peanut mottle virus
Yambean mosaic virus
Cocksfoot streak virus
African eggplant mosaic virus
Potato virus A
Clover yellow vein virus
Jasmine virus T
Sorghum mosaic virus
Mediterranean ruda virus
Bean common mosaic necrosis virus
Peru tomato mosaic virus
Chilli ringspot virus
Yam mild mosaic virus
Impatiens flower break virus
Arracacha mottle virus
Fritillary virus Y
Colombian datura virus
Zea mosaic virus
Sugarcane mosaic virus
Tobacco vein banding mosaic virus
Konjac mosaic virus
Tobacco mosqueado virus
Beet mosaic virus
Sunflower ring blotch virus
Habenaria mosaic virus
Freesia mosaic virus
Daphne mosaic virus
Bidens mosaic virus
Hyacinth mosaic virus
Catharanthus mosaic virus
Yam mosaic virus
Cowpea aphid-borne mosaic virus
Bean yellow mosaic virus
Pokeweed mosaic virus
Canna yellow streak virus
Maize dwarf mosaic virus
Tobacco etch virus
Tobacco vein mottling virus
Vanilla distortion mosaic virus
Daphne virus Y
Ornithogalum mosaic virus
Carrot thin leaf virus
Gloriosa stripe mosaic virus
Wild onion symptomless virus
Pecan mosaic-associated virus
Scallion mosaic virus
Iris mild mosaic virus
Tuberose mild mottle virus
Tulip breaking virus
Sunflower mosaic virus
Watermelon leaf mottle virus
Carnation vein mottle virus
Lycoris mild mottle virus
Tuberose mild mosaic virus
Malva vein clearing virus
Alstroemeria mosaic virus
Angelica virus Y
Carrot virus Y
Amaranthus leaf mottle virus
Alternanthera mild mosaic virus
Diuris virus Y
Araujia mosaic virus
Pfaffia mosaic virus
Hibbertia virus Y
Clitoria virus Y
Sarcochilus virus Y
Chinese artichoke mosaic virus
Zucchini yellow fleck virus
Ceratobium mosaic virus
Pleione virus Y
Cypripedium virus Y
Twisted-stalk chlorotic streak virus
Henbane mosaic virus
Nerine yellow stripe virus
Rhopalanthe virus Y
Butterfly flower mosaic virus
Meadow saffron breaking virus
Vallota mosaic virus
Ornithogalum virus 2
Ranunculus mosaic virus
Spiranthes mosaic virus 3
Ranunculus leaf distortion virus
Ranunculus mild mosaic virus
Tulip mosaic virus
Tradescantia mild mosaic virus
Passiflora chlorosis virus
Calanthe mild mosaic virus
Amazon lily mosaic virus
Ornithogalum virus 3
Sweet potato mild speckling virus
Kalanchoe mosaic virus
Wheat spindle streak mosaic virus
Wheat yellow mosaic virus
Barley yellow mosaic virus
Rice necrosis mosaic virus
Barley mild mosaic virus
Oat mosaic virus
Artichoke latent virus
Cardamom mosaic virus
Chinese yam necrotic mosaic virus
Yam chlorotic mosaic virus
Broad-leafed dock virus A
Maclura mosaic virus
Narcissus latent virus
Alpinia mosaic virus
Sweet potato mild mottle virus
Squash vein yellowing virus
Cucumber vein yellowing virus
Coccinia mottle virus
Tomato mild mottle virus
Ugandan cassava brown streak virus
Cassava brown streak virus
Brome streak mosaic virus
Wheat eqlid mosaic virus
Wheat streak mosaic virus
Tall oatgrass mosaic virus
Oat necrotic mottle virus
Yellow oat grass mosaic virus
Triticum mosaic virus
Sugarcane streak mosaic virus
Caladenia virus A
Pleione flower breaking virus
Reed chlorotic stripe virus
Hubei Poty-like virus 1
Ryegrass mosaic virus
Hordeum mosaic virus
Blackberry virus Y
Rose yellow mosaic virus
Longan witches broom-associated virus
Areca palm necrotic spindle-spot virus
Bellflower veinal mottle virus
Spartina mottle virus
Rabbit astrovirus TN/2208/2010
Rodent astrovirus
Qinghai Himalayan marmot astrovirus 2
Feline astrovirus 2
Qinghai Himalayan marmot astrovirus 1
Burkina Faso astrovirus
HMO Astrovirus A
Astrovirus wild boar/WBAstV-1/2011/HUN
Porcine astrovirus 4
Porcine astrovirus 3
Porcine astrovirus 2
Dromedary astrovirus
Astrovirus MLB1
Bovine astrovirus B18/HK
Canine astrovirus
Bovine astrovirus
Bovine astrovirus B76-2/HK
Bovine astrovirus B170/HK
Bovine astrovirus B76/HK
Mamastrovirus 2
Mamastrovirus 3
Mamastrovirus 10
Mamastrovirus 9
Mamastrovirus 13
Mamastrovirus 1
Mamastrovirus 18
Mamastrovirus 19
Mamastrovirus 7
Mamastrovirus 12
Mamastrovirus 15
Mamastrovirus 4
Mamastrovirus 14
Mamastrovirus 11
Mamastrovirus 16
Mamastrovirus 17
Mamastrovirus 5
Astrovirus Er/SZAL6/HUN/2011
Murine astrovirus
Bovine astrovirus CH13
Astrovirus VA3
Astrovirus VA4
Bastrovirus BAS-1
Porcine astrovirus 5
Mouse astrovirus M-52/USA/2008
Human astrovirus
Bastrovirus/VietNam/Porcine/17489_85
Astrovirus MLB2
Astrovirus MLB3
Bastrovirus BAS-3
Bastrovirus BAS-2
Bastrovirus-like_virus/VietNam/Bat/17819_21
Sichuan takin astrovirus
Culex Bastrovirus-like virus
Duck astrovirus GII.A
Goose astrovirus
Turkey astrovirus
Chicken astrovirus
Avastrovirus 3
Botryosphaeria dothidea virus 1
Bipolaris maydis partitivirus 2
Raphanus sativus cryptic virus 2
Fragaria chiloensis cryptic virus
Rose cryptic virus 1
Botryotinia fuckeliana partitivirus 1
Rosellinia necatrix partitivirus 8
Fusarium poae partitivirus 2
Rhizoctonia solani dsRNA virus 2
Sophora japonica powdery mildew-associated partitivirus
Spinach cryptic virus 1
Arabidopsis halleri partitivirus 1
Bipolaris maydis partitivirus 1
Dill cryptic virus 1
Raphanus sativus cryptic virus 1
Rhizoctonia solani dsRNA virus 4
Sclerotinia sclerotiorum partitivirus S
Aspergillus fumigatus partitivirus 2
Red clover cryptic virus 1
Penicillium aurantiogriseum partitivirus 1
Melon partitivirus
Pseudogymnoascus destructans partitivirus-pa
Verticillium dahliae partitivirus 1
Carnation cryptic virus 3
Sinapis alba cryptic virus 1
Raphanus sativus cryptic virus 3
Persimmon cryptic virus
Ustilaginoidea virens partitivirus 2
Ceratocystis resinifera virus 1
Fusarium poae virus 1
Rosellinia necatrix partitivirus 6
Dill cryptic virus 2
Crimson clover cryptic virus 2
Primula malacoides virus 1
Cannabis cryptic virus
Hop trefoil cryptic virus 2
Rhizoctonia solani virus 717
Red clover cryptic virus 2
Rosellinia necatrix virus 1
White clover cryptic virus 2
Heterobasidion partitivirus 7
Heterobasidion partitivirus 2
Pleurotus ostreatus virus 1
Heterobasidion partitivirus 8
Atkinsonella hypoxylon virus
Heterobasidion partitivirus P
Rhizoctonia solani dsRNA virus 3
Medicago sativa alphapartitivirus 1
Cherry chlorotic rusty spot associated partitivirus
Heterobasidion partitivirus 1
Vicia cryptic virus
Heterobasidion partitivirus 3
Heterobasidion partitivirus 15
Heterobasidion partitivirus 12
Beet cryptic virus 1
Chondrostereum purpureum cryptic virus 1
Carrot cryptic virus
Rosellinia necatrix partitivirus 2
White clover cryptic virus 1
Heterobasidion partitivirus 13
Flammulina velutipes browning virus
Helicobasidium mompa partitivirus V70
Gremmeniella abietina RNA virus MS1
Aspergillus ochraceous virus
Discula destructiva virus 2
Penicillium stoloniferum virus S
Ophiostoma partitivirus 1
Discula destructiva virus 1
Pythium nunn virus 1
Fusarium solani virus 1
Penicillium stoloniferum virus F
Beet cryptic virus 2
Pepper cryptic virus 2
Fig cryptic virus
Pepper cryptic virus 1
Beet cryptic virus 3
Cryptosporidium parvum virus 1
Capsicum annuum amalgavirus 1
Medicago sativa amalgavirus 1
Zostera marina amalgavirus 1
Festuca pratensis amalgavirus 2
Festuca pratensis amalgavirus 1
Cleome droserifolia amalgavirus 1
Antonospora locustae virus 1
Erigeron breviscapus amalgavirus 1
Erigeron breviscapus amalgavirus 2
Camellia oleifera amalgavirus 1
Phalaenopsis equestris amalgavirus 1
Anthoxanthum odoratum amalgavirus 1
Zostera marina amalgavirus 2
Salvia hispanica RNA virus 1
Allium cepa amalgavirus 2
Allium cepa amalgavirus 1
Spinach amalgavirus 1
Southern tomato virus
Rhododendron virus A
Blueberry latent virus
Vicia cryptic virus M
Zygosaccharomyces bailii virus Z
Sclerotinia sclerotiorum hypovirus 2
Fusarium graminearum hypovirus 1
Rosellinia necatrix hypovirus 1
Fusarium graminearum hypovirus 2
Sclerotinia sclerotiorum hypovirus 1
Phomopsis longicolla hypovirus
Valsa ceratosperma hypovirus 1
Cryphonectria hypovirus 1
Cryphonectria hypovirus 2
Cryphonectria hypovirus 3
Cryphonectria hypovirus 4
Fusarium langsethiae hypovirus 1
Wuhan insect virus 14
Botrytis cinerea hypovirus 1
Beihai hypo-like virus 1
Beihai sipunculid worm virus 6
Porcine picobirnavirus
Picobirnavirus sp.
Chicken picobirnavirus
Otarine picobirnavirus
Picobirnavirus dog/KNA/2015
Picobirnavirus green monkey/KNA/2015
Human picobirnavirus
Rabbit picobirnavirus
Cape gooseberry ilarvirus 1
Apple necrotic mosaic virus
Tea plant line pattern virus
Parietaria mottle virus
Tobacco streak virus
Citrus leaf rugose virus
Ageratum latent virus
Fragaria chiloensis latent virus
Blackberry chlorotic ringspot virus
Apple mosaic virus
Spinach latent virus
Tulare apple mosaic virus
Privet ringspot virus
Strawberry necrotic shock virus
Tomato necrotic streak virus
Lilac leaf chlorosis virus
Citrus variegation virus
Prune dwarf virus
Humulus japonicus latent virus
Blueberry shock virus
Elm mottle virus
Prunus necrotic ringspot virus
Asparagus virus 2
American plum line pattern virus
Lilac ring mottle virus
Melandrium yellow fleck virus
Spring beauty latent virus
Brome mosaic virus
Broad bean mottle virus
Cowpea chlorotic mottle virus
Cassia yellow blotch virus
Tomato aspermy virus
Cucumber mosaic virus
Peanut stunt virus
Gayfeather mild mottle virus
Pelargonium zonate spot virus
Amazon lily mild mottle virus
Cassava Ivorian bacilliform virus
Olive latent virus 2
Sambucus virus S
Alfalfa mosaic virus
Opuntia virus 2
Hoya chlorotic spot virus
Passion fruit mosaic virus
Maracuja mosaic virus
Frangipani mosaic virus
Odontoglossum ringspot virus
Clitoria yellow mottle virus
Plumeria mosaic virus
Rattail cactus necrosis-associated virus
Cucumber fruit mottle mosaic virus
Cactus mild mottle virus
Kyuri green mottle mosaic virus
Zucchini green mottle mosaic virus
Paprika mild mottle virus
Cucumber green mottle mosaic virus
Cucumber mottle virus
Brugmansia mild mottle virus
Obuda pepper virus
Hibiscus latent Singapore virus
Yellow tailflower mild mottle virus
Tropical soda apple mosaic virus
Bell pepper mottle virus
Pepper mild mottle virus
Tomato brown rugose fruit virus
Rehmannia mosaic virus
Streptocarpus flower break virus
Hibiscus latent Fort Pierce virus
Tobacco mosaic virus
Youcai mosaic virus
Ribgrass mosaic virus
Wasabi mottle virus
Tobacco mild green mosaic virus
Turnip vein-clearing virus
Tomato mottle mosaic virus
Tomato mosaic virus
Tobacco latent virus
Beet soil-borne virus
Colombian potato soil-borne virus
Potato mop-top virus
Beet virus Q
Broad bean necrosis virus
Chinese wheat mosaic virus
Soil-borne wheat mosaic virus
Japanese soil-borne wheat mosaic virus
Soil-borne cereal mosaic virus
Oat golden stripe virus
Sorghum chlorotic spot virus
Barley stripe mosaic virus
Poa semilatent virus
Lychnis ringspot virus
Tobacco rattle virus
Pea early-browning virus
Pepper ringspot virus
Peanut clump virus
Indian peanut clump virus
Gentian ovary ringspot virus
Drakaea virus A
Nephila clavipes virus 4
Macrophomina phaseolina tobamo-like virus
Nephila clavipes virus 3
Potato yellow vein virus
Sweet potato chlorotic stunt virus
Cucurbit yellow stunting disorder virus
Tomato chlorosis virus
Bean yellow disorder virus
Lettuce chlorosis virus
Diodia vein chlorosis virus
Cucurbit chlorotic yellows virus
Tomato infectious chlorosis virus
Beet pseudoyellows virus
Tetterwort vein chlorosis virus
Strawberry pallidosis-associated virus
Blackberry yellow vein-associated virus
Lettuce infectious yellows virus
Blackcurrant leafroll-associated virus 1
Blackcurrant-associated closterovirus 1
Grapevine rootstock stem lesion associated virus
Citrus tristeza virus
Rose leaf rosette-associated virus
Raspberry leaf mottle virus
Strawberry chlorotic fleck-associated virus
Grapevine leafroll-associated virus 2
Carrot yellow leaf virus
Arracacha virus 1
Beet yellows virus
Mint virus 1
Tobacco virus 1
Rehmannia virus 1
Beet yellow stunt virus
Carnation necrotic fleck virus
Grapevine leafroll-associated virus 10
Grapevine leafroll-associated virus 6
Grapevine leafroll-associated virus 5
Blackberry vein banding-associated virus
Grapevine leafroll-associated virus 1
Grapevine leafroll-associated virus 3
Grapevine leafroll-associated virus 13
Little cherry virus 2
Pineapple mealybug wilt-associated virus 2
Plum bark necrosis stem pitting-associated virus
Pineapple mealybug wilt-associated virus 1
Grapevine leafroll-associated virus 4
Pineapple mealybug wilt-associated virus 3
Little cherry virus 1
Cordyline virus 1
Grapevine leafroll-associated virus 7
Cordyline virus 3
Areca palm velarivirus 1
Cordyline virus 2
Cordyline virus 4
Actinidia virus 1
Persimmon virus B
Blueberry virus A
Carnation yellow fleck virus
Mint vein banding-associated virus
Olive leaf yellowing-associated virus
Rhizoctonia cerealis alphaendornavirus 1
Vicia faba alphaendornavirus
Helicobasidium mompa alphaendornavirus 1
Phaseolus vulgaris alphaendornavirus 3
Lagenaria siceraria alphaendornavirus
Cucumis melo alphaendornavirus
Hot pepper alphaendornavirus
Bell pepper alphaendornavirus
Phaseolus vulgaris alphaendornavirus 2
Helianthus annuus alphaendornavirus
Winged bean alphaendornavirus 1
Hordeum vulgare alphaendornavirus
Phaseolus vulgaris alphaendornavirus 1
Basella alba alphaendornavirus 1
Yerba mate alphaendornavirus
Oryza rufipogon alphaendornavirus
Oryza sativa alphaendornavirus
Phytophthora alphaendornavirus 1
Persea americana alphaendornavirus 1
Grapevine endophyte alphaendornavirus
Erysiphe cichoracearum alphaendornavirus
Ceratobasidium endornavirus B
Ceratobasidium endornavirus C
Rhizoctonia solani endornavirus 1
Ceratobasidium endornavirus D
Ceratobasidium endornavirus G
Ceratobasidium endornavirus A
Lagenaria siceraria endornavirus-Hubei
Diatom colony associated dsRNA virus 15
Cluster bean endornavirus 1
Sclerotinia sclerotiorum betaendornavirus 1
Sclerotinia minor betaendornavirus 1
Botrytis cinerea betaendornavirus 1
Gremmeniella abietina betaendornavirus 1
Alternaria brassicicola betaendornavirus 1
Tuber aestivum betaendornavirus
Rosellinia necatrix betaendornavirus 1
Salmon pancreas disease virus
Trocara virus
Una virus
Aura virus
Bebaru virus
Sindbis virus
Eilat virus
Onyong-nyong virus
Ndumu virus
Eastern equine encephalitis virus
Madariaga virus
Chikungunya virus
Middelburg virus
Getah virus
Highlands J virus
Whataroa virus
Western equine encephalitis virus
Tai Forest alphavirus
Mosso das Pedras virus
Rio Negro virus
Tonate virus
Cabassou virus
Semliki Forest virus
Fort Morgan virus
Pixuna virus
Mucambo virus
Mayaro virus
Southern elephant seal virus
Everglades virus
Barmah Forest virus
Venezuelan equine encephalitis virus
Ross River virus
Tea plant necrotic ring blotch virus
Blueberry necrotic ring blotch virus
Citrus leprosis virus C
Citrus leprosis virus C2
Hibiscus green spot virus 2
Privet idaeovirus
Raspberry bushy dwarf virus
Black currant leaf chlorosis associated virus
Japanese holly fern mottle pteridovirus
Chrysanthemum virus R
Pepper virus A
Elderberry carlavirus A
Elderberry carlavirus B
Jasmine virus C
Pea streak virus
Nerine latent virus
Sweet potato chlorotic fleck virus
Melon yellowing-associated virus
Phlox virus B
Atractylodes mottle virus
Chrysanthemum virus B
Coleus vein necrosis virus
Poplar mosaic virus
Sweet potato C6 virus
Daphne virus S
Aconitum latent virus
American hop latent virus
Butterbur mosaic virus
Sambucus virus C
Sambucus virus D
Phlox virus S
Helleborus net necrosis virus
Garlic common latent virus
Potato virus M
Gaillardia latent virus
Red clover vein mosaic virus
Sambucus virus E
Hop latent virus
Hippeastrum latent virus
Narcissus common latent virus
Ligustrum virus A
Yam latent virus
Potato virus S
Hydrangea chlorotic mottle virus
Hop mosaic virus
Ligustrum necrotic ringspot virus
Potato virus H
Blueberry scorch virus
Passiflora latent virus
Potato virus P
Kalanchoe latent virus
Shallot latent virus
Mirabilis jalapa mottle virus
Lily symptomless virus
Cowpea mild mottle virus
Potato latent virus
Cucumber vein-clearing virus
Helleborus mosaic virus
Helenium virus S
Phlox virus M
Carnation latent virus
Caper latent virus
Cole latent virus
Verbena latent virus
Sint-Jan onion latent virus
Asian prunus virus 3
Apple green crinkle associated virus
Apple stem pitting virus
Apricot latent virus
Asian prunus virus 1
Asian prunus virus 2
Peach chlorotic mottle virus
Grapevine rupestris stem pitting-associated virus
Grapevine virus T
Rubus canadensis virus 1
Cherry rusty mottle associated virus
Cherry necrotic rusty mottle virus
Cherry twisted leaf associated virus
Cherry green ring mottle virus
African oil palm ringspot virus
Sugarcane striate mosaic-associated virus
Banana mild mosaic virus
Banana virus X
Grapevine virus G
Grapevine virus K
Agave tequilana leaf virus
Grapevine virus E
Grapevine virus B
Actinidia virus A
Grapevine virus I
Grapevine virus H
Grapevine virus F
Arracacha virus V
Actinidia virus B
Grapevine virus A
Grapevine virus J
Blackberry virus A
Mint virus 2
Heracleum latent virus
Grapevine virus D
Cherry mottle leaf virus
Peach mosaic virus
Apple chlorotic leaf spot virus
Apricot pseudo-chlorotic leaf spot virus
Grapevine berry inner necrosis virus
Grapevine Pinot gris virus
Phlomis mottle virus
Currant virus A
Mume virus A
Cherry virus A
Yacon virus A
Apple stem grooving virus
Diuris virus B
Ocimum basilicum RNA virus 1
Hardenbergia virus A
Diuris virus A
Caucasus prunus virus
Actinidia seed borne latent virus
Apricot vein clearing associated virus
Carrot Ch virus 1
Carrot Ch virus 2
Prunus virus T
Potato virus T
Citrus leaf blotch virus
Watermelon virus A
Ribes americanum virus A
Panax ginseng flexivirus 1
Salvia divinorum RNA virus 1
Lettuce chordovirus 1
Senna mosaic virus
Babaco mosaic virus
Turtle grass virus X
Potexvirus sp.
Asparagus virus 3
Lettuce virus X
Allium virus X
Potato aucuba mosaic virus
Clover yellow mosaic virus
Narcissus mosaic virus
Actinidia virus X
Malva mosaic virus
Alstroemeria virus X
Pitaya virus X
Papaya mosaic virus
Opuntia virus X
Zygocactus virus X
Nerine virus X
Cactus virus X
Schlumbergera virus X
Alternanthera mosaic virus
Tamus red mosaic virus
Hosta virus X
Potato virus X
Cassava common mosaic virus
Pepino mosaic virus
Bamboo mosaic virus
Vanilla virus X
Cymbidium mosaic virus
Yam virus X
Plantago asiatica mosaic virus
Foxtail mosaic virus
Tulip virus X
Hydrangea ringspot virus
Strawberry mild yellow edge virus
White clover mosaic virus
Lily virus X
Phaius virus X
Cassava virus X
Mint virus X
Lagenaria mild mosaic virus
Shallot virus X
Garlic virus A
Garlic virus D
Garlic virus E
Garlic virus C
Alfalfa virus S
Garlic virus B
Garlic virus X
Blackberry virus E
Vanilla latent virus
Arachis pintoi virus
Garlic mite-borne filamentous virus
Citrus yellow vein clearing virus
Indian citrus ringspot virus
Donkey orchid symptomless virus
Lolium latent virus
Euonymus yellow vein virus
Botrytis virus X
Sclerotinia sclerotiorum debilitation-associated RNA virus
Diascia yellow mottle virus
Asclepias asymptomatic virus
Chiltepin yellow mosaic virus
Andean potato latent virus
Tomato blistering mosaic tymovirus
Plantago mottle virus
Andean potato mild mosaic virus
Anagyris vein yellowing virus
Nemesia ring necrosis virus
Dulcamara mottle virus
Erysimum latent virus
Ononis yellow mosaic virus
Physalis mottle virus
Scrophularia mottle virus
Kennedya yellow mosaic virus
Turnip yellow mosaic virus
Eggplant mosaic virus
Chayote mosaic virus
Okra mosaic virus
Wild cucumber mosaic virus
Petunia vein banding virus
Passion fruit yellow mosaic virus
Cacao yellow mosaic virus
Desmodium yellow mottle virus
Clitoria yellow vein virus
Belladonna mottle virus
Alfalfa virus F
Grapevine rupestris vein feathering virus
Switchgrass mosaic virus
Citrus sudden death-associated virus
Olive latent virus 3
Peach marafivirus D
Grapevine Syrah virus 1
Grapevine asteroid mosaic associated virus
Maize rayado fino virus
Nectarine marafivirus M
Blackberry virus S
Oat blue dwarf virus
Bermuda grass etched-line virus
Fig fleck-associated virus
Culex originated Tymoviridae-like virus
Bee Macula-Like virus 2
Grapevine Red Globe virus
Bombyx mori Macula-like virus
Grapevine fleck virus
Varroa Tymo-like virus
Bee Macula-like virus
Poinsettia mosaic virus
Bombyx mori latent virus
Soybean-associated deltaflexivirus 1
Fusarium deltaflexivirus 1
Sclerotinia deltaflexivirus 1
Sclerotinia sclerotiorum deltaflexivirus 2
Fusarium graminearum mycotymovirus 1
Bat tymo-like virus
Grapevine associated tymo-like virus
Rhizoctonia solani flexivirus 1
Sclerotinia sclerotiorum debilitation-associated RNA virus 2
Botrytis virus F
Beet necrotic yellow vein virus
Beet soil-borne mosaic virus
Rice stripe necrosis virus
Burdock mottle virus
Wheat stripe mosaic virus
Dendrolimus punctatus virus
Helicoverpa armigera stunt virus
Nudaurelia capensis omega virus
Sarawak virus
Culex Tetra-like virus
Nudaurelia capensis beta virus
Orthohepevirus A
Orthohepevirus D
Orthohepevirus C
Orthohepevirus B
Sogatella furcifera hepe-like virus
Rana hepevirus
Piscihepevirus A
Rubella virus
Quang Binh virus
Kamiti River virus
Aedes flavivirus
Mercadeo virus
Parramatta River virus
T'Ho virus
Nanay virus
Donggang virus
Paraiso Escondido virus
Culex flavivirus
Chaoyang virus
Cell fusing agent virus
Nounane virus
Kama virus
Kampung Karu virus
Spondweni virus
Sokoluk virus
Spanish goat encephalitis virus
Culex theileri flavivirus
Palm Creek virus
Ochlerotatus caspius flavivirus
Tamana bat virus
Hanko virus
Dengue virus
West Nile virus
Kokobera virus
Zika virus
Ilheus virus
Saboya virus
Murray Valley encephalitis virus
Tembusu virus
Ntaya virus
Japanese encephalitis virus
Usutu virus
Saint Louis encephalitis virus
Yellow fever virus
Yokose virus
Langat virus
Bagaza virus
Aroa virus
Sepik virus
Wesselsbron virus
Tyuleniy virus
Kedougou virus
Montana myotis leukoencephalitis virus
Omsk hemorrhagic fever virus
Powassan virus
Modoc virus
Entebbe bat virus
Kyasanur Forest disease virus
Yaounde virus
Saumarez Reef virus
Royal Farm virus
Cacipacore virus
Meaban virus
Kadam virus
Gadgets Gully virus
Edge Hill virus
Rio Bravo virus
Banzi virus
Uganda S virus
Jutiapa virus
Tick-borne encephalitis virus
Apoi virus
Jugra virus
Bouboui virus
Phnom Penh bat virus
Louping ill virus
Koutango virus
Dakar bat virus
Cowbone Ridge virus
San Perlita virus
Sal Vieja virus
Bukalasa bat virus
Carey Island virus
Israel turkey meningoencephalomyelitis virus
Hepacivirus C
Wenling shark virus
Equine hepacivirus
Rodent hepacivirus
Bovine hepacivirus
Hepacivirus P
Bat hepacivirus
Hepacivirus D
Hepacivirus J
Hepacivirus K
Hepacivirus A
Hepacivirus F
Hepacivirus G
Hepacivirus N
Hepacivirus L
Hepacivirus I
Hepacivirus H
Hepacivirus M
Hepatitis GB virus B
Hepacivirus B
Mogiana tick virus
Macrosiphum euphorbiae virus 1
Apis flavivirus
Soybean cyst nematode virus 5
Diatom colony associated ssRNA virus 1
Lumpfish flavivirus
Culiseta flavivirus
Menghai flavivirus
Nhumirim virus
Nienokoue virus
Xishuangbanna aedes flavivirus
Karumba virus
Anopheles flavivirus Liberia/2013
Ilomantsi virus
Bamaga virus
Lammi virus
Nakiwogo virus
Culex Flavi-like virus
Mac Peak virus
Linda virus
Norway rat pestivirus
Atypical porcine pestivirus
Pestivirus C
Pestivirus D
Pestivirus F
Pestivirus B
Pestivirus G
Pestivirus A
Pestivirus H
Pestivirus E
Pestivirus K
Pegivirus H
Pegivirus A
Pegivirus J
Pegivirus E
Pegivirus G
Pegivirus F
Pegivirus D
Norway rat pegivirus
Pegivirus B
Pegivirus I
Pegivirus K
Pegivirus C
Cucumber Bulgarian latent virus
Cymbidium ringspot virus
Eggplant mottled crinkle virus
Cucumber necrosis virus
Moroccan pepper virus
Grapevine Algerian latent virus
Artichoke mottled crinkle virus
Pelargonium necrotic spot virus
Carnation Italian ringspot virus
Tomato bushy stunt virus
Pelargonium leaf curl virus
Havel River virus
Neckar River virus
Sitke waterborne virus
Limonium flower distortion virus
Petunia asteroid mosaic virus
Nootka lupine vein clearing virus
Carnation mottle virus
Angelonia flower break virus
Pelargonium flower break virus
Calibrachoa mottle virus
Honeysuckle ringspot virus
Saguaro cactus virus
Rosa rugosa leaf distortion virus
Clematis chlorotic mottle virus
Elderberry latent virus
Pelargonium chlorotic ring pattern virus
Pelargonium line pattern virus
Pelargonium ringspot virus
Yam spherical virus
Pothos latent virus
Johnsongrass chlorotic stripe mosaic virus
Cucumber leaf spot virus
Maize white line mosaic virus
Elderberry aureusvirus 1
Panicum mosaic virus
Thin paspalum asymptomatic virus
Cocksfoot mild mosaic virus
Bermuda grass latent virus
Melon necrotic spot virus
Pea stem necrosis virus
Soybean yellow mottle mosaic virus
Cowpea mottle virus
Turnip crinkle virus
Japanese iris necrotic ring virus
Hibiscus chlorotic ringspot virus
Cardamine chlorotic fleck virus
Potato necrosis virus
Olive latent virus 1
Olive mild mosaic virus
Tobacco necrosis virus A
Tobacco necrosis virus D
Beet black scorch virus
Leek white stripe virus
Maize chlorotic mottle virus
Oat chlorotic stunt virus
Maize necrotic streak virus
Trailing lespedeza virus 1
Furcraea necrotic streak virus
Galinsoga mosaic virus
Sclerotinia sclerotiorum umbra-like virus 1
Ixeridium yellow mottle virus 2
Opium poppy mosaic virus
Pea enation mosaic virus 2
Carrot mottle virus
Carrot mottle mimic virus
Tobacco bushy top virus
Groundnut rosette virus
Ethiopian tobacco bushy top virus
Tobacco mottle virus
Carnation ringspot virus
Red clover necrotic mosaic virus
Sweet clover necrotic mosaic virus
Rice virus A
Yongsan tombus-like virus 1
Gompholobium virus A
Culex-associated Tombus-like virus
White clover mottle virus
Strawberry polerovirus 1
African eggplant yellowing virus
Sauropus yellowing virus
Cowpea polerovirus 2
Wheat leaf yellowing-associated virus
Cowpea polerovirus 1
Luffa aphid-borne yellows virus
Barley virus G
Phasey bean mild yellows virus
Wheat yellow dwarf virus-GPV
Brassica yellows virus
Tobacco virus 2
Chickpea chlorotic stunt virus
Carrot red leaf virus
Cotton leafroll dwarf virus
Suakwa aphid-borne yellows virus
Pepo aphid-borne yellows virus
Maize yellow dwarf virus RMV
Maize yellow mosaic virus
Sugarcane yellow leaf virus
Melon aphid-borne yellows virus
Beet chlorosis virus
Cucurbit aphid-borne yellows virus
Cereal yellow dwarf virus RPV
Cereal yellow dwarf virus RPS
Beet mild yellowing virus
Beet western yellows virus
Pepper vein yellows virus
Pepper vein yellows virus 5
Turnip yellows virus
Tobacco vein distorting virus
Potato leafroll virus
Apple luteovirus 1
Apple-associated luteovirus
Soybean dwarf virus
Rose spring dwarf-associated virus
Bean leafroll virus
Barley yellow dwarf virus kerII
Cherry associated luteovirus
Barley yellow dwarf virus PAS
Nectarine stem pitting associated virus
Barley yellow dwarf virus PAV
Barley yellow dwarf virus GAV
Barley yellow dwarf virus kerIII
Barley yellow dwarf virus MAV
Grapevine enamovirus 1
Citrus vein enation virus
Birdsfoot trefoil enamovirus 1
Pea enation mosaic virus 1
Pepper enamovirus
Alfalfa enamovirus 1
Ixeridium yellow mottle virus 1
Peach associated luteovirus
Barley yellow dwarf virus SGV
Sweet potato leaf speckling virus
Groundnut rosette assistor virus
Chickpea stunt disease associated virus
Barley yellow dwarf virus GPV
Providence virus
Le Blanc nodavirus
Santeuil nodavirus
Orsay virus
Macrobrachium rosenbergii nodavirus
Penaeus vannamei nodavirus
Tiger puffer nervous necrosis virus
Barfin flounder nervous necrosis virus
Striped jack nervous necrosis virus
Redspotted grouper nervous necrosis virus
Senegalese sole Iberian betanodavirus
Nodamura virus
Boolarra virus
Pariacoto virus
Flock House virus
Black beetle virus
Lake Sinai virus
Lake Sinai Virus SA2
Lake Sinai Virus NE
Lake Sinai Virus SA1
Lake Sinai Virus TO
Lake Sinai virus 1
Lake Sinai virus 2
Rhizophagus diaphanum mitovirus 2
Clitocybe odora virus
Rhizophagus irregularis mitovirus 1
Rhizophagus diaphanum mitovirus 1
Tuber aestivum mitovirus
Gigaspora margarita mitovirus 4
Gigaspora margarita mitovirus 2
Gigaspora margarita mitovirus 3
Gigaspora margarita mitovirus 1
Botrytis cinerea mitovirus 3
Rhizoctonia oryzae-sativae mitovirus 1
Thielaviopsis basicola mitovirus
Rhizophagus sp. RF1 mitovirus
Erysiphe necator mitovirus 3
Binucleate Rhizoctonia mitovirus K1
Ocimum basilicum RNA virus 2
Botrytis cinerea mitovirus 4
Fusarium poae mitovirus 3
Rhizoctonia mitovirus 1
Cronartium ribicola mitovirus 1
Botrytis cinerea mitovirus 1
Chenopodium quinoa mitovirus 1
Cronartium ribicola mitovirus 5
Sclerotinia sclerotiorum mitovirus 3
Erysiphe necator mitovirus 1
Sclerotinia sclerotiorum mitovirus 6
Leptosphaeria biglobosa mitovirus 1
Erysiphe necator mitovirus 2
Sclerotinia sclerotiorum mitovirus 1
Cronartium ribicola mitovirus 3
Gremmeniella abietina mitochondrial RNA virus S2
Botrytis cinerea mitovirus 2
Cronartium ribicola mitovirus 4
Cronartium ribicola mitovirus 2
Alternaria arborescens mitovirus 1
Sclerotinia sclerotiorum mitovirus 2
Fusarium poae mitovirus 2
Fusarium globosum mitovirus 1
Fusarium poae mitovirus 1
Fusarium poae mitovirus 4
Fusarium coeruleum mitovirus 1
Cryphonectria mitovirus 1
Ophiostoma mitovirus 3a
Ophiostoma mitovirus 4
Ophiostoma mitovirus 5
Ophiostoma mitovirus 6
Phytomonas serpens narnavirus 1
Blechomonas maslovi narnavirus 1
Grapevine associated narnavirus-1
Blechomonas wendygibsoni narnavirus 1
Blechmonas luni narnavirus 1
Fusarium poae narnavirus 1
Fusarium poae narnavirus 2
Saccharomyces 23S RNA narnavirus
Saccharomyces 20S RNA narnavirus
Leptomonas seymouri Narna-like virus 1
Diatom colony associated ssRNA virus 2
Phytophthora infestans RNA virus 4
Phomopsis longicolla RNA virus 1
Neofusicoccum luteum mitovirus 1
Penicillium digitatum narna-like virus 1
Ourmia melon virus
Cassava virus C
Epirus cherry virus
Soybean scleroulivirus 1
Soybean scleroulivirus 2
Botrytis botoulivirus
Magnaporthe magoulivirus 1
Enterobacteria phage Hgal1
Pseudomonas phage PRR1
Enterobacteria phage C-1 INW-2012
Enterobacteria phage M
Escherichia virus BZ13
Escherichia virus MS2
Escherichia virus FI
Escherichia virus Qbeta
Acinetobacter phage AP205
Caulobacter phage phiCb5
Pseudomonas phage PP7
Tasmanian aquabirnavirus
Victorian trout aquabirnavirus
Infectious pancreatic necrosis virus
Yellowtail ascites virus
Espirito Santo virus
Drosophila X virus
Tellina virus 1
Blotched snakehead virus
Infectious bursal disease virus
Bipolaris maydis botybirnavirus 1
Sclerotinia sclerotiorum botybirnavirus 1
Botrytis porri botybirnavirus 1
Euprosterna elaeasa virus
Hubei insect virus 2
Wuhan heteroptera virus 3
Hubei lepidoptera virus 3
Changping earthworm virus 2
Wuhan cricket virus 2
Hubei tetragnatha maxillosa virus 8
Wuhan Millipede virus 4
Wuhan pillworm virus 1
Beihai shrimp virus 3
Shahe heteroptera virus 3
Wenzhou qinvirus-like virus 1
Shahe qinvirus-like virus 1
Wuhan insect virus 15
Wuhan insect virus 21
Hubei Wuhan insect virus 9
Hubei noda-like virus 8
Beihai shrimp virus 5
Beihai horseshoe crab virus 1
Hubei noda-like virus 9
Wuhan heteroptera virus 2
Hubei diptera virus 12
Hubei mosquito virus 2
Wuhan house centipede virus 6
Hubei diptera virus 13
Hubei orthoptera virus 4
Beihai mantis shrimp virus 6
Hubei tetragnatha maxillosa virus 6
Wenzhou shrimp virus 9
Sanxia water strider virus 10
Beihai shrimp virus 6
Hubei unio douglasiae virus 1
Wuhan arthropod virus 4
Wuhan house centipede virus 5
Beihai barnacle virus 11
Beihai sphaeromadae virus 3
Hubei myriapoda virus 9
Wuhan house centipede virus 4
Beihai noda-like virus 11
Wuhan pillworm virus 3
Wuhan insect virus 35
Xingshan nematode virus 5
Wuchan romanomermis nematode virus 3
Hubei diptera virus 14
Wuhan insect virus 22
Beihai picobirna-like virus 7
Beihai picobirna-like virus 8
Hubei diptera virus 18
Wuhan fly virus 5
Hubei diptera virus 17
Beihai barnacle virus 12
Hubei partiti-like virus 11
Beihai partiti-like virus 2
Beihai barnacle virus 13
Wuhan insect virus 23
Wuhan large pig roundworm virus 1
Xinzhou partiti-like virus 1
Hubei tetragnatha maxillosa virus 7
Wuhan nido-like virus 1
Shahe endorna-like virus 1
Hubei myriapoda virus 7
Wuhan heteroptera virus 1
Wuchan romanomermis nematode virus 1
Hubei virga-like virus 23
Wuhan insect virus 19
Beihai picorna-like virus 108
Hubei rhabdo-like virus 9
Hubei endorna-like virus 1
Hubei picorna-like virus 53
Shayang ascaridia galli virus 2
Hubei earwig virus 3
Hubei virga-like virus 16
Hubei myriapoda virus 4
Hubei lepidoptera virus 2
Hubei diptera virus 9
Hubei diptera virus 10
Beihai hepe-like virus 4
Wenzhou picorna-like virus 51
Beihai sipunculid worm virus 5
Hubei picorna-like virus 52
Beihai blue swimmer crab virus 1
Wenling hepe-like virus 2
Beihai sea slater virus 4
Shayang virga-like virus 1
Hubei odonate virus 6
Wuhan house centipede virus 2
Wuhan pillworm virus 2
Beihai sea slater virus 2
Hubei picorna-like virus 67
Beihai mantis shrimp virus 2
Wenling crustacean virus 10
Hubei odonate virus 7
Hubei rhabdo-like virus 1
Wuhan coneheads virus 2
Hubei coleoptera virus 2
Wuhan arthropod virus 1
Hubei picorna-like virus 66
Wenling hepe-like virus 3
Hubei picorna-like virus 72
Beihai shrimp virus 1
Hubei dimarhabdovirus virus 3
Wenling crustacean virus 11
Beihai anemone virus 1
Wuhan spider virus 4
Beihai picorna-like virus 87
Wenzhou bivalvia virus 1
Hubei picorna-like virus 50
Xinzhou nematode virus 1
Sanxia atyid shrimp virus 1
Hubei dimarhabdovirus virus 2
Hubei virga-like virus 18
Xingshan nematode virus 2
Wuhan house centipede virus 3
Beihai barnacle virus 7
Beihai barnacle virus 3
Xingshan nematode virus 1
Hubei picorna-like virus 74
Hubei dimarhabdovirus virus 1
Wuhan insect virus 12
Beihai picorna-like virus 116
Hubei picorna-like virus 71
Hubei virga-like virus 9
Beihai mantis shrimp virus 1
Hubei rhabdo-like virus 2
Wenzhou picorna-like virus 44
Hubei picorna-like virus 45
Hubei myriapoda virus 2
Hubei picorna-like virus 68
Hubei picorna-like virus 73
Wuhan spider virus 5
Wenling hepe-like virus 1
Hubei picorna-like virus 54
Beihai picorna-like virus 113
Hubei picorna-like virus 69
Changjiang picorna-like virus 16
Beihai hepe-like virus 10
Hubei virga-like virus 2
Hubei myriapoda virus 3
Beihai picorna-like virus 123
Beihai picorna-like virus 119
Beihai picorna-like virus 112
Wenling crustacean virus 5
Hubei picorna-like virus 76
Wenzhou shrimp virus 3
Beihai picorna-like virus 93
Wenzhou channeled applesnail virus 2
Wenzhou shrimp virus 8
Beihai picorna-like virus 56
Wenzhou picorna-like virus 46
Changjiang hepe-like virus 1
Beihai shrimp virus 2
Beihai picorna-like virus 115
Beihai picorna-like virus 114
Wuhan millipede virus 3
Sanxia atyid shrimp virus 2
Hubei orthoptera virus 3
Shahe hepe-like virus 2
Hubei picorna-like virus 29
Beihai picorna-like virus 52
Shahe isopoda virus 2
Hubei picorna-like virus 46
Wuhan house centipede virus 1
Hubei picorna-like virus 17
Beihai mantis shrimp virus 5
Beihai hepe-like virus 9
Wenling crustacean virus 1
Wenzhou picorna-like virus 19
Wenzhou shrimp virus 6
Wuhan spider virus 2
Hubei picorna-like virus 27
Wenling picorna-like virus 3
Hubei picorna-like virus 70
Wuhan insect virus 8
Hubei virga-like virus 21
Jingmen picorna-like virus
Hubei virga-like virus 15
Hubei myriapoda virus 1
Wenzhou hepe-like virus 1
Beihai picorna-like virus 20
Hubei picorna-like virus 56
Shahe picorna-like virus 14
Beihai picorna-like virus 67
Beihai picorna-like virus 75
Beihai mantis shrimp virus 4
Wenzhou picorna-like virus 28
Hubei picorna-like virus 47
Wenling picorna-like virus 2
Wenzhou shrimp virus 7
Hubei coleoptera virus 1
Wenling picorna-like virus 6
Shahe heteroptera virus 1
Beihai picorna-like virus 54
Hubei odonate virus 2
Wuhan spider virus 6
Hubei picorna-like virus 28
Beihai paphia shell virus 1
Hubei picorna-like virus 75
Sanxia water strider virus 7
Shahe picorna-like virus 7
Beihai octopus virus 2
Beihai hepe-like virus 8
Wuhan insect virus 11
Beihai picorna-like virus 83
Beihai picorna-like virus 53
Beihai picorna-like virus 51
Hubei picorna-like virus 15
Wenling crustacean virus 3
Beihai picorna-like virus 100
Wuhan insect virus 10
Shahe isopoda virus 1
Wenling hepe-like virus 4
Beihai paphia shell virus 4
Shahe hepe-like virus 1
Wuhan spirurian nematodes virus 1
Beihai picorna-like virus 26
Sanxia water strider virus 21
Beihai picorna-like virus 2
Beihai picorna-like virus 5
Wuhan arthropod virus 3
Hubei picorna-like virus 37
Hubei picorna-like virus 43
Wenzhou picorna-like virus 37
Hubei odonate virus 3
Hubei odonate virus 5
Hubei tetragnatha maxillosa virus 2
Wenzhou picorna-like virus 35
Beihai picorna-like virus 120
Wuhan arthropod virus 2
Shahe heteroptera virus 2
Beihai hermit crab virus 1
Beihai picorna-like virus 110
Hubei picorna-like virus 36
Wenling crustacean virus 6
Hubei picorna-like virus 55
Wuhan insect virus 13
Hubei picorna-like virus 38
Wuhan coneheads virus 1
Hubei picorna-like virus 1
Hubei picorna-like virus 12
Hubei odonate virus 4
Beihai tiger crab virus 1
Hubei picorna-like virus 7
Beihai mantis shrimp virus 3
Beihai picorna-like virus 28
Wuchan romanomermis nematode virus 2
Wenzhou picorna-like virus 6
Beihai sea slater virus 1
Beihai picorna-like virus 24
Sanxia picorna-like virus 10
Hubei orthoptera virus 1
Hubei arthropod virus 3
Beihai picorna-like virus 72
Hubei arthropod virus 1
Hubei picorna-like virus 49
Beihai paphia shell virus 2
Hubei picorna-like virus 48
Changjiang crawfish virus 6
Shuangao insect virus 12
Wenzhou picorna-like virus 13
Beihai picorna-like virus 117
Changjiang picorna-like virus 15
Hubei tetragnatha maxillosa virus 5
Hubei picorna-like virus 44
Hubei picorna-like virus 33
Xinzhou nematode virus 2
Wenzhou picorna-like virus 48
Zhejiang mosquito virus 1
Beihai picorna-like virus 90
Wenzhou picorna-like virus 53
Wenzhou picorna-like virus 36
Hubei tetragnatha maxillosa virus 3
Beihai picorna-like virus 30
Hubei picorna-like virus 18
Wenzhou picorna-like virus 29
Beihai paphia shell virus 3
Beihai picorna-like virus 91
Wenzhou picorna-like virus 45
Hubei tick virus 2
Hubei picorna-like virus 78
Beihai picorna-like virus 79
Beihai picorna-like virus 6
Beihai picorna-like virus 111
Beihai picorna-like virus 106
Beihai picorna-like virus 48
Wenling picorna-like virus 8
Hubei picorna-like virus 60
Wenzhou gastropodes virus 1
Beihai picorna-like virus 8
Beihai picorna-like virus 4
Hubei picorna-like virus 8
Changjiang crawfish virus 5
Sanxia picorna-like virus 1
Wenzhou picorna-like virus 4
Shahe arthropod virus 1
Beihai picorna-like virus 7
Wuhan spider virus 3
Hubei picorna-like virus 14
Changjiang crawfish virus 4
Wenzhou picorna-like virus 23
Changping earthworm virus 1
Beihai octopus virus 1
Beihai picorna-like virus 27
Beihai sphaeromadae virus 1
Beihai picorna-like virus 39
Shahe picorna-like virus 2
Beihai picorna-like virus 42
Xinzhou dimarhabdovirus virus 1
Hubei picorna-like virus 64
Wenzhou picorna-like virus 5
Beihai picorna-like virus 46
Beihai picorna-like virus 85
Hubei picorna-like virus 2
Hubei picorna-like virus 21
Beihai picorna-like virus 82
Hubei picorna-like virus 58
Hubei virga-like virus 1
Beihai picorna-like virus 66
Wenzhou picorna-like virus 32
Beihai picorna-like virus 23
Hubei picorna-like virus 34
Shahe picorna-like virus 9
Beihai picorna-like virus 14
Wenling toga-like virus
Beihai picorna-like virus 61
Changjiang picorna-like virus 5
Beihai picorna-like virus 18
Changjiang picorna-like virus 3
Hubei tick virus 3
Changjiang crawfish virus 1
Wenzhou picorna-like virus 9
Beihai picorna-like virus 70
Sanxia water strider virus 8
Hubei picorna-like virus 79
Hubei virga-like virus 17
Hubei picorna-like virus 25
Hubei leech virus 2
Wuhan fly virus 4
Shahe picorna-like virus 11
Beihai picorna-like virus 41
Hubei tetragnatha maxillosa virus 4
Shahe picorna-like virus 13
Wenling picorna-like virus 1
Beihai picorna-like virus 11
Beihai picorna-like virus 118
Beihai picorna-like virus 96
Wenzhou picorna-like virus 12
Hubei picorna-like virus 35
Beihai picorna-like virus 15
Hubei picorna-like virus 59
Changjiang picorna-like virus 14
Wenzhou picorna-like virus 52
Wenling crustacean virus 4
Hubei mosquito virus 1
Hubei picorna-like virus 42
Sanxia picorna-like virus 13
Beihai picorna-like virus 1
Beihai barnacle virus 2
Beihai mollusks virus 2
Hubei picorna-like virus 11
Wenzhou picorna-like virus 14
Beihai zhaovirus-like virus 2
Hubei picorna-like virus 41
Hubei picorna-like virus 77
Changjiang picorna-like virus 4
Beihai picorna-like virus 59
Wenling picorna-like virus 9
Beihai sipunculid worm virus 1
Beihai picorna-like virus 19
Shahe picorna-like virus 1
Sanxia picorna-like virus 3
Hubei picorna-like virus 51
Wenzhou channeled applesnail virus 1
Hubei picorna-like virus 65
Beihai picorna-like virus 21
Beihai mollusks virus 1
Beihai picorna-like virus 47
Sanxia picorna-like virus 2
Beihai picorna-like virus 73
Hubei virga-like virus 7
Ubei picorna-like virus 3
Wenzhou picorna-like virus 7
Shahe picorna-like virus 6
Beihai picorna-like virus 60
Beihai picorna-like virus 105
Changjiang picorna-like virus 12
Beihai sesarmid crab virus 1
Wenling picorna-like virus 4
Hubei picorna-like virus 9
Hubei picorna-like virus 26
Beihai picorna-like virus 43
Hubei picorna-like virus 6
Hubei leech virus 3
Shahe picorna-like virus 4
Beihai picorna-like virus 17
Wenzhou picorna-like virus 2
Sanxia atyid shrimp virus 3
Wenzhou picorna-like virus 49
Changjiang crawfish virus 2
Beihai picorna-like virus 44
Hubei picorna-like virus 5
Hubei picorna-like virus 39
Beihai picorna-like virus 33
Wenzhou picorna-like virus 24
Changjiang picorna-like virus 1
Wenzhou picorna-like virus 22
Wenzhou picorna-like virus 31
Beihai picorna-like virus 9
Beihai picorna-like virus 55
Wenzhou picorna-like virus 40
Sanxia water strider virus 9
Changjiang picorna-like virus 8
Sanxia picorna-like virus 5
Wenling crustacean virus 2
Wenzhou crab virus 5
Changjiang picorna-like virus 9
Beihai picorna-like virus 77
Hubei tick virus 1
Wenzhou picorna-like virus 1
Beihai picorna-like virus 121
Shahe picorna-like virus 8
Beihai picorna-like virus 74
Hubei picorna-like virus 4
Shahe picorna-like virus 5
Wenzhou picorna-like virus 15
Hubei picorna-like virus 61
Hubei diptera virus 1
Hubei tetragnatha maxillosa virus 1
Hubei picorna-like virus 40
Beihai picorna-like virus 107
Beihai picorna-like virus 125
Beihai razor shell virus 1
Beihai razor shell virus 2
Changjiang picorna-like virus 6
Shahe heteroptera virus 4
Beihai picorna-like virus 65
Hubei picorna-like virus 13
Wenzhou picorna-like virus 33
Hubei picorna-like virus 31
Wenzhou gastropodes virus 2
Sanxia picorna-like virus 12
Beihai sipunculid worm virus 4
Beihai picorna-like virus 62
Beihai picorna-like virus 57
Beihai picorna-like virus 58
Wenzhou picorna-like virus 25
Changjiang crawfish virus 3
Wenzhou channeled applesnail virus 3
Wenzhou picorna-like virus 20
Beihai picorna-like virus 49
Wenling picorna-like virus 5
Beihai picorna-like virus 64
Hubei picorna-like virus 24
Hubei picorna-like virus 20
Hubei picorna-like virus 10
Hubei odonate virus 1
Hubei picorna-like virus 16
Sanxia picorna-like virus 11
Beihai picorna-like virus 69
Wenzhou picorna-like virus 39
Shahe picorna-like virus 3
Wuhan poty-like virus 1
Beihai sipunculid worm virus 2
Wenzhou picorna-like virus 47
Changjiang picorna-like virus 13
Changjiang picorna-like virus 7
Hubei leech virus 4
Shahe picorna-like virus 10
Beihai picorna-like virus 124
Beihai picorna-like virus 16
Hubei picorna-like virus 22
Wenzhou picorna-like virus 3
Changjiang picorna-like virus 10
Beihai echinoderm virus 1
Beihai zhaovirus-like virus 4
Sanxia picorna-like virus 9
Beihai picorna-like virus 63
Beihai sesarmid crab virus 2
Wenzhou picorna-like virus 17
Beihai sesarmid crab virus 7
Wenling toti-like virus 2
Changjiang picorna-like virus 11
Beihai picorna-like virus 84
Wenzhou toti-like virus 1
Wenzhou picorna-like virus 41
Beihai razor shell virus 4
Jingmen tombus-like virus 1
Beihai sipunculid worm virus 3
Beihai picorna-like virus 80
Beihai picorna-like virus 122
Wenzhou picorna-like virus 27
Beihai picorna-like virus 68
Shahe picorna-like virus 12
Wenzhou picorna-like virus 42
Beihai picorna-like virus 81
Hubei toti-like virus 20
Hubei picorna-like virus 32
Wenzhou picorna-like virus 21
Beihai picorna-like virus 50
Hubei picorna-like virus 62
Wenzhou hepe-like virus 2
Hubei picorna-like virus 63
Hubei diptera virus 22
Hubei toti-like virus 5
Wenzhou picorna-like virus 54
Wenling picorna-like virus 7
Wuhan insect virus 31
Hubei hepe-like virus 1
Beihai barnacle virus 4
Hubei hepe-like virus 3
Wenzhou picorna-like virus 43
Beihai picorna-like virus 101
Sanxia picorna-like virus 8
Shuangao alphatetra-like virus 1
Sanxia picorna-like virus 4
Hubei toti-like virus 18
Beihai picorna-like virus 102
Wenzhou shrimp virus 4
Beihai barnacle virus 15
Changjiang picorna-like virus 2
Wenzhou shrimp virus 5
Sanxia water strider virus 20
Wenzhou picorna-like virus 10
Hubei toti-like virus 10
Wenzhou picorna-like virus 11
Hubei toti-like virus 19
Beihai picorna-like virus 71
Wenzhou picorna-like virus 26
Beihai picorna-like virus 35
Changjiang zhaovirus-like virus 1
Hubei virga-like virus 12
Shuangao toti-like virus
Wenling chuvirus-like virus 2
Hubei toti-like virus 16
Hubei astro-like virus
Beihai picorna-like virus 104
Beihai sea slater virus 3
Wenzhou picorna-like virus 18
Beihai astro-like virus
Beihai charybdis crab virus 1
Wenling chuvirus-like virus 1
Wuhan insect virus 28
Xingshan nematode virus 6
Beihai toti-like virus 4
Hubei toti-like virus 21
Hubei tombus-like virus 39
Wenzhou bivalvia virus 2
Hubei toti-like virus 17
Beihai picorna-like virus 99
Wenzhou picorna-like virus 16
Beihai picorna-like virus 103
Beihai picorna-like virus 40
Beihai uca arcuata virus 1
Hubei toti-like virus 13
Shahe isopoda virus 3
Wuhan spider virus 8
Hubei macula-like virus 2
Hubei picorna-like virus 30
Wenzhou yanvirus-like virus 2
Beihai picorna-like virus 45
Beihai sphaeromadae virus 4
Beihai tombus-like virus 12
Hubei polero-like virus 2
Beihai picorna-like virus 32
Hubei virga-like virus 11
Wenzhou yanvirus-like virus 1
Hubei picorna-like virus 80
Hubei zhaovirus-like virus 1
Changjiang sobemo-like virus 2
Hubei macula-like virus 1
Changjiang astro-like virus
Hubei yanvirus-like virus 1
Hubei toti-like virus 15
Hubei tombus-like virus 13
Hubei tombus-like virus 34
Beihai tombus-like virus 19
Hubei hepe-like virus 2
Wenzhou tombus-like virus 6
Hubei zhaovirus-like virus 2
Wenzhou tombus-like virus 4
Wenling zhaovirus-like virus 1
Hubei tombus-like virus 37
Hubei toti-like virus 24
Beihai tombus-like virus 18
Hubei tombus-like virus 2
Hubei permutotetra-like virus 6
Beihai zhaovirus-like virus 1
Beihai zhaovirus-like virus 3
Beihai tombus-like virus 17
Wenling tombus-like virus 4
Hubei narna-like virus 11
Hubei tombus-like virus 1
Hubei toti-like virus 12
Beihai sobemo-like virus 6
Beihai weivirus-like virus 9
Beihai weivirus-like virus 8
Changjiang polero-like virus 1
Hubei sobemo-like virus 3
Beihai tombus-like virus 14
Beihai tombus-like virus 4
Beihai weivirus-like virus 2
Hubei permutotetra-like virus 8
Beihai sobemo-like virus 11
Sanxia tombus-like virus 9
Hubei tombus-like virus 7
Wenzhou bivalvia virus 3
Hubei tombus-like virus 43
Sanxia water strider virus 19
Wenzhou tombus-like virus 14
Beihai weivirus-like virus 11
Beihai blue swimmer crab virus 3
Beihai tombus-like virus 11
Beihai sobemo-like virus 18
Wuhan insect virus 20
Beihai zhaovirus-like virus 5
Hubei mosquito virus 4
Hubei permutotetra-like virus 9
Hubei tombus-like virus 19
Beihai tombus-like virus 3
Beihai sobemo-like virus 10
Changjiang tombus-like virus 20
Wenzhou tombus-like virus 11
Hubei permutotetra-like virus 5
Hubei toti-like virus 2
Changjiang sobemo-like virus 1
Hubei tombus-like virus 20
Wenzhou tombus-like virus 12
Beihai tombus-like virus 16
Hubei permutotetra-like virus 7
Changjiang narna-like virus 2
Beihai weivirus-like virus 1
Beihai sobemo-like virus 1
Wenzhou tombus-like virus 9
Hubei leech virus 1
Hubei permutotetra-like virus 11
Wenzhou crab virus 4
Beihai tombus-like virus 10
Wenling tombus-like virus 5
Beihai sobemo-like virus 7
Hubei permutotetra-like virus 3
Beihai victori-like virus 1
Beihai weivirus-like virus 3
Beihai weivirus-like virus 15
Hubei tombus-like virus 21
Beihai weivirus-like virus 13
Wenzhou tombus-like virus 15
Beihai weivirus-like virus 4
Wuhan insect virus 27
Wenzhou tombus-like virus 8
Beihai weivirus-like virus 12
Hubei permutotetra-like virus 4
Wuhan insect virus 26
Beihai weivirus-like virus 21
Hubei permutotetra-like virus 1
Sanxia tombus-like virus 7
Wenzhou weivirus-like virus 1
Sanxia permutotetra-like virus 1
Beihai sobemo-like virus 3
Beihai narna-like virus 17
Beihai sobemo-like virus 5
Beihai weivirus-like virus 17
Beihai sobemo-like virus 9
Beihai sobemo-like virus 8
Beihai noda-like virus 5
Wenzhou tombus-like virus 16
Changjiang tombus-like virus 8
Hubei permutotetra-like virus 2
Hubei tombus-like virus 16
Hubei unio douglasiae virus 2
Beihai razor shell virus 3
Beihai weivirus-like virus 5
Sanxia water strider virus 17
Wenzhou tombus-like virus 10
Beihai weivirus-like virus 16
Beihai tombus-like virus 9
Hubei tombus-like virus 8
Beihai sobemo-like virus 4
Beihai narna-like virus 10
Hubei tombus-like virus 22
Beihai tombus-like virus 13
Hubei sobemo-like virus 2
Wenzhou narna-like virus 9
Hubei narna-like virus 9
Wenzhou narna-like virus 4
Hubei polero-like virus 1
Changjiang tombus-like virus 9
Beihai permutotetra-like virus 2
Beihai weivirus-like virus 7
Wenzhou sobemo-like virus 1
Hubei tombus-like virus 36
Shahe isopoda virus 5
Beihai narna-like virus 19
Sanxia water strider virus 14
Beihai tombus-like virus 1
Beihai sobemo-like virus 21
Hubei tombus-like virus 31
Hubei permutotetra-like virus 10
Wenzhou tombus-like virus 5
Jingmen tombus-like virus 2
Hubei tombus-like virus 33
Beihai sobemo-like virus 23
Hubei unio douglasiae virus 3
Wenling tombus-like virus 2
Changjiang tombus-like virus 18
Wuhan spider virus 9
Beihai weivirus-like virus 20
Hubei tombus-like virus 15
Beihai narna-like virus 9
Beihai sobemo-like virus 25
Hubei tombus-like virus 14
Hubei tombus-like virus 25
Hubei narna-like virus 7
Changjiang tombus-like virus 3
Beihai narna-like virus 11
Hubei tombus-like virus 18
Hubei narna-like virus 12
Hubei sobemo-like virus 1
Changjiang tombus-like virus 5
Changjiang crawfish virus 7
Hubei odonate virus 12
Wenling tombus-like virus 3
Wenzhou narna-like virus 5
Beihai tombus-like virus 7
Changjiang tombus-like virus 21
Wenzhou tombus-like virus 18
Changjiang narna-like virus 4
Beihai narna-like virus 8
Hubei tombus-like virus 10
Hubei tombus-like virus 4
Sanxia tombus-like virus 4
Hubei tombus-like virus 6
Beihai sobemo-like virus 12
Changjiang tombus-like virus 7
Beihai narna-like virus 20
Beihai weivirus-like virus 18
Changjiang tombus-like virus 17
Sanxia water strider virus 15
Changjiang tombus-like virus 10
Beihai narna-like virus 18
Beihai sobemo-like virus 13
Shuangao sobemo-like virus 1
Hubei tombus-like virus 42
Hubei tombus-like virus 3
Hubei tombus-like virus 17
Beihai shrimp virus 4
Beihai tombus-like virus 2
Hubei tombus-like virus 38
Changjiang tombus-like virus 4
Hubei toti-like virus 9
Changjiang tombus-like virus 15
Beihai tombus-like virus 5
Beihai narna-like virus 23
Changjiang narna-like virus 3
Changjiang tombus-like virus 22
Sanxia narna-like virus 1
Changjiang tombus-like virus 11
Changjiang tombus-like virus 16
Changjiang tombus-like virus 6
Beihai narna-like virus 21
Changjiang tombus-like virus 12
Beihai sphaeromadae virus 2
Beihai sobemo-like virus 19
Hubei tombus-like virus 9
Hubei tombus-like virus 40
Shahe sobemo-like virus 1
Beihai sobemo-like virus 15
Beihai sobemo-like virus 14
Sanxia tombus-like virus 2
Hubei sobemo-like virus 35
Sanxia tombus-like virus 1
Changjiang tombus-like virus 14
Hubei tombus-like virus 32
Beihai sobemo-like virus 16
Beihai sobemo-like virus 17
Shahe narna-like virus 2
Hubei sobemo-like virus 27
Hubei sobemo-like virus 34
Sanxia sobemo-like virus 2
Wenling tombus-like virus 1
Beihai tombus-like virus 15
Beihai tombus-like virus 8
Hubei sobemo-like virus 32
Wenling narna-like virus 3
Wuhan house centipede virus 9
Wenling sobemo-like virus 1
Hubei sobemo-like virus 5
Hubei sobemo-like virus 25
Changjiang narna-like virus 1
Hubei sobemo-like virus 19
Hubei sobemo-like virus 18
Beihai noda-like virus 18
Sanxia sobemo-like virus 3
Hubei sobemo-like virus 30
Sanxia tombus-like virus 6
Hubei sobemo-like virus 26
Shahe narna-like virus 1
Beihai narna-like virus 22
Wenzhou narna-like virus 7
Hubei sobemo-like virus 29
Hubei tombus-like virus 23
Wenzhou shrimp virus 10
Zhejiang mosquito virus 3
Sanxia sobemo-like virus 5
Hubei sobemo-like virus 31
Hubei sobemo-like virus 20
Xinzhou nematode virus 7
Beihai noda-like virus 29
Beihai sobemo-like virus 27
Hubei sobemo-like virus 23
Hubei sobemo-like virus 16
Sanxia water strider virus 16
Wuhan insect virus 9
Beihai sobemo-like virus 22
Hubei sobemo-like virus 28
Hubei sobemo-like virus 22
Hubei sobemo-like virus 33
Hubei tombus-like virus 5
Changjiang tombus-like virus 19
Hubei sobemo-like virus 15
Wuhan horsefly Virus 3
Shahe tombus-like virus 2
Beihai sobemo-like virus 24
Changjiang tombus-like virus 2
Changjiang tombus-like virus 1
Beihai narna-like virus 14
Hubei noda-like virus 17
Sanxia tombus-like virus 3
Hubei narna-like virus 4
Wuhan insect virus 17
Wuchang cockroach Virus 4
Beihai sobemo-like virus 20
Beihai narna-like virus 15
Beihai barnacle virus 10
Sanxia sobemo-like virus 4
Beihai sobemo-like virus 2
Wenzhou sobemo-like virus 4
Wenzhou tombus-like virus 2
Shahe narna-like virus 3
Hubei narna-like virus 21
Hubei sobemo-like virus 6
Beihai narna-like virus 6
Sanxia sobemo-like virus 1
Hubei sobemo-like virus 10
Hubei sobemo-like virus 36
Wuhan insect virus 34
Hubei narna-like virus 17
Hubei narna-like virus 15
Shahe tombus-like virus 1
Wenzhou sobemo-like virus 3
Hubei sobemo-like virus 11
Hubei sobemo-like virus 40
Shuangao insect virus 9
Hubei sobemo-like virus 42
Shuangao sobemo-like virus 2
Wenzhou tombus-like virus 7
Hubei sobemo-like virus 41
Beihai narna-like virus 13
Shuangao sobemo-like virus 3
Wenzhou tombus-like virus 3
Hubei narna-like virus 3
Wenzhou tombus-like virus 1
Hubei sobemo-like virus 38
Wenzhou narna-like virus 8
Hubei sobemo-like virus 49
Shuangao insect virus 10
Hubei sobemo-like virus 13
Hubei sobemo-like virus 9
Beihai narna-like virus 3
Hubei diptera virus 16
Beihai sobemo-like virus 26
Wenling narna-like virus 7
Hubei sobemo-like virus 8
Hubei sobemo-like virus 47
Wuhan insect virus 18
Wenling narna-like virus 2
Shuangao insect virus 11
Wenling narna-like virus 9
Wuhan spider virus 7
Hubei tombus-like virus 11
Hubei sobemo-like virus 44
Beihai narna-like virus 24
Hubei sobemo-like virus 45
Wenzhou tombus-like virus 17
Hubei sobemo-like virus 7
Wenzhou sobemo-like virus 2
Hubei sobemo-like virus 48
Beihai narna-like virus 4
Hubei sobemo-like virus 43
Hubei sobemo-like virus 46
Wenzhou narna-like virus 3
Hubei narna-like virus 2
Hubei narna-like virus 5
Beihai narna-like virus 2
Wenzhou narna-like virus 2
Hubei narna-like virus 22
narna-like virus 6
Sanxia tombus-like virus 5
Hubei tombus-like virus 24
Wenling sobemo-like virus 2
Hubei sobemo-like virus 14
Beihai narna-like virus 1
Hubei sobemo-like virus 12
Hubei tombus-like virus 28
Sanxia tombus-like virus 8
Wenling narna-like virus 1
Hubei tombus-like virus 12
Hubei sobemo-like virus 37
Beihai narna-like virus 12
Hubei narna-like virus 13
Beihai narna-like virus 16
Hubei narna-like virus 25
Hubei tombus-like virus 29
Hubei tombus-like virus 30
Beihai narna-like virus 26
Sanxia water strider virus 13
Shahe narna-like virus 7
Hubei narna-like virus 19
Hubei narna-like virus 18
Hubei narna-like virus 23
Hubei narna-like virus 24
Hubei sobemo-like virus 24
Hubei tombus-like virus 27
Hubei tombus-like virus 26
Wuhan insect virus 33
Hubei diptera virus 15
Hubei mosquito virus 3
Wenling narna-like virus 4
Wenling narna-like virus 5
Shahe narna-like virus 5
Piura virus
Brejeira virus
Ying Kou virus
Negev virus
Loreto virus
Wallerfield virus
Andrena haemorrhoa nege-like virus
Castlerea virus
Wuhan flea virus
Wuhan aphid virus 1
Wuhan aphid virus 2
Shuangao insect virus 7
Wuhan cricket virus
Sclerophthora macrospora virus A
Chronic bee paralysis virus
Phytophthora infestans RNA virus 1
Gamboa mosquito virus
Xinzhou spider virus 2
Wuhan centipede virus
Sanxia water strider virus 6
Xingshan cricket virus
Shayang spider virus 4
Xinzhou spider virus 3
Tacheng tick virus 8
Beihai barnacle viurs 1
Shuangao lacewing virus 2
Bole tick virus 4
Shayang fly virus 4
Nora virus
Drosophila subobscura Nora virus
Drosophila immigrans Nora virus
Kelp fly virus
Culex pipiens associated Tunisia virus
Acyrthosiphon pisum virus
Halastavi arva RNA virus
Picalivirus A
Goutanap virus
Bat Middle East Hepe-Astrovirus
Oyster mushroom spherical virus
Sclerophthora macrospora virus B
Drosophila A virus
Marine RNA virus SOG
Diaporthe ambigua RNA virus 1
Beet western yellows ST9 associated virus
Carrot red leaf luteovirus associated RNA
Botrytis cinerea fusarivirus 1
Sclerotinia sclerotiorum fusarivirus 1
Nigrospora oryzae fusarivirus 1
Pleospora typhicola fusarivirus 1
Fusarium poae fusarivirus 1
Neofusicoccum luteum fusarivirus 1
Rosellinia necatrix fusarivirus 1
Sodiomyces alkalinus fusarivirus 1
Penicillium aurantiogriseum fusarivirus 1
Penicillium roqueforti ssRNA mycovirus 1
Wuhan Mosquito Virus 8
Wuhan Louse Fly Virus 9
Changping Tick Virus 2
Shuangao Bedbug Virus 2
Wuhan Tick Virus 1
Tacheng Tick Virus 5
Changping Tick Virus 3
Botrytis cinerea negative-stranded RNA virus 1
Fusarium poae negative-stranded virus 1
Fusarium poae negative-stranded virus 2
Chaetoceros tenuissimus RNA virus type-II
Fisavirus 1
Pansavirus 1
Pansavirus 2
Shinobi tetravirus
Stemphylium lycopersici mycovirus
Osedax japonicus RNA virus 1
Trichoderma harzianum bipartite mycovirus 1
Phytophthora infestans RNA virus 2
Adelphocoris suturalis virus
Abisko virus
Phytophthora infestans RNA virus 3
Bivalve RNA virus G4
Bivalve hepelivirus G
Nesidiocoris tenuis virus
Baboon endogenous virus
RD114 retrovirus
Murine leukemia-related retroviruses
Mus musculus mobilized endogenous polytropic provirus
Abelson murine leukemia virus
Spleen focus-forming virus
Murine osteosarcoma virus
Murine leukemia virus
Koala retrovirus
Porcine type-C oncovirus
Reticuloendotheliosis virus
Gibbon ape leukemia virus
Feline leukemia virus
Woolly monkey sarcoma virus
Snyder-Theilen feline sarcoma virus
Moloney murine sarcoma virus
Hardy-Zuckerman feline sarcoma virus
Kirsten murine sarcoma virus
Harvey murine sarcoma virus
Chick syncytial virus
Finkel-Biskis-Jinkins murine sarcoma virus
Simian immunodeficiency virus
Human immunodeficiency virus 2
Feline immunodeficiency virus
Ovine lentivirus
Visna-maedi virus
Puma lentivirus
Human immunodeficiency virus 1
Caprine arthritis encephalitis virus
Bovine immunodeficiency virus
Equine infectious anemia virus
Jembrana disease virus
Desmodus rotundus endogenous retrovirus
Simian retrovirus 4
Simian retrovirus 8
Bovine retrovirus CH15
Enzootic nasal tumour virus of goats
Ovine enzootic nasal tumor virus
Squirrel monkey retrovirus
Mouse mammary tumor virus
Mason-Pfizer monkey virus
Jaagsiekte sheep retrovirus
Langur virus
Avian leukosis virus
Avian myelocytomatosis virus
Avian carcinoma virus
Fujinami sarcoma virus
Rous sarcoma virus
UR2 sarcoma virus
Y73 sarcoma virus
Avian myeloblastosis virus
Avian sarcoma virus CT10
Primate T-lymphotropic virus 2
Simian T-cell lymphotropic virus 6
Human T-lymphotropic virus 4
Primate T-lymphotropic virus 1
Primate T-lymphotropic virus 3
Bovine leukemia virus
Walleye dermal sarcoma virus
Walleye epidermal hyperplasia virus 2
Walleye epidermal hyperplasia virus 1
Snakehead retrovirus
Bornean orangutan simian foamy virus
Guenon simian foamy virus
Spider monkey simian foamy virus
Western lowland gorilla simian foamy virus
Central cimpanzee simian foamy virus
Squirrel monkey simian foamy virus
Yellow-breasted capuchin simian foamy virus
White-tufted-ear marmoset simian foamy virus
Eastern chimpanzee simian foamy virus
Japanese macaque simian foamy virus
Rhesus macaque simian foamy virus
African green monkey simian foamy virus
Simian foamy virus
Feline foamy virus
Puma feline foamy virus
Brown greater galago prosimian foamy virus
Equine foamy virus
Bovine foamy virus
Saesbyeol virus
Atlantic salmon swim bladder sarcoma virus
Xenopus laevis endogenous retrovirus Xen1
Citrus endogenous pararetrovirus
Avian endogenous retrovirus EAV-HP
Human endogenous retrovirus K
Cycad leaf necrosis virus
Sweet potato badnavirus B
Pelargonium vein banding virus
Dracaena mottle virus
Banana streak virus
Hibiscus bacilliform virus GD1
Dioscorea bacilliform virus
Cacao Bacilliform SriLanka Virus
Banana streak CA virus
Cacao swollen shoot Ghana J virus
Cacao swollen shoot Ghana L virus
Cacao swollen shoot Ghana K virus
Cacao swollen shoot Ghana R virus
Cacao swollen shoot Togo A virus
Bougainvillea chlorotic vein banding virus
Birch leaf roll-associated virus
Rubus yellow net virus
Grapevine vein clearing virus
Dioscorea bacilliform RT virus 1
Blackberry virus F
Sugarcane bacilliform IM virus
Banana streak IM virus
Taro bacilliform CH virus
Dioscorea bacilliform AL virus
Banana streak MY virus
Gooseberry vein banding associated virus
Kalanchoe top-spotting virus
Cacao mild mosaic virus
Sugarcane bacilliform MO virus
Sweet potato pakakuy virus
Banana streak UM virus
Citrus yellow mosaic virus
Taro bacilliform virus
Banana streak UI virus
Dioscorea bacilliform RT virus 2
Banana streak UL virus
Pineapple bacilliform CO virus
Banana streak UA virus
Sugarcane bacilliform Guadeloupe A virus
Commelina yellow mottle virus
Piper yellow mottle virus
Sugarcane bacilliform Guadeloupe D virus
Pagoda yellow mosaic associated virus
Banana streak VN virus
Banana streak OL virus
Dioscorea bacilliform TR virus
Banana streak GF virus
Yacon necrotic mottle virus
Jujube mosaic-associated virus
Cacao swollen shoot Ghana N virus
Wisteria badnavirus 1
Fig badnavirus 1
Canna yellow mottle virus
Cacao swollen shoot Ghana Q virus
Cacao swollen shoot virus
Cacao swollen shoot CD virus
Cacao swollen shoot CE virus
Cacao swollen shoot Ghana M virus
Grapevine Roditis leaf discoloration-associated virus
Cacao yellow vein banding virus
Canna yellow mottle associated virus
Mulberry badnavirus 1
Spiraea yellow leafspot virus
Eupatorium vein clearing virus
Rudbeckia flower distortion virus
Atractylodes mild mottle virus
Cauliflower mosaic virus
Carnation etched ring virus
Horseradish latent virus
Dahlia mosaic virus
Strawberry vein banding virus
Angelica bushy stunt virus
Soybean Putnam virus
Mirabilis mosaic virus
Lamium leaf distortion virus
Figwort mosaic virus
Peanut chlorotic streak virus
Cestrum yellow leaf curling virus
Blueberry red ringspot virus
Soybean chlorotic mottle virus
Water chestnut soymovirus 1
Sweet potato vein clearing virus
Tobacco vein clearing virus
Cassava vein mosaic virus
Sweet potato collusive virus
Blueberry fruit drop associated virus
Rose yellow vein virus
Dioscorea nummularia associated virus
Rice tungro bacilliform virus
Petunia vein clearing virus
Pinus nigra virus 1
Cladosporium fulvum T-1 virus
Trichoplusia ni TED virus
Roundleaf bat hepatitis B virus
Long-fingered bat hepatitis B virus
Woodchuck hepatitis virus
Domestic cat hepatitis B virus
Ground squirrel hepatitis virus
Pomona bat hepatitis B virus
Tent-making bat hepatitis B virus
Hepatitis B virus
Woolly monkey hepatitis B virus
Capuchin monkey hepatitis B virus
Duck hepatitis B virus
Parrot hepatitis B virus
Tinamou hepatitis B virus
Heron hepatitis B virus
White sucker hepatitis B virus
Blue gill hepatitis B virus
Tibetan frog hepatitis B virus
Aspergillus foetidus dsRNA mycovirus
Alternaria alternata virus 1
Sclerotium hydrophilum virus 1
Fusarium graminearum dsRNA mycovirus-4
Curvularia thermal tolerance virus
Cryphonectria parasitica bipartite mycovirus 1
Gentian Kobu-sho-associated virus
Trichoderma asperellum dsRNA virus 1
Fusarium poae dsRNA virus 2
Fusarium poae dsRNA virus 3
Sclerotinia sclerotiorum dsRNA mycovirus-L
Fusarium poae mycovirus 1
Botrytis cinerea RNA virus 1
Fusarium graminearum dsRNA mycovirus-3
Trichoderma atroviride mycovirus
Yado-nushi virus 1-A
Circulifer tenellus virus 1
Spissistilus festinus virus 1
Persimmon latent virus
Fusarium graminearum dsRNA mycovirus-1
Yado-kari virus 1
Diatom colony associated dsRNA virus 17 genome type B
Diatom colony associated dsRNA virus 17 genome type A
Diplodia scrobiculata RNA virus 1
Fusarium poae mycovirus 2
Diatom colony associated dsRNA virus 2
Alternaria longipes dsRNA virus 1
Beauveria bassiana RNA virus 1
Ustilaginoidea virens unassigned RNA virus HNND-1
Ustilaginoidea virens nonsegmented virus 2
Colletotrichum higginsianum non-segmented dsRNA virus 1
Saccharomyces cerevisiae killer virus M1
Penicillium digitatum polymycovirus 1
Beauveria bassiana polymycovirus 1
Aspergillus fumigatus polymycovirus 1
Macrobrachium satellite virus 1
Apple hammerhead viroid-like circular RNA
Cherry small circular viroid-like RNA
Cherry leaf scorch small circular viroid-like RNA 1
Persimmon viroid
Mulberry small circular viroid-like RNA 1
Apple fruit crinkle viroid
Grapevine latent viroid
Rubber viroid India/2009
Chrysanthemum chlorotic mottle viroid
Peach latent mosaic viroid
Eggplant latent viroid
Avocado sunblotch viroid
Avian HDV-like agent
Snake deltavirus F18-5
Hepatitis delta virus
Tobacco albetovirus 2
Tobacco albetovirus 3
Tobacco virtovirus 1
Grapevine satellite virus
Cucurbit aphid borne yellows virus associated RNA
Maize aumaivirus 1
Panicum papanivirus 1
Bacillus phage phi105
Bacillus phage vB_BanS-Tsamsa
Clostridium phage c-st
Brevibacillus phage Sundance
Geobacillus virus E3
Streptomyces phage Comrade
Streptomyces phage Gilson
Streptomyces phage Wofford
Streptomyces phage Yaboi
Streptomyces phage Blueeyedbeauty
Rhizobium phage vB_RleS_L338C
Streptomyces phage Annadreamy
Cyanophage PSS2
Streptomyces phage Karimac
Mycobacterium phage Adler
Streptomyces phage LukeCage
Planktothrix phage PaV-LD
Streptomyces phage StarPlatinum
Lactococcus phage 949
Achromobacter phage JWF
Vibrio phage SIO-2
Vibrio phage SHOU24
Mycobacterium phage Bipper
Rhodococcus phage ReqiDocB7
Synechococcus phage S-CBS2
Mycobacterium phage Indlulamithi
Lactococcus phage phiL47
Synechococcus phage S-CBS4
Lactococcus phage WRP3
Mycobacterium phage Fowlmouth
Mycobacterium phage Cuke
Gordonia phage GTE8
Achromobacter phage phiAxp-2
Enterobacter phage Enc34
Tsukamurella phage TPA2
Arthrobacter phage Mufasa8
Rhodococcus phage ReqiPine5
Rhizobium phage 16-3
Microbacterium phage vB_MoxS-ISF9
Mycobacterium phage Dori
Ruegeria phage DSS3-P1
Mycobacterium phage DS6A
Gordonia phage Phinally
Proteus phage pPM_01
Actinoplanes phage phiAsp2
Providencia phage Redjac
Gordonia phage OhMyWard
Loktanella phage pCB2051-A
Vibrio phage VpKK5
Clostridium phage phiCTP1
Gordonia phage Secretariat
Gordonia phage GTE6
Streptococcus phage Dp-1
Xanthomonas phage Xp15
Tsukamurella phage TPA4
Mycobacterium phage Sparky
Gordonia phage GTE5
Gordonia phage GRU1
Rhodococcus phage Jace
Lactococcus phage 1706
Burkholderia phage BcepGomr
Rhodococcus phage REQ1
Rhodococcus phage Whack
Shewanella sp. phage 1/44
Sinorhizobium phage phiLM21
Pseudomonas phage PMBT14
Clostridium phage phi8074-B1
Streptomyces phage VWB
Vibrio phage pYD21-A
Rhodococcus phage REQ2
Nocardia phage NBR1
Gordonia phage Avazak
Arthrobacter phage TripleJ
Cellulophaga phage phi19:1
Cellulophaga phage phi10:1
Gordonia phage GMA4
Yersinia phage PY54
Gordonia phage Tanis
Pseudomonas phage PS-1
Gordonia phage Rickmore
Achromobacter phage phiAxp-1
Croceibacter phage P2559S
Pseudoalteromonas phage H103
Mycobacterium phage Jolie2
Mycobacterium phage MOOREtheMARYer
Paracoccus phage vB_PmaS-R3
Lactococcus phage phiQ1
Bacillus phage SPP1
Serratia phage Eta
Archaeal BJ1 virus
Croceibacter phage P2559Y
Salmonella phage Vi II-E1
Gordonia phage GMA1
Brucella phage BiPBO1
Salicola phage CGphi29
Cyanophage KBS-S-2A
Bacillus phage PBC1
Salmonella phage 64795_sal3
Salmonella phage IME207
Bacillus phage BCJA1c
Pseudoalteromonas phage BS5
Rhodobacter phage RcapNL
Shewanella sp. phage 3/49
Rhodococcus phage REQ3
Thermoanaerobacterium phage THSA-485A
Tetraselmis viridis virus S20
Klebsiella phage KPN N137
Mycobacterium phage Cambiare
Bacillus phage vB_BhaS-171
Klebsiella phage Seifer
Lactobacillus phage JCL1032
Enterococcus phage IME-EFm1
Enterococcus phage IME-EFm5
Gordonia phage Blueberry
Mycobacterium phage FlagStaff
Geobacillus phage GBK2
Streptococcus phage PH15
Nodularia phage vB_NspS-kac65v151
Arthrobacter phage vB_ArS-ArV2
Streptomyces phage phiSASD1
Paenibacillus phage PG1
Anoxybacillus phage A403
Idiomarinaceae phage Phi1M2-2
Streptomyces phage mu1/6
Bacillus phage phi4B1
Pseudomonas phage phiPSA1
Listonella phage phiHSIC
Bacteroides phage B124-14
Lactococcus phage 1358
Bacillus phage Deep-Purple
Brochothrix phage BL3
Klebsiella phage Soft
Listeria phage P35
Psychrobacter phage Psymv2
Vibrio phage pYD38-B
Listeria phage P40
Flavobacterium phage vB_FspS_tant8-1
Idiomarinaceae phage 1N2-2
Streptomyces phage SF3
Geobacillus virus E2
Gordonia phage Kenosha
Lactobacillus phage phiadh
Bacteroides phage B40-8
Brochothrix phage NF5
Gordonia phage CarolAnn
Weissella phage WCP30
Pseudoalteromonas phage Pq0
Abalone shriveling syndrome-associated virus
Flavobacterium phage 11b
Synechococcus phage S-CBS3
Lactobacillus phage LL-H
Streptococcus phage Str-PAP-1
Rhodococcus phage Sleepyhead
Verrucomicrobia phage P8625
Erysipelothrix phage SE-1
Gordonia phage Fairfaxidum
Cellulophaga phage phi46:1
Bacillus phage Wes44
Marinomonas phage P12026
Lactobacillus phage LfeSau
Bacillus phage Carmen17
Pseudoalteromonas phage H105/1
Butyrivibrio virus Arawn
Synechococcus phage S-CBS1
Streptococcus phage phiNJ2
Stenotrophomonas phage S1
Streptococcus phage 5093
Klebsiella phage phiKO2
Clostridium phage phi3626
Streptococcus phage SM1
Lactobacillus phage phig1e
Gordonia phage Lambo
Staphylococcus phage StB12
Clostridium phage phiSM101
Cronobacter phage ENT47670
Streptococcus phage APCM01
Clostridium phage phiCD6356
Gordonia phage Duffington
Gordonia phage Chikenjars
Staphylococcus phage phiRS7
Streptococcus phage SMP
Streptococcus phage PH10
Cellulophaga phage phi39:1
Lactococcus phage P596
Lactobacillus phage phiPYB5
Lactococcus phage Q54
Bacillus phage vB_BtS_BMBtp3
Lactococcus phage GE1
Staphylococcus phage IME-SA4
Clostridium phage phiCT19406C
Gordonia phage Ranch
Gordonia phage Obliviate
Methanothermobacter phage psiM100
Oenococcus phage phi9805
Gordonia phage UmaThurman
Lactococcus phage P087
Lactobacillus phage Lv-1
Cronobacter phage ENT39118
Lactococcus phage P162
Gordonia phage Utz
Lactobacillus phage T25
Staphylococcus phage StB27
Clostridium phage phiCD111
Streptococcus phage SpSL1
Lactococcus phage LW31
Pseudomonas phage PAJU2
Gordonia phage Guacamole
Lactococcus phage AM6
Clostridium phage PhiS63
Gordonia phage Crocheter
Staphylococcus phage StB20
Lactobacillus phage LJ
Oenococcus phage phiS11
Gordonia phage GRU3
Lactococcus phage P118
Gordonia phage GMA5
Enterobacterial phage mEp390
Gordonia phage McGonagall
Nodularia phage vB_NspS-kac68v161
Lactobacillus phage LF1
Clostridium phage vB_CpeS-CP51
Lactobacillus phage Lc-Nu
Streptococcus phage M102
Gordonia phage Untouchable
Lactobacillus phage A2
Lactococcus phage P092
Clostridium phage phiCD146
Escherichia phage HK639
Rhodococcus phage RRH1
Streptococcus phage M102AD
Gordonia phage CaptainKirk2
Lactococcus phage P078
Mycobacterium phage Damien
Mycobacterium phage Oaker
Enterococcus phage EFC-1
Gordonia phage Sadboi
Lactococcus phage BK5-T
Gordonia phage Gibbin
Oenococcus phage phiS13
Streptococcus phage phi3396
Lactococcus phage P335 sensu lato
Streptococcus virus 9874
Lactobacillus phage Lrm1
Listeria phage A500
Gordonia phage Yikes
Lactococcus phage Tuc2009
Bacteriophage vB_NpeS-2AV2
Lactococcus phage TP901-1
Cyanophage MED4-117
Prochlorococcus phage MED4-184
Pseudomonas phage YMC11/02/R656
Lactobacillus phage CL2
Lactococcus phage ul36
Pseudomonas phage MD8
Flavobacterium phage vB_FspS_hattifnatt9-1
Streptococcus phage P9
Lactococcus phage 28201
Pseudomonas phage JBD44
Clostridium phage phiCP34O
Lactococcus phage Q33
Staphylococcus phage StB20-like
Lactobacillus phage CL1
Lactococcus phage r1t
Lactococcus phage 98201
Pseudomonas phage phi297
Bacillus phage phi4J1
Riemerella phage RAP44
Listeria phage B025
Clostridium phage phiCP13O
Lactococcus phage 63301
Clostridium phage phiCP26F
Lactobacillus phage Sha1
Streptococcus phage phiARI0131-2
Enterobacteria phage HK225
Lactobacillus phage iLp1308
Streptococcus phage K13
Enterococcus phage EFAP-1
Streptococcus phage phiARI0131-1
Salmonella phage vB_SosS_Oslo
Enterococcus phage vB_EfaS_IME197
Listeria phage LP-030-3
Streptococcus phage A25
Enterococcus phage phiFL4A
Listeria phage LP-101
Clostridium phage phiCP39-O
Enterococcus phage EFRM31
Flavobacterium phage vB_FspS_snusmum6-1
Enterobacteria phage phi80
Listeria phage vB_LmoS_293
Streptococcus phage phiARI0746
Streptococcus phage phiARI0462
Pseudomonas phage YMC11/07/P54_PAE_BP
Flavobacterium phage vB_FspS_filifjonk9-1
Streptococcus virus 9871
Enterobacteria phage cdtI
Flavobacterium phage vB_FspS_morran9-1
Streptococcus phage phiARI0468-4
Flavobacterium phage vB_FspS_stinky9-1
Lactococcus phage phiLC3
Listeria phage A118
Pseudomonas phage F10
Lactobacillus phage phiAT3
Lactococcus phage BM13
Enterobacteria phage mEp237
Lactobacillus phage iLp84
Streptococcus phage phiARI0468-2
Flavobacterium phage vB_FspS_mymlan6-1
Lactococcus phage 50101
Streptococcus phage IC1
Lactobacillus phage J-1
Lactococcus phage P1045
Streptococcus phage phiARI0460-1
Streptococcus virus 9872
Streptococcus phage phiARI0004
Bacillus phage phiCM3
Enterobacteria phage mEp460
Streptococcus phage T12
Listeria phage vB_LmoS_188
Lactococcus phage 50902
Salmonella phage SPN3UB
Flavobacterium phage vB_FspS_tooticki6-1
Streptococcus phage DCC1738
Lactococcus phage 62503
Rhodovulum phage RS1
Clostridium phage phiCD38-2
Streptococcus virus 9873
Enterobacterial phage mEp213
Flavobacterium phage vB_FspS_hemulen6-1
Streptococcus phage MM1
Streptococcus phage phiARI0031
Enterobacteria phage BP-4795
Stx2-converting phage 1717
Lactococcus phage bIL286
Bacillus phage PfEFR-5
Streptococcus phage phiBHN167
Flavobacterium phage vB_FspS_snork6-1
Enterobacteria phage YYZ-2008
Listeria phage LP-HM00113468
Enterobacteria phage mEp043 c-1
Pseudomonas phage phi2
Enterobacteria phage ES18
Ralstonia phage RS138
Flavobacterium phage vB_FspS_mumin9-1
Flavobacterium phage vB_FspS_sniff9-1
Rhodobacter phage RC1
Streptococcus phage phiARI0468-1
Rhodobacter phage RcapMu
Bacillus phage phIS3501
Lactobacillus phage phiJB
Lactobacillus phage PL-1
Bacillus phage PfEFR-4
Lactococcus phage bIL309
Mannheimia phage vB_MhS_1152AP2
Bacillus phage BceA1
Mannheimia phage vB_MhS_587AP2
Listeria phage A006
Bacillus phage BtCS33
Pseudomonas phage JBD25
Streptococcus phage phiARI0923
Bacillus phage vB_BtS_B83
Azospirillum phage Cd
Lactococcus phage PLgT-1
Mannheimia phage vB_MhS_535AP2
Flavobacterium phage vB_FspS_lillamy9-1
Lactobacillus phage iA2
Lactococcus phage bIL311
Enterococcus phage phiEf11
Temperate phage phiNIH1.1
Lactococcus phage bIL285
Streptomyces phage SF1
Bacillus phage Waukesha92
Bacillus phage vB_BtS_BMBtp14
Flavobacterium phage Fpv7
Lactobacillus phage PLE2
Mycobacterium phage Sheen
Mycobacterium phage Luchador
Mycobacterium phage EagleEye
Mycobacterium phage Phlei
Mycobacterium phage Mulciber
Mycobacterium phage 40AC
Mycobacterium phage HINdeR
Mycobacterium phage Serenity
Mycobacterium phage ArcherNM
Mycobacterium phage Adzzy
Mycobacterium phage Larenn
Mycobacterium phage Bactobuster
Mycobacterium phage Echild
Mycobacterium phage SweetiePie
Mycobacterium phage Fredward
Mycobacterium phage EvilGenius
Mycobacterium phage Phantastic
Mycobacterium phage UnionJack
Mycobacterium phage RhynO
Mycobacterium phage CRB1
Mycobacterium phage LadyBird
Mycobacterium phage Loser
Mycobacterium phage Piro94
Mycobacterium phage Chadwick
Mycobacterium phage Equemioh13
Mycobacterium phage Severus
Mycobacterium phage AnnaL29
Mycobacterium phage Pioneer
Mycobacterium phage Theia
Mycobacterium phage Jobu08
Mycobacterium phage Trike
Mycobacterium phage Alsfro
Mycobacterium phage BTCU-1
Mycobacterium phage SarFire
Mycobacterium phage Nyxis
Mycobacterium phage Pepe
Mycobacterium phage Smeadley
Mycobacterium phage Nhonho
Mycobacterium phage TheloniousMonk
Mycobacterium phage Wheeler
Mycobacterium phage Iracema64
Mycobacterium phage Makemake
Mycobacterium phage CASbig
Mycobacterium phage 20ES
Mycobacterium phage Alvin
Mycobacterium phage First
Mycobacterium phage HanShotFirst
Mycobacterium phage Jovo
Mycobacterium phage Abrogate
Mycobacterium phage Barriga
Mycobacterium phage Pari
Mycobacterium phage Graduation
Mycobacterium phage Blue7
Mycobacterium phage Swirley
Mycobacterium phage Gompeii16
Mycobacterium phage Papez
Mycobacterium phage Nerujay
Mycobacterium phage Turj99
Mycobacterium phage Edtherson
Mycobacterium phage BellusTerra
Mycobacterium phage Chy5
Mycobacterium phage Anubis
Mycobacterium phage LittleCherry
Mycobacterium phage Pinto
Mycobacterium phage Rufus
Mycobacterium phage Tiffany
Mycobacterium phage Seabiscuit
Mycobacterium phage Lamina13
Mycobacterium phage Tasp14
Mycobacterium phage Trouble
Mycobacterium phage Kampy
Mycobacterium phage PattyP
Mycobacterium phage Wile
Mycobacterium phage Dreamboat
Mycobacterium phage CloudWang3
Mycobacterium phage PhrostyMug
Mycobacterium phage VohminGhazi
Mycobacterium phage Catalina
Mycobacterium phage Artemis2UCLA
Mycobacterium phage Zaka
Mycobacterium phage Aeneas
Mycobacterium phage DD5
Mycobacterium phage MarQuardt
Mycobacterium phage Conspiracy
Mycobacterium phage Chy4
Mycobacterium virus LHTSCC
Mycobacterium virus Timshel
Mycobacterium virus Trixie
Mycobacterium virus Pukovnik
Mycobacterium virus Che12
Mycobacterium virus Heldan
Mycobacterium virus Goose
Mycobacterium virus Turbido
Mycobacterium virus Alma
Mycobacterium virus Saintus
Mycobacterium virus Twister
Mycobacterium virus Benedict
Mycobacterium virus Rebeuca
Mycobacterium virus Redrock
Mycobacterium virus D29
Mycobacterium virus Bxz2
Mycobacterium virus L5
Mycobacterium virus Arturo
Mycobacterium virus SWU1
Mycobacterium virus Rockstar
Mycobacterium virus Astro
Mycobacterium virus Cuco
Mycobacterium virus Mrgordo
Mycobacterium virus Bxb1
Mycobacterium virus Gladiator
Mycobacterium virus Skipole
Mycobacterium virus JC27
Mycobacterium virus Kugel
Mycobacterium virus Hammer
Mycobacterium virus Peaches
Mycobacterium virus Lesedi
Mycobacterium virus Violet
Mycobacterium virus Billknuckles
Mycobacterium virus Doom
Mycobacterium virus Bruns
Mycobacterium virus George
Mycobacterium virus KBG
Mycobacterium virus Marcell
Mycobacterium virus BBPiebs31
Mycobacterium virus Tiger
Mycobacterium virus Kssjeb
Mycobacterium virus Ridgecb
Mycobacterium virus Solon
Mycobacterium virus Ericb
Mycobacterium virus Euphoria
Mycobacterium virus Backyardigan
Mycobacterium virus Bethlehem
Mycobacterium virus Packman
Mycobacterium virus Museum
Mycobacterium virus Wonder
Mycobacterium virus Switzer
Mycobacterium virus JHC117
Mycobacterium virus Jasper
Mycobacterium virus U2
Mycobacterium virus Microwolf
Mycobacterium virus Perseus
Mycobacterium virus lockley
Mycobacterium virus Jeffabunny
Mycobacterium virus Nepal
Lactococcus phage 56301
Lactococcus phage 05601
Lactococcus phage 936 group phage Phi4.2
Lactococcus phage 30804
Lactococcus phage i0139
Lactococcus phage 936 group phage PhiB1127
Lactococcus phage 936 group phage PhiS0139
Lactococcus phage CHPC958
Lactococcus phage phi7
Lactococcus phage 38507
Lactococcus phage 79201
Lactococcus phage 66901
Lactococcus phage P4565
Lactococcus phage 51701
Lactococcus phage 37201
Lactococcus phage 340
Lactococcus phage 63302
Lactococcus phage 936 group phage Phi5.12
Lactococcus phage CHPC52
Lactococcus phage 16802
Lactococcus phage P656
Lactococcus phage P1532
Lactococcus phage LP1502a
Lactococcus phage 88605
Lactococcus phage 96401
Lactococcus phage CHPC964
Lactococcus phage 62605
Lactococcus phage 57001
Lactococcus phage jm2
Lactococcus phage 62601
Lactococcus phage 96603
Lactococcus phage R31
Lactococcus phage P680
Lactococcus phage CHPC965
Lactococcus phage CHPC959
Lactococcus phage fd13
Lactococcus phage 96403
Lactococcus phage CHPC129
Lactococcus phage CHPC361
Lactococcus phage jm3
Lactococcus phage CaseusJM1
Lactococcus lactis phage p272
Lactococcus phage 936 group phage PhiL.6
Lactococcus lactis phage P475
Lactococcus phage 936
Lactococcus phage 56003
Lactococcus phage CHPC781
Lactococcus phage 936 group phage PhiJF1
Lactococcus phage 936 group phage PhiF0139
Lactococcus phage 38503
Lactococcus phage CHPC362
Lactococcus phage LP0903
Lactococcus phage 16W23
Lactococcus phage 10W18
Lactococcus phage LP8511
Lactococcus phage 936 group phage PhiLj
Lactococcus phage 936 group phage PhiE1127
Lactococcus phage 936 group phage PhiA.16
Lactococcus phage MV10L
Lactococcus phage 936 group phage PhiM1127
Lactococcus phage 3R16S
Lactococcus phage 8V08
Lactococcus phage LP0209
Lactococcus phage 13W11L
Lactococcus phage LP9908
Lactococcus phage 936 group phage Phi155
Lactococcus phage MP1
Lactococcus phage vB_Llc_bIBBF12
Lactococcus phage LP9404
Lactococcus phage 936 group phage Phi19.3
Lactococcus phage phi15
Lactococcus phage 936 group phage Phi91127
Lactococcus phage 936 group phage PhiL.18
Lactococcus phage phi145
Lactococcus phage LP9207
Lactococcus phage vB_Llc_bIBB5g1
Lactococcus phage 936 group phage Phi44
Lactococcus phage LP9609
Lactococcus phage 936 group phage Phi109
Lactococcus phage LP9903
Lactococcus virus 712
Lactococcus virus CB13
Lactococcus virus Sl4
Lactococcus virus P008
Lactococcus virus bIL170
Lactococcus virus ASCC191
Lactococcus virus ASCC273
Lactococcus virus ASCC532
Lactococcus virus CB14
Lactococcus virus sk1
Lactococcus virus ASCC465
Lactococcus virus jj50
Lactococcus virus ASCC281
Lactococcus virus Bibb29
Lactococcus virus P2
Lactococcus virus CB20
Propionibacterium phage BruceLethal
Propionibacterium phage QueenBey
Propionibacterium phage PA1-14
Propionibacterium phage Enoki
Propionibacterium phage PAC1
Propionibacterium phage Moyashi
Propionibacterium phage PHL085N00
Propionibacterium phage PHL030N00
Propionibacterium phage PHL150M00
Propionibacterium phage PHL082M00
Propionibacterium phage PHL010M04
Propionibacterium phage PHL067M10
Propionibacterium virus PHL199M00
Propionibacterium virus P100A
Propionibacterium virus Pacnes201215
Propionibacterium virus PHL171M01
Propionibacterium virus PHL114L00
Propionibacterium virus PHL152M00
Propionibacterium virus Lauchelly
Propionibacterium virus Kubed
Propionibacterium virus PHL070N00
Propionibacterium virus Ouroboros
Propionibacterium virus PHL301M00
Propionibacterium virus PHL116M00
Propionibacterium virus PHL041M10
Propionibacterium virus Attacne
Propionibacterium virus P144
Propionibacterium virus PHL092M00
Propionibacterium virus Wizzo
Propionibacterium virus Solid
Propionibacterium virus PAD20
Propionibacterium virus Stormborn
Propionibacterium virus Procrass1
Propionibacterium virus PA6
Propionibacterium virus PAS50
Propionibacterium virus PHL112N00
Propionibacterium virus PHL025M00
Propionibacterium virus P104A
Propionibacterium virus PHL179M00
Propionibacterium virus SKKY
Propionibacterium virus PHL071N05
Propionibacterium virus P100D
Propionibacterium virus P1.1
Propionibacterium virus PHL009M11
Propionibacterium virus PHL111M01
Propionibacterium virus ATCC29399BT
Propionibacterium virus PHL132N00
Propionibacterium virus P91
Propionibacterium virus P105
Propionibacterium virus PHL060L00
Propionibacterium virus PHL141N00
Propionibacterium virus PHL113M01
Propionibacterium virus PHL095N00
Propionibacterium virus P1001
Propionibacterium virus P101A
Propionibacterium virus MrAK
Propionibacterium virus ATCC29399BC
Propionibacterium virus Pirate
Propionibacterium virus Keiki
Propionibacterium virus PHL117M01
Propionibacterium virus PHL308M00
Propionibacterium virus PHL037M02
Propionibacterium virus PHL082M03
Propionibacterium virus PHL151M00
Propionibacterium virus PHL163M00
Propionibacterium virus PHL067M01
Mycobacterium phage TChen
Mycobacterium phage Cornie
Mycobacterium phage Squirty
Mycobacterium phage WIVsmall
Mycobacterium phage Llama
Mycobacterium phage Renaud18
Mycobacterium phage Estave1
Mycobacterium phage ThetaBob
Mycobacterium phage Jabbawokkie
Mycobacterium phage PopTart
Mycobacterium phage Bipolar
Mycobacterium phage Brocalys
Mycobacterium phage Dante
Mycobacterium phage Hades
Mycobacterium phage Kimberlium
Mycobacterium phage Job42
Mycobacterium phage CaptainTrips
Mycobacterium phage BuzzLyseyear
Mycobacterium phage Seagreen
Mycobacterium phage Ovechkin
Mycobacterium phage Hamulus
Mycobacterium phage Sparkdehlily
Mycobacterium phage XFactor
Mycobacterium phage Bobi
Mycobacterium phage SiSi
Mycobacterium phage Quico
Mycobacterium phage Daenerys
Mycobacterium phage Saal
Mycobacterium phage Florinda
Mycobacterium phage Phatniss
Mycobacterium phage Cabrinians
Mycobacterium phage Inventum
Mycobacterium phage Cerasum
Mycobacterium phage Velveteen
Mycobacterium virus Yoshi
Mycobacterium virus Mozy
Mycobacterium virus Che8
Mycobacterium virus Che9d
Mycobacterium virus Ibhubesi
Mycobacterium virus Shauna1
Mycobacterium virus Mutaforma13
Mycobacterium virus Avani
Mycobacterium virus Spartacus
Mycobacterium virus SG4
Mycobacterium virus Tweety
Mycobacterium virus Dlane
Mycobacterium virus Ramsey
Mycobacterium virus Ardmore
Mycobacterium virus Dotproduct
Mycobacterium virus Rockyhorror
Mycobacterium virus Fruitloop
Mycobacterium virus Shilan
Mycobacterium virus Pacc40
Mycobacterium virus Boomer
Mycobacterium virus Llij
Mycobacterium virus Deadp
Mycobacterium virus Gumbie
Mycobacterium virus Dorothy
Mycobacterium virus Wee
Mycobacterium virus Taj
Mycobacterium virus Drago
Mycobacterium virus PMC
Mycobacterium virus Suffolk
Mycobacterium virus Soto
Mycobacterium virus Pg1
Mycobacterium virus Oline
Mycobacterium virus Apizium
Mycobacterium virus Osmaximus
Mycobacterium virus Manad
Mycobacterium phage Vortex
Mycobacterium virus Vincenzo
Mycobacterium virus Cooper
Mycobacterium virus Adawi
Mycobacterium virus Stinger
Mycobacterium virus Nigel
Mycobacterium virus Chrisnmich
Mycobacterium virus JAMaL
Mycobacterium virus BrownCNA
Mycobacterium virus Bane1
Mycobacterium virus Zemanar
Mycobacterium phage Phaedrus
Mycobacterium phage Phlyer
Mycobacterium virus Pipefish
Mycobacterium virus Bernardo
Mycobacterium virus Gadjet
Mycobacterium virus Athena
Mycobacterium phage Akoma
Mycobacterium virus Baee
Mycobacterium virus Acadian
Mycobacterium virus Reprobate
Mycobacterium phage Phelemich
Mycobacterium phage KayaCho
Mycobacterium phage Jolie1
Mycobacterium phage 39HC
Mycobacterium phage Hosp
Mycobacterium virus Godines
Mycobacterium virus TA17a
Mycobacterium virus Rosebush
Staphylococcus phage DW2
Staphylococcus phage B236
Staphylococcus phage ROSA
Staphylococcus phage 3MRA
Staphylococcus phage CNPx
Staphylococcus phage B166
Staphylococcus phage StauST398-5
Staphylococcus phage SA12
Staphylococcus phage SA97
Staphylococcus phage SA13
Staphylococcus phage phiJB
Staphylococcus phage TEM123
Staphylococcus phage StauST398-3
Staphylococcus phage StauST398-1
Staphylococcus virus EW
Staphylococcus virus 37
Staphylococcus virus IPLA5
Staphylococcus virus PH15
Staphylococcus virus IPLA7
Staphylococcus virus 187
Staphylococcus virus CNPH82
Staphylococcus virus X2
Staphylococcus virus 71
Staphylococcus virus phiETA2
Staphylococcus virus phiMR25
Staphylococcus virus 92
Staphylococcus virus phiETA
Staphylococcus virus IPLA88
Staphylococcus virus 96
Staphylococcus virus 69
Staphylococcus virus phiMR11
Staphylococcus virus 29
Staphylococcus virus 55
Staphylococcus virus 85
Staphylococcus virus 88
Staphylococcus virus 52a
Staphylococcus virus phiETA3
Staphylococcus virus 80
Staphylococcus virus SAP26
Staphylococcus virus 53
Mycobacterium phage Dumbo
Mycobacterium phage Lilac
Mycobacterium phage Dusk
Mycobacterium phage NelitzaMV
Mycobacterium phage HufflyPuff
Mycobacterium phage Quink
Mycobacterium phage Nala
Mycobacterium phage Murphy
Mycobacterium phage Phaux
Mycobacterium phage DrDrey
Mycobacterium phage Phrux
Mycobacterium phage Mindy
Mycobacterium phage Goku
Mycobacterium phage PhatBacter
Mycobacterium phage Contagion
Mycobacterium phage Bruin
Mycobacterium virus Sirduracell
Mycobacterium virus Bask21
Mycobacterium virus Porky
Mycobacterium virus Toto
Mycobacterium virus Pumpkin
Mycobacterium virus 244
Mycobacterium virus Kostya
Mycobacterium virus Eureka
Mycobacterium virus CJW1
Salmonella phage BPS11Q3
Salmonella phage MA12
Salmonella phage vB_SenS-Ent2
Salmonella phage vB_SenS-Ent3
Salmonella virus SETP3
Salmonella virus Jersey
Salmonella virus LSPA1
Salmonella virus SP101
Salmonella virus AG11
Salmonella virus SETP13
Salmonella virus f18SE
Salmonella virus SE2
Salmonella virus SS3e
Salmonella virus wksl3
Salmonella virus Ent1
Salmonella virus L13
Raoultella virus RP180
Escherichia virus Golestan
Escherichia virus K1H
Escherichia virus K1G
Escherichia virus K1ind1
Escherichia virus K1ind2
Salmonella virus SP31
Enterobacter phage phiEap-2
Staphylococcus phage PVL
Staphylococcus prophage phiPV83
Staphylococcus phage phiPVL-CN125
Staphylococcus phage 23MRA
Staphylococcus phage phiBU01
Staphylococcus phage tp310-3
Staphylococcus phage SA780ruMSSAST101
Staphylococcus phage phiSa2wa_st22
Staphylococcus phage P1105
Staphylococcus phage P282
Staphylococcus phage P630
Staphylococcus phage P954
Staphylococcus phage StauST398-4
Staphylococcus phage 3 AJ-2017
Staphylococcus phage phiNM3
Staphylococcus phage SA345ruMSSAST8
Staphylococcus phage IME1361_01
Staphylococcus phage SA1014ruMSSAST7
Staphylococcus phage phi7247PVL
Staphylococcus phage phiSa119
Staphylococcus phage tp310-1
Staphylococcus virus 77
Staphylococcus virus 108PVL
Staphylococcus virus 13
Mycobacterium phage Omnicron
Mycobacterium phage Validus
Mycobacterium phage Enkosi
Mycobacterium phage Murucutumbu
Mycobacterium phage Kratio
Mycobacterium phage Keshu
Mycobacterium phage Milly
Mycobacterium phage ZoeJ
Mycobacterium phage Mufasa
Mycobacterium phage ShedlockHolmes
Mycobacterium phage Cheetobro
Mycobacterium phage OkiRoe
Mycobacterium phage Gengar
Mycobacterium phage BarrelRoll
Mycobacterium virus Macncheese
Mycobacterium virus Larva
Mycobacterium virus Anaya
Mycobacterium virus Crimd
Mycobacterium virus TM4
Mycobacterium virus Angelica
Mycobacterium virus Pixie
Mycobacterium virus Fionnbarth
Mycobacterium virus Jaws
Paenibacillus phage phiIBB_Pl23
Paenibacillus phage Kawika
Paenibacillus phage PBL1c
Paenibacillus phage BN12
Paenibacillus phage Likha
Paenibacillus phage Pagassa
Paenibacillus phage Jacopo
Paenibacillus phage Tadhana
Paenibacillus phage Yerffej
Paenibacillus phage Lucielle
Paenibacillus phage Xenia
Paenibacillus phage Eltigre
Paenibacillus phage Leyra
Paenibacillus virus Willow
Paenibacillus virus Sitara
Paenibacillus virus Hb10c2
Paenibacillus virus Shelly
Paenibacillus virus Diva
Paenibacillus virus Rani
Pseudomonas phage H70
Pseudomonas phage MP48
Pseudomonas phage JBD5
Pseudomonas phage JBD30
Pseudomonas phage JD024
Pseudomonas phage JBD93
Pseudomonas phage MP42
Pseudomonas phage JBD69
Pseudomonas phage vB_PaeS_PAO1_Ab30
Pseudomonas phage JBD24
Pseudomonas phage JBD88a
Pseudomonas virus LPB1
Pseudomonas virus D3112
Pseudomonas virus MP29
Pseudomonas virus MP38
Pseudomonas virus DMS3
Pseudomonas virus FHA0480
Pseudomonas virus PA1KOR
Pseudomonas virus MP22
Streptomyces phage Nanodon
Streptomyces virus Lannister
Streptomyces virus Izzy
Streptomyces virus Sujidade
Streptomyces virus Lika
Streptomyces virus Danzina
Streptomyces virus Zemlya
Streptomyces virus Hydra
Streptomyces virus Aaronocolus
Streptomyces virus Caliburn
Streptomyces virus ELB20
Streptomyces virus R4
Streptomyces virus phiCAM
Streptomyces virus Amela
Streptomyces virus phiHau3
Salmonella phage BP12C
Salmonella phage 37
Salmonella phage 118970_sal1
Salmonella phage Siskin
Salmonella phage ST-101
Salmonella phage 35
Salmonella phage KFS-SE1
Salmonella phage BSPM4
Salmonella virus Chi
Salmonella virus FSLSP030
Salmonella virus FSLSP088
Salmonella virus SPN19
Salmonella virus YSD1
Salmonella virus iEPS5
Enterococcus virus EF3
Enterococcus virus IME196
Enterococcus virus phiSHEF4
Enterococcus virus SANTOR1
Enterococcus virus phiSHEF5
Enterococcus virus AL2
Enterococcus virus LY0322
Enterococcus virus AL3
Enterococcus virus AUEF3
Enterococcus virus phiSHEF2
Enterococcus virus EcZZ2
Enterococcus virus EfaCPT1
Enterococcus virus PMBT2
Enterococcus virus EF4
Escherichia phage ECP1
Enterobacteria phage mEp235
Enterobacteria phage HK140
Escherichia virus mEpX1
Escherichia virus HK97
Escherichia virus HK75
Escherichia virus HK022
Escherichia virus HK542
Escherichia virus HK633
Escherichia virus HK544
Escherichia virus HK106
Escherichia virus mEpX2
Escherichia virus HK446
Escherichia virus mEp234
Leuconostoc virus 1A4
Leuconostoc virus Ln9
Leuconostoc virus LN25
Leuconostoc virus Ln8
Leuconostoc virus LN34
Leuconostoc virus LNTR3
Leuconostoc phage phiLNTR2
Leuconostoc virus P793
Leuconostoc virus LN04
Leuconostoc virus LN12
Leuconostoc virus LN03
Leuconostoc virus Lmd1
Leuconostoc virus LN6B
Staphylococcus phage vB_SauS_phi2
Staphylococcus phage tp310-2
Staphylococcus phage StauST398-2
Staphylococcus phage phi7401PVL
Staphylococcus phage YMC/09/04/R1988
Staphylococcus phage phi2958PVL
Staphylococcus phage SMSAP5
Staphylococcus virus phiSLT
Staphylococcus virus IPLA35
Staphylococcus virus 42e
Staphylococcus virus 3a
Staphylococcus virus 47
Staphylococcus virus phi12
Mycobacterium phage Redno2
Mycobacterium phage Minerva
Mycobacterium phage MiaZeal
Mycobacterium phage Wanda
Mycobacterium phage Ariel
Mycobacterium virus Thibault
Mycobacterium virus Omega
Mycobacterium virus Littlee
Mycobacterium virus Optimus
Mycobacterium virus Baka
Mycobacterium virus Courthouse
Mycobacterium phage Archie
Mycobacterium phage Snenia
Mycobacterium phage Whirlwind
Mycobacterium phage Lolly9
Mycobacterium phage Crossroads
Mycobacterium phage Gardann
Mycobacterium virus Joedirt
Mycobacterium virus Bron
Mycobacterium virus Faith1
Mycobacterium virus Rumpelstiltskin
Escherichia phage slur05
Escherichia phage Gluttony
Escherichia phage Envy
Escherichia virus HK578
Sodalis virus SO1
Shigella virus EP23
Escherichia virus YD2008s
Escherichia virus EK99P1
Escherichia virus SSL2009a
Escherichia virus JL1
Mycobacterium virus Redi
Mycobacterium virus Phrann
Mycobacterium virus Skinnyp
Mycobacterium virus Panchino
Mycobacterium virus Xeno
Mycobacterium virus Charlie
Mycobacterium phage Carcharodon
Mycobacterium virus Pipsqueaks
Mycobacterium virus Butters
Mycobacterium virus Michelle
Lactobacillus virus SAC12
Lactobacillus virus Nyseid
Lactobacillus virus Lenus
Lactobacillus virus P1
Lactobacillus virus Satyr
Lactobacillus virus Maenad
Lactobacillus virus Ldl1
Lactobacillus virus ViSo2018a
Lactobacillus virus B2
Arthrobacter virus Joann
Arthrobacter virus Wayne
Arthrobacter virus HunterDalle
Arthrobacter virus Pumancara
Arthrobacter virus Preamble
Arthrobacter virus DrRobert
Arthrobacter virus Bennie
Arthrobacter virus Glenn
Arthrobacter virus Korra
Gordonia phage Jellybones
Gordonia phage Adgers
Gordonia phage Sombrero
Gordonia phage Beaver
Gordonia phage John316
Gordonia virus Stevefrench
Gordonia virus Birksandsocks
Gordonia virus Flakey
Gordonia virus Monty
Bacillus virus Blastoid
Bacillus virus Finn
Bacillus virus Riggi
Bacillus virus Curly
Bacillus virus Glittering
Bacillus virus Andromeda
Bacillus virus Taylor
Bacillus virus Eoghan
Mycobacterium virus Brusacoram
Mycobacterium virus Donovan
Mycobacterium phage Shipwreck
Mycobacterium virus Malithi
Mycobacterium virus Fishburne
Mycobacterium virus Jebeks
Mycobacterium virus Bignuz
Mycobacterium virus Phayonce
Streptococcus phage TP-778L
Streptococcus phage TP-J34
Streptococcus phage 20617
Streptococcus virus O1205
Streptococcus virus ALQ132
Streptococcus virus Sfi11
Streptococcus virus 858
Streptococcus virus 2972
Caulobacter virus CcrBL9
Caulobacter virus CcrSC
Caulobacter virus CcrPW
Caulobacter virus CcrColossus
Caulobacter virus phiCbK
Caulobacter virus Swift
Caulobacter virus CcrBL10
Enterococcus virus VD13
Enterococcus phage vB_EfaS_IME198
Streptococcus virus SPQS1
Enterococcus virus SAP6
Enterococcus virus BC611
Enterococcus virus IMEEF1
Gordonia phage JSwag
Gordonia phage KatherineG
Gordonia phage Rosalind
Gordonia phage Remus
Gordonia virus Waits
Gordonia virus Soups
Gordonia virus Strosahl
Lactococcus phage M6165
Lactococcus phage D4412
Lactococcus phage M6162
Lactococcus phage M5938
Lactococcus phage D4410
Lactococcus virus c2
Lactococcus virus bIL67
Streptomyces virus Mildred21
Streptomyces virus Jay2Jay
Streptomyces virus Samisti12
Streptomyces virus Peebs
Streptomyces virus Paradiddles
Streptomyces virus NootNoot
Alphaproteobacteria virus phiJl001
Pseudomonas virus Yua
Pseudomonas virus MP1412
Pseudomonas virus PAE1
Pseudomonas virus LKO4
Pseudomonas virus M6
Gordonia virus Getalong
Gordonia virus BENtherdunthat
Gordonia virus Asapag
Gordonia virus Kenna
Gordonia virus Phistory
Gordonia virus Horus
Corynebacterium phage StAB
Corynebacterium phage Stiles
Corynebacterium phage Adelaide
Corynebacterium phage Dina
Corynebacterium phage Lederberg
Corynebacterium virus SamW
Lactobacillus virus phiLdb
Lactobacillus virus Ld25A
Lactobacillus virus LLKu
Lactobacillus virus c5
Lactobacillus virus Ld17
Lactobacillus virus Ld3
Streptococcus phage YMC-2011
Streptococcus virus 7201
Streptococcus virus Sfi21
Streptococcus virus phiAbc2
Streptococcus virus Sfi19
Streptococcus virus DT1
Listeria virus P70
Listeria virus LP26
Listeria virus LP114
Listeria virus LP110
Listeria virus LP37
Salmonella virus SE1Kor
Escherichia virus JenP2
Escherichia virus JenP1
Escherichia virus JenK1
Escherichia virus 9g
Gordonia virus Nymphadora
Gordonia virus Zirinka
Gordonia virus Kita
Gordonia virus BaxterFox
Gordonia virus Yeezy
Arthrobacter virus Bridgette
Arthrobacter virus Constance
Arthrobacter virus Judy
Arthrobacter virus Peas
Arthrobacter virus Eileen
Pseudomonas phage PaMx42
Stenotrophomonas phage vB_SmaS-DLP_2
Pseudomonas virus Ab26
Pseudomonas virus 73
Pseudomonas virus Kakheti25
Microbacterium phage McGalleon
Microbacterium phage MonChoix
Microbacterium phage Teagan
Microbacterium virus Hamlet
Microbacterium virus Ilzat
Mycobacterium phage Sneeze
Mycobacterium phage Leo
Mycobacterium phage Angel
Mycobacterium virus Liefie
Mycobacterium virus Halo
Flavobacterium phage vB_FspS_laban6-1
Flavobacterium virus 2A
Flavobacterium virus 1H
Flavobacterium virus 6H
Flavobacterium virus 23T
Burkholderia phage KS9
Burkholderia phage Bcep176
Burkholderia virus phiE125
Burkholderia virus phi6442
Burkholderia virus phi1026b
Gordonia virus Smoothie
Gordonia virus Bachita
Gordonia virus ClubL
Gordonia phage Cucurbita
Bacillus virus Stills
Bacillus virus Stahl
Bacillus virus Staley
Bacillus virus Slash
Mycobacterium phage Catdawg
Mycobacterium phage Dylan
Mycobacterium virus Corndog
Mycobacterium virus Firecracker
Bordetella virus MW2
Bordetella virus FP1
Bordetella virus CN2
Bordetella virus CN1
Mycobacterium virus Predator
Mycobacterium virus Barnyard
Mycobacterium phage DrLupo
Mycobacterium virus Konstantine
Rhodococcus phage Takoda
Rhodococcus phage Hiro
Rhodococcus phage CosmicSans
Rhodococcus virus RER2
Gordonia virus Cozz
Gordonia virus Troje
Gordonia virus GTE2
Gordonia virus Emalyn
Mycobacterium virus Plot
Mycobacterium virus Hawkeye
Propionibacterium virus G4
Propionibacterium virus Doucette
Propionibacterium virus E6
Propionibacterium virus B22
Pseudomonas virus B3
Pseudomonas virus PM105
Pseudomonas virus JBD67
Pseudomonas virus JD18
Caulobacter virus Rogue
Caulobacter virus Magneto
Caulobacter virus Karma
Rhizobium phage RHEph10
Salmonella phage SSU5
Pseudomonas virus nickie
Mycobacterium phage PegLeg
Mycobacterium virus Bongo
Mycobacterium virus Rey
Tsukamurella virus TIN2
Tsukamurella virus TIN3
Tsukamurella virus TIN4
Gordonia phage Gmala1
Gordonia phage GordDuk1
Gordonia virus GordTnk2
Gordonia virus Demosthenes
Gordonia virus Kvothe
Gordonia virus Katyusha
Corynebacterium virus Darwin
Corynebacterium virus C3PO
Corynebacterium virus Zion
Gordonia virus Lennon
Gordonia virus Brandonk123
Gordonia virus Vivi2
Escherichia virus Seurat
Escherichia virus Cajan
Escherichia phage slur01
Pseudomonas virus PaMx11
Pseudomonas virus Ab19
Pseudomonas virus Ab18
Streptomyces phage phiSAJS1
Streptomyces virus TP1604
Streptomyces virus YDN12
Microbacterium virus Metamorphoo
Microbacterium virus Fireman
Microbacterium virus RobsFeet
Microbacterium phage Paschalis
Microbacterium phage KaiHaiDragon
Microbacterium phage Quhwah
Gordonia virus Woes
Gordonia phage Chelms
Gordonia virus Hotorobo
Xanthomonas virus OP1
Xanthomonas virus Xp10
Xanthomonas virus Xop411
Arthrobacter phage Kuleana
Arthrobacter virus Kepler
Arthrobacter virus Coral
Lactobacillus virus phiJL1
Lactobacillus virus ATCC8014
Pediococcus virus cIP1
Cellulophaga virus Cba121
Cellulophaga virus Cba171
Cellulophaga virus Cba181
Streptomyces virus Ididsumtinwong
Streptomyces virus PapayaSalad
Streptomyces virus Austintatious
Enterococcus virus FL1
Enterococcus virus FL2
Enterococcus virus FL3
Acinetobacter phage vB_AbaS_TRS1
Acinetobacter virus R3177
Acinetobacter virus B1251
Bacillus phage Fah
Bacillus phage Gamma
Bacillus virus Wbeta
Gordonia virus OneUp
Gordonia virus BrutonGaster
Thermus virus P23-45
Thermus virus P74-26
Staphylococcus virus Sextaec
Staphylococcus virus SEP9
Rhodococcus virus Poco6
Rhodococcus virus Pepy6
Vibrio virus MAR10
Vibrio virus SSP002
Gordonia virus GTE7
Gordonia virus GMA7
Mycobacterium virus Send513
Mycobacterium virus Papyrus
Gordonia virus Ronaldo
Gordonia virus Fryberger
Gordonia virus Suzy
Gordonia virus Terapin
Mycobacterium virus Mosmoris
Mycobacterium virus Marvin
Roseobacter virus RDJL2
Roseobacter virus RDJL1
Microbacterium virus Squash
Microbacterium virus Hyperion
Arthrobacter virus Mudcat
Arthrobacter virus Circum
Arthrobacter virus Kellezzio
Arthrobacter virus Kitkat
Arthrobacter virus Amigo
Arthrobacteria virus Molivia
Arthrobacter virus Gordon
Arthrobacter virus Captnmurica
Pseudomonas virus NP1
Pseudomonas virus PaMx25
Pseudomonas virus PaMx74
Pseudomonas virus PaMx28
Strepomyces virus Rima
Strepomyces virus Drgrey
Xylella virus Sano
Xylella virus Salvo
Gordonia virus Wizard
Gordonia virus Twister6
Salinibacter virus M8CC19
Salinibacter virus M8CRM1
Salinibacter virus M31CR41-2
Salinibacter virus SRUTV1
Achromobacter virus JWX
Achromobacter virus 83-24
Mycobacterium virus Sbash
Mycobacterium virus Che9c
Mycobacterium virus Muddy
Mycobacterium virus Ff47
Bacillus phage PM1
Geobacillus virus Tp84
Aeromonas virus pIS4A
Vibrio phage pYD38-A
Gordonia virus Vendetta
Rhodobacter virus RcTitan
Rhodobacter virus RcSpartan
Corynebacterium virus phi673
Corynebacterium virus phi674
Gordonia virus Gustav
Gordonia virus Mahdia
Edwardsiella phage eiAU-183
Edwardsiella virus eiAU
Acinetobacter virus IMEAB3
Acinetobacter virus Loki
Erwinia virus Eho59
Erwinia virus Eho49
Polaribacter virus P12002S
Polaribacter virus P12002L
Salmonella virus Lumpael
Escherichia virus EC2
Streptomyces virus Vash
Streptomyces virus Lilbooboo
Microbacterium virus Golden
Microbacterium virus Koji
Streptomyces virus phiBT1
Streptomyces virus phiC31
Arthrobacter virus Abidatro
Arthrobacter virus Galaxy
Streptomyces virus Raleigh
Streptomyces virus Darolandstone
Gordonia phage SoilAssassin
Salinibacter virus M1EM1
Salinibacter virus M8CR30-2
Rhodobacter virus RcCronus
Propionibacterium phage PFR2
Propionibacterium virus PFR1
Nonlabens virus P12024L
Streptomyces virus Picard
Streptomyces phage SV1
Mycobacterium virus Babsiella
Mycobacterium virus Brujita
Bacillus virus 250
Bacillus virus IEBH
Staphylococcus virus QT1
Staphylococcus virus 2638A
Propionibacterium virus B3
Propionibacterium virus Anatole
Pseudomonas virus D3
Pseudomonas virus PMG1
Bacillus virus TP21
Bacillus virus BMBtp2
Escherichia virus HK629
Escherichia virus HK630
Staphylococcus phage SPbeta-like
Bacillus virus SPbeta
Rhodococcus virus Trina
Rhodococcus virus Weasel
Sphingobium virus Lacusarx
Streptomyces virus BillNye
Brevibacillus virus Jenst
Gordonia virus GodonK
Providencia virus PR1
Colwellia virus 9A
Gordonia virus Yvonnetastic
Microbacterium virus Hendrix
Stenotrophomonas virus DLP5
Gordonia virus Bantam
Pseudomonas virus SM1
Gordonia virus DareDevil
Mycobacterium virus Gaia
Pseudomonas virus Lana
Pseudomonas virus PMBT3
Caulobacter virus Seuss
Streptomyces virus Hiyaa
Gordonia virus Orchid
Caulobacter virus Sansa
Mycobacterium virus Wildcat
Dinoroseobacter virus D5C
Gordonia virus GMA3
Gordonia virus Jumbo
Cellulophaga virus ST
Mycobacterium virus Patience
Corynebacterium virus P1201
Arthrobacter virus Tank
Gordonia virus Sour
Pantoea virus Vid5
Microbacterium virus OneinaGillian
Arthrobacter virus Sonali
Arthrobacter virus Laroye
Clavibacter virus CMP1
Bacillus virus Mgbh1
Burkholderia virus AH2
Faecalibacterium virus Oengus
Burkholderia virus BcepNazgul
Microbacterium virus Krampus
Clavibacter virus CN1A
Streptomyces virus Bing
Rhizobium virus P106B
Microbacterium virus MementoMori
Proteus virus Isfahan
Gordonia virus Britbrat
Mycobacterium virus Giles
Brevibacterium virus LuckyBarnes
Gordonia virus BetterKatz
Salmonella virus Sasha
Mycobacterium virus 32HC
Salmonella virus 9NA
Gordonia virus GAL1
Rhodococcus virus RGL3
Microbacterium virus Min1
Arthrobacter virus Liebe
Gordonia virus Ghobes
Microbacterium virus Zeta1847
Mycobacterium virus Tortellini
Xanthomonas virus PhiL7
Xanthomonas virus CP1
Gordonia virus Eyre
Gordonia virus Trine
Corynebacterium virus BFK20
Gordonia virus Gsput1
Streptomyces virus Rowa
Streptomyces virus Scap1
Arthobacter virus Yang
Microbacterium virus Goodman
Gordonia virus Hedwig
Arthrobacter virus DrManhattan
Burkholderia virus KL1
Gordonia virus Nyceirae
Gordonia virus Ruthy
Microbacterium virus Neferthena
Mycobacterium virus Bernal13
Microbacterium virus Dismas
Streptomyces virus Attoomi
Gordonia virus Bowser
Streptomyces virus TG1
Gordonia virus Schnabeltier
Microbacterium virus Eden
Gordonia virus Lucky10
Microbacterium virus Eleri
Microbacterium virus Armstrong
Microbacterium virus Pikmin
Microbacterium virus Schubert
Paracoccus virus Shpa
Microbacterium virus Appa
Arthrobacter virus Andrew
Arthrobacter virus Maja
Eggerthella virus PMBT5
Corynebacterium virus Juicebox
Streptomyces virus AbbeyMikolon
Gordonia virus Apricot
Paenibacillus virus Tripp
Escherichia virus N15
Faecalibacterium virus Lugh
Psimunavirus psiM2
Arthrobacter virus Decurro
Mycobacterium virus PBI1
Paenibacillus virus Vegas
Paenibacillus virus Harrison
Corynebacterium virus Poushou
Synechococcus phage ACG-2014f
Pseudomonas phage OBP
Pseudomonas phage Lu11
Edwardsiella virus pEt-SU
Yersinia phage phiR1-37
Synechococcus phage S-SSM7
Tenacibaculum phage pT24
Bacillus phage 0305phi8-36
Sphingomonas phage PAU
Synechococcus phage S-CAM7
Tenacibaculum phage PTm1
Prochlorococcus phage P-TIM68
Synechococcus phage S-PM2
Cyanophage S-RIM32
Synechococcus phage S-SSM4
Synechococcus phage ACG-2014h
Synechococcus phage S-CRM01
Synechococcus phage ACG-2014d
Synechococcus phage syn9
Halocynthia phage JM-2012
Mycobacterium phage Myrna
Synechococcus phage S-SSM5
Cyanophage P-RSM1
Synechococcus phage metaG-MbCM1
Synechococcus phage S-CAM22
Caulobacter phage Cr30
Enterobacteria phage phi92
Pelagibacter phage HTVC008M
Rhodococcus phage E3
Vibrio phage qdvp001
Pseudoalteromonas phage H101
Vibrio phage PWH3a-P1
Prochlorococcus phage P-SSM3
Prochlorococcus phage P-SSM4
Vibrio phage 11895-B1
Rhodothermus phage RM378
Vibrio phage ICP1
Synechococcus phage ACG-2014i
Pseudoalteromonas phage SL20
Streptomyces phage BRock
Vibrio phage henriette 12B8
Synechococcus phage ACG-2014e
Acinetobacter phage YMC13/03/R2096
Alteromonas phage vB_AmeM_PT11-V22
Bacillus phage BCD7
Salmonella phage 19
Serratia phage 2050HW
Serratia phage Moabite
Stenotrophomonas phage Moby
Shewanella sp. phage 1/40
Erwinia phage vB_EamM_Kwan
Pantoea phage vB_PagM_LIET2
Shewanella sp. phage 1/4
Panteoa phage Kyle
Leptospira phage LE1
Microcystis phage MaMV-DC
Vibrio phage eugene 12A10
Serratia phage MyoSmar
Serratia phage MTx
Stenotrophomonas phage YB07
Stenotrophomonas phage Mendera
Vibrio phage helene 12B3
Halovirus HRTV-8
Thermus phage phiYS40
Thermus phage TMA
Halovirus HRTV-5
Bacillus phage vB_BboS-125
Aeromonas phage 4_L372XY
Proteus phage Myduc
Rhizobium phage vB_RleM_PPF1
Salmonella phage 21
Rhizobium phage RR1-A
Aurantimonas phage AmM-1
Arthrobacter phage Vibaki
Burkholderia phage BcepB1A
Aeribacillus phage AP45
Erwinia phage phiEt88
Arthrobacter phage Abba
Deep-sea thermophilic phage D6E
Myoviridae sp.
Shewanella sp. phage 1/41
Bdellovibrio phage phi1422
Bacillus phage AR9
Acinetobacter phage phiAC-1
Cellulophaga phage phiSM
Vibrio phage X29
Psychrobacter phage pOW20-A
Pectobacterium phage ZF40
Bacillus phage BalMu-1
Vibrio phage VBM1
Streptococcus phage EJ-1
Aeromonas phage 4_L372D
Vibrio phage martha 12B12
Halovirus HRTV-7
Vibrio phage CP-T1
Vibrio phage vB_VchM-138
Pantoea phage vB_PagM_AAM37
Halovirus HSTV-2
Rhizobium phage RR1-B
Lactobacillus prophage Lj771
Lactobacillus phage phiAQ113
Acinetobacter phage Kimel
Clostridium phage phiCT453A
Clostridium phage phiCT9441A
Bdellovibrio phage phi1402
Xanthomonas phage vB_XveM_DIBBI
Clostridium phage phiCT453B
Pantoea phage vB_PagM_PSKM
Acinetobacter phage Lazarus
Acinetobacter phage Apostate
Leptospira phage LE3
Acinetobacter phage Berthold
Leptospira phage LE4
Aeromonas phage 2_L372X
Acinetobacter phage Konradin
Clostridium phage phiMMP04
Aggregatibacter phage S1249
Lactobacillus phage KC5a
Halorubrum phage HF2
Halovirus HF1
Synechococcus phage ACG-2014j
Clostridium phage phiCD506
Synechococcus phage S-CAM4
Lactobacillus phage phi jlb1
Enterobacteria phage phiP27
Flavobacterium phage vB_FspM_lotta8-1
Flavobacterium phage vB_FspM_pippi8-1
Haemophilus phage SuMu
Clostridium phage phiCD481-1
Enterobacteria phage SfV
Salmonella phage 118970_sal3
Shigella phage SfII
Salmonella phage ST64B
Listeria phage B054
Clostridium phage phiCDHM13
Shigella phage SfIV
Enterobacteria phage SfI
Clostridium phage phiCDHM14
Mannheimia phage vB_MhM_3927AP2
Burkholderia phage KS10
Haemophilus phage Aaphi23
Aeromonas phage 2-L372D
Clostridium phage phiCDHM11
Clostridium phage phiCT19406B
Clostridium phage phiCTC2B
Aeromonas phage phiAS5
Aeromonas phage PX29
Cronobacter phage S13
Edwardsiella phage PEi20
Acinetobacter phage Acj9
Enterobacter phage vB_EclM_CIP9
Acinetobacter phage Ac42
Pectobacterium bacteriophage PM2
Acinetobacter phage Acj61
Aeromonas phage CC2
Acinetobacter phage ZZ1
Morganella phage vB_MmoM_MP1
Proteus phage vB_PmiM_Pm5461
Serratia phage Muldoon
Serratia phage PS2
Klebsiella phage vB_Kpn_F48
Klebsiella phage Marfa
Escherichia phage Lw1
Acinetobacter phage AbTZA1
Acinetobacter phage vB_AbaM_PhT2
Cronobacter phage vB_CsaM_GAP161
Citrobacter phage Margaery
Aeromonas phage AS-zj
Aeromonas phage AS-sw
Cronobacter phage vB_CsaM_leE
Acinetobacter phage vB_ApiM_fHyAci03
Citrobacter phage IME-CF2
Acinetobacter phage KARL-1
Acinetobacter phage AM101
Citrobacter phage vB_CfrM_CfP1
Cronobacter phage vB_CsaM_leB
Citrobacter phage Miller
Escherichia phage UFV-AREG1
Escherichia phage vB_EcoM-UFV13
Shigella phage SHFML-26
Escherichia phage slur07
Shigella phage SHFML-11
Enterobacteria phage RB27
Escherichia phage wV7
Enterobacteria phage RB51
Enterobacteria phage RB68
Escherichia virus T4
Escherichia virus HY01
Escherichia virus Ime09
Shigella virus Pss1
Escherichia virus HY03
Shigella virus Shfl2
Yersinia virus PST
Shigella virus Sf24
Escherichia virus ECML134
Escherichia virus E112
Shigella virus SHBML501
Shigella virus Sf22
Escherichia virus RB14
Shigella virus Sf21
Yersinia virus D1
Escherichia virus C40
Escherichia virus RB3
Escherichia virus AR1
Escherichia virus CF2
Escherichia virus RB69
Escherichia virus PhAPEC2
Escherichia virus HP3
Shigella virus UTAM
Escherichia virus ST0
Escherichia virus HX01
Escherichia virus APCEc01
Escherichia virus JS09
Shigella virus SHSML521
Escherichia virus O157tp3
Escherichia virus O157tp6
Escherichia virus VR5
Escherichia virus IME08
Escherichia virus JS10
Escherichia virus MX01
Escherichia virus JS98
Escherichia virus Bp7
Escherichia virus QL01
Escherichia virus WG01
Enterobacter virus Eap3
Klebsiella virus Matisse
Klebsiella virus KP27
Klebsiella virus Miro
Klebsiella virus KP15
Klebsiella virus PMBT1
Escherichia virus JSE
Escherichia virus ECD7
Escherichia virus RB49
Escherichia virus phi1
Escherichia virus GEC3S
Shigella virus SP18
Escherichia virus VR26
Escherichia virus VR20
Escherichia virus VR7
Escherichia virus VR25
Salmonella phage vB_SnwM_CGG4-1
Salmonella virus STP4a
Salmonella virus S16
Salmonella virus Melville
Salmonella virus STML198
Vibrio virus nt1
Vibrio virus KVP40
Vibrio virus ValKK3
Vibrio phage VH7D
Citrobacter virus Merlin
Citrobacter virus Moon
Citrobacter virus CF1
Klebsiella phage vB_KpnM_KpV477
Klebsiella virus JD18
Klebsiella virus PKO111
Enterobacter virus PG7
Escherichia virus CC31
Aeromonas virus 65
Aeromonas virus Aeh1
Acinetobacter virus 133
Escherichia virus RB43
Escherichia virus RB16
Escherichia virus RB32
Burkholderia phage vB_BceM_AP3
Klebsiella phage ST13-OXA48phi12.1
Enterobacter phage phiT5282H
Escherichia phage 503458
Escherichia phage 500465-1
Escherichia phage 520873
Bacteriophage R18C
Enterobacteria phage P88
Escherichia phage 500465-2
Escherichia phage vB_EcoM-12474III
Klebsiella phage ST512-KPC3phi13.2
Klebsiella phage 4 LV-2017
Klebsiella phage ST16-OXA48phi5.4
Escherichia virus P2
Escherichia virus Wphi
Escherichia virus pro483
Yersinia virus L413C
Escherichia virus fiAA91ss
Escherichia virus 186
Erwinia virus EtG
Salmonella virus PsP3
Salmonella virus SEN1
Salmonella phage SW9
Burkholderia virus KL3
Burkholderia virus phiE202
Burkholderia virus phiE122
Burkholderia virus phi52237
Ralstonia phage RsoM1USA
Ralstonia virus RSA1
Ralstonia virus RSY1
Vibrio phage VPUSM 8
Vibrio virus K139
Mannheimia virus 1127AP1
Mannheimia virus PHL101
Mannheimia phage vB_MhM_587AP1
Vibrio phage vB_ValM-yong1
Vibrio virus PV94
Cronobacter virus ESSI2
Salmonella phage SI7
Pseudomonas virus phiCTX
Pseudomonas virus Dobby
Pseudoalteromonas virus C5a
Salinivibrio virus SMHB1
Vibrio virus Canoe
Burkholderia virus KS14
Stenotrophomonas virus Smp131
Aeromonas virus phiO18P
Burkholderia virus ST79
Haemophilus virus HP1
Pasteurella virus F108
Erwinia virus ENT90
Salmonella virus FSLSP004
Salmonella virus SEN8
Pseudomonas phage R12
Pseudomonas virus Pa193
Pseudomonas phage vB_PaeM_PAO1_Ab27
Pseudomonas phage EPa61
Pseudomonas phage vB_PaeM_USP_1
Pseudomonas phage R26
Pseudomonas phage datas
Pseudomonas phage antinowhere
Pseudomonas phage Epa13
Pseudomonas phage Epa14
Pseudomonas phage Epa7
Pseudomonas phage SL1
Pseudomonas phage BrSP1
Pseudomonas phage PA01
Pseudomonas phage crassa
Pseudomonas virus PA8P1
Pseudomonas phage PaGU11
Pseudomonas phage vB_PaeM_SCUT-S1
Pseudomonas phage vB_PaeM_LS1
Burkholderia virus BcepF1
Pseudomonas virus DL60
Pseudomonas virus Ab28
Pseudomonas virus PB1
Pseudomonas virus E215
Pseudomonas virus F8
Pseudomonas virus PA5
Pseudomonas virus KPP12
Pseudomonas virus PS44
Pseudomonas virus JG024
Pseudomonas virus KTN6
Pseudomonas virus SN
Pseudomonas virus CEBDP1
Pseudomonas virus LBL3
Pseudomonas virus NH4
Pseudomonas virus DL68
Pseudomonas virus LMA2
Pseudomonas virus E217
Pseudomonas virus 141
Escherichia virus EC6
Salmonella virus SP116
Escherichia virus Alf5
Escherichia virus HY02
Escherichia virus VpaE1
Escherichia virus AYO145A
Escherichia virus JH2
Salmonella virus BPS15Q2
Salmonella virus BPS17W1
Salmonella virus BPS17L1
Salmonella virus UAB87
Salmonella virus Mushroom
Salmonella virus FelixO1
Salmonella virus Si3
Escherichia virus TP1
Escherichia virus wV8
Citrobacter virus Moogle
Shigella virus Sf14
Shigella virus Sf13
Shigella virus Sf17
Citrobacter virus Mordin
Citrobacter phage Michonne
Erwinia virus Ea214
Erwinia virus M7
Escherichia virus SUSP2
Escherichia virus SUSP1
Staphylococcus phage SA1
Erwinia phage Hena1
Erwinia phage pEp_SNUABM_01
Raoultella phage Ro1
Klebsiella phage vB_KpnM_BIS47
Klebsiella phage vB_KpnM_KB57
Klebsiella phage KNP2
Proteus phage Mydo
Klebsiella virus KpS8
Escherichia virus FV3
Escherichia virus V18
Escherichia virus V5
Escherichia virus JES2013
Escherichia virus Murica
Escherichia virus FFH2
Escherichia virus slur16
Escherichia virus APECc02
Cronobacter virus CR9
Pectobacterium virus phiTE
Cronobacter virus CR3
Cronobacter virus PBES02
Cronobacter virus CR8
Cronobacter virus GAP31
Escherichia virus 4MG
Salmonella virus SSE121
Salmonella virus PVPSE1
Escherichia virus Av05
Mycobacterium virus Bxz1
Mycobacterium phage Tonenili
Mycobacterium virus Alice
Mycobacterium virus Nappy
Mycobacterium virus HyRo
Mycobacterium virus Dandelion
Mycobacterium virus Lukilu
Mycobacterium virus Sebata
Pseudomonas phage PaoP5
Pseudomonas phage C11
Pseudomonas phage K5
Pseudomonas phage K8
Pseudomonas virus PAKP1
Pseudomonas virus MAG1
Pseudomonas virus phiMK
Pseudomonas virus PaP1
Pseudomonas virus JG004
Pseudomonas virus PA10
Pseudomonas virus CAb1
Pseudomonas virus Zigelbrucke
Pseudomonas virus PAKP2
Pseudomonas virus CAb02
Pseudomonas virus PAKP4
Clostridium phage CDKM15
Clostridium phage CDMH1
Clostridium phage phiMMP01
Clostridium phage CDKM9
Clostridium phage phiCDHM19
Clostridium phage phiMMP02
Clostridium phage phiCD505
Clostridium phage phiMMP03
Clostridium virus phiCD27
Clostridium virus phiCD119
Clostridium virus phiC2
Campylobacter virus CP30A
Campylobacter virus Los1
Campylobacter virus CPX
Campylobacter virus CP81
Campylobacter virus NCTC12673
Campylobacter phage PC14
Campylobacter virus CP21
Campylobacter virus CP220
Campylobacter virus CPt10
Arthrobacter virus BarretLemon
Arthrobacter virus Piccoletto
Arthrobacter virus Brent
Arthrobacter virus Martha
Arthrobacter virus Beans
Arthrobacter virus Jawnski
Arthrobacter phage Zartrosa
Arthrobacter virus Sonny
Arthrobacter virus Shade
Acinetobacter virus AP22
Acinetobacter virus AB1
Acinetobacter virus AbP2
Acinetobacter virus LZ35
Acinetobacter virus WCHABP1
Acinetobacter virus AB2
Acinetobacter virus WCHABP12
Acinetobacter phage YMC11/12/R2315
Acinetobacter virus AbC62
Synechococcus phage ACG-2014b
Synechococcus phage ACG-2014c
Synechococcus phage ACG-2014g
Synechococcus phage S-CAM8
Synechococcus virus SMbCM100
Pseudomonas virus PAKP3
Pseudomonas virus Ab03
Pseudomonas virus PS24
Pseudomonas virus KPP10
Pseudomonas virus G1
Erwinia virus SpecialG
Erwinia virus Ea35-70
Erwinia virus Deimos
Erwinia virus Desertfox
Erwinia virus Simmy50
Erwinia virus RAY
Aeromonas virus 25
Aeromonas virus Aes12
Aeromonas virus Aes508
Stenotrophomonas virus IME13
Aeromonas virus AS4
Aeromonas virus Asgz
Arthrobacter phage KBurrousTX
Arthrobacter phage DrYang
Arthrobacter phage Lymara
Arthrobacter virus ArV1
Arthrobacter virus Colucci
Arthrobacter virus Trina
Salmonella virus ViI
Salmonella virus SJ2
Salmonella virus STML131
Escherichia virus ECML4
Salmonella virus Maynard
Salmonella virus Marshall
Pseudomonas phage 201phi2-1
Pseudomonas phage PhiPA3
Pseudomonas virus SL2
Pseudomonas virus PA7
Pseudomonas virus phiKZ
Klebsiella virus ZCKP1
Escherichia virus phAPEC8
Escherichia virus ESCO5
Escherichia virus Schickermooser
Escherichia phage ESCO13
Acinetobacter phage vB_AbaM_Acibel004
Acinetobacter phage vB_AbaM_phiAbaA1
Acinetobacter virus Aci05
Acinetobacter virus Aci01-1
Acinetobacter virus Aci02-2
Rheinheimera virus Barba19A
Rheinheimera virus Barba21A
Rheinheimera virus Barba8S
Rheinheimera virus Barba5S
Rheinheimera virus Barba18A
Salmonella phage SE13
Salmonella phage birk
Salmonella phage yarpen
Salmonella phage UPF_BP2
Salmonella virus BP63
Xanthomonas virus OP2
Burkholderia virus Bcep1
Burkholderia virus BcepNY3
Burkholderia virus Bcep781
Burkholderia virus Bcep43
Pseudomonas phage PPpW-3
Enterobacter phage Arya
Escherichia virus CVM10
Escherichia virus ep3
Escherichia virus ECOO78
Achromobacter phage Motura
Burkholderia phage BcepSaruman
Burkholderia phage BcepSauron
Ralstonia virus RSL1
Erwinia phage vB_EamM_ChrisDB
Erwinia phage vB_EamM_Caitlin
Erwinia phage vB_EamM_Huxley
Erwinia virus Machina
Vibrio phage 2 TSL-2019
Photobacterium phage PDCC-1
Vibrio phage USC-1
Vibrio virus Aphrodite1
Erwinia phage vB_EamM_Phobos
Cronobacter phage CR5
Erwinia phage vB_EamM_EarlPhillipIV
Erwinia virus Derbicus
Cyanophage S-RIM12
Prochlorococcus virus Syn33
Escherichia virus WFC
Escherichia virus ECML-117
Escherichia virus WFH
Escherichia virus FEC19
Pectobacterium phage CBB
Serratia virus BF
Yersinia virus Yen9-04
Sinorhizobium virus N3
Sinorhizobium virus M12
Sinorhizobium virus M7
Cyanophage P-RSM6
Synechococcus phage S-WAM1
Prochlorococcus virus PTIM40
Prochlorococcus phage P-HM2
Prochlorococcus phage P-HM1
Prochlorococcus virus MED4-213
Synechococcus virus SRIM50
Synechococcus phage S-RIM8 A.HR1
Synechococcus virus SRIM8
Klebsiella virus KpV52
Klebsiella virus KpV80
Klebsiella virus JD001
Vibrio virus VHML
Vibrio virus VP585
Vibrio virus MAR
Brevibacillus virus Osiris
Brevibacillus phage Jimmer1
Brevibacillus virus Jimmer
Escherichia virus RCS47
Escherichia virus P1
Salmonella virus SJ46
Escherichia phage D108
Shigella virus SfMu
Escherichia virus Mu
Escherichia virus 121Q
Escherichia virus PBECO4
Klebsiella virus K64-1
Klebsiella virus RaK2
Erwinia virus Alexandra
Dickeya virus AD1
Dickeya virus JA11
Dickeya virus JA29
Erwinia virus Asesino
Erwinia virus EaH2
Vibrio virus pTD1
Vibrio virus VP4B
Ralstonia virus RSL2
Ralstonia virus RSF1
Synechococcus virus Bellamy
Synechococcus phage S-SM2
Synechococcus virus SRIM44
Prochlorococcus virus Syn1
Synechococcus phage S-RSM4
Synechococcus virus SWAM2
Aeromonas virus 44RR2
Aeromonas virus 31
Synechococcus virus STIM4
Prochlorococcus phage P-RSM4
Yersinia virus R1RT
Yersinia virus TG1
Cyanophage Syn30
Synechococcus virus SP4
Pseudomonas virus Psa374
Pseudomonas virus VCM
Pseudomonas virus KIL2
Pseudomonas virus KIL4
Xanthomonas virus XcP1
Xanthomonas virus Carpasina
Rhizobium phage RHEph06
Rhizobium virus RHEph4
Salmonella virus ZCSE2
Salmonella phage SE4
Edwardsiella virus PEi21
Edwardsiella virus MSW3
Flavobacterium virus FCL2
Flavobacterium virus FCV1
Halomonas virus HAP1
Vibrio virus VP882
Bacillus virus 1
Geobacillus virus GBSV1
Brevibacillus virus Abouo
Brevibacillus virus Davies
Burkholderia virus phiE255
Burkholderia virus BcepMu
Halobacterium virus phiH
Natrialba phage PhiCh1
Agrobacterium virus Atuph07
Bacillus virus G
Cronobacter virus GAP32
Ralstonia virus RP12
Pseudomonas virus Noxifer
Erwinia virus Y3
Erwinia virus Yoloswag
Pseudomonas virus PaBG
Prochlorococcus virus PSSM2
Salmonella virus SPN3US
Escherichia virus Goslar
Erwinia virus Risingsun
Acinetobacter virus ME3
Bacillus virus SP15
Erwinia virus EaH1
Pseudomonas virus EL
Synechococcus virus SSKS1
Synechococcus virus SCAM1
Synechococcus virus SCAM3
Synechococcus virus ST4
Prochlorococcus virus PSSM7
Synechococcus virus SShM2
Synechococcus virus SCAM9
Serratia virus CHI14
Synechococcus virus Syn19
Synechococcus virus SSM1
Synechococcus virus STIM5
Pseudomonas virus pf16
Delftia virus PhiW14
Synechococcus phage S-RIM2 R1_1999
Synechococcus virus SIOM18
Acidovorax virus ACP17
Synechococcus virus SCBWM1
Bacillus virus Shbh1
Pseudomonas virus PMW
Bordetella virus PHB04
Gordonia virus GMA6
Erwinia virus Wellington
Agrobacterium virus 7-7-1
Pseudomonas virus tabernarius
Microcystis virus Ma-LMM01
Faecalibacterium virus Brigit
Faecalibacterium virus Toutatis
Faecalibacterium virus Taranis
Faecalibacterium virus Epona
Tetrasphaera virus TJE1
Iodobacter virus PLPE
Aeromonas virus 56
Pectinobacterium virus PEAT2
Bacillus virus PBS1
Lactobacillus virus LBR48
Lactobacillus virus Lb
Edwardsiella virus GF2
Salmonella virus SEN34
Faecalibacterium virus Lagaffe
Klebsiella virus KP32
Escherichia virus K30
Klebsiella virus KN3-1
Klebsiella virus KpV767
Klebsiella virus IME205
Klebsiella virus KN1-1
Klebsiella virus KN4-1
Klebsiella virus Henu1
Klebsiella virus K11
Klebsiella virus IME321
Klebsiella virus K5
Klebsiella virus kpssk3
Klebsiella virus K5-2
Klebsiella virus SHKp152410
Klebsiella virus K5-4
Klebsiella virus Kp1
Klebsiella virus SHKp152234
Klebsiella virus KpV763
Klebsiella virus Pharr
Klebsiella virus 2044-307w
Klebsiella virus PRA33
Klebsiella virus KpV289
Klebsiella virus IL33
Klebsiella virus BIS33
Klebsiella virus KpV766
Escherichia virus K1F
Enterobacter virus EcpYZU01
Escherichia virus IMM002
Escherichia virus Ro45lw
Cronobacter virus GW1
Escherichia virus GA2A
Citrobacter virus CR44b
Citrobacter virus SH3
Shigella virus SFPH2
Escherichia virus EcoDS1
Escherichia virus PE3-1
Citrobacter virus SH4
Escherichia virus ST31
Cronobacter virus Dev2
Escherichia virus LM33P1
Escherichia virus Vec13
Escherichia virus YZ1
Escherichia virus ZG49
Escherichia virus F
Enterobacteria phage 13a
Pseudomonas virus Pf1 ERZ-2017
Enterobacter phage KNP3
Yersinia phage phiA1122
Salmonella virus Vi06
Escherichia virus Ebrios
Stenotrophomonas virus IME15
Escherichia virus EG1
Escherichia virus NCA
Escherichia virus 64795ec1
Salmonella virus 3A8767
Escherichia virus HZ2R8
Escherichia virus CICC80001
Enterobacteria virus IME390
Escherichia virus HZP2
Escherichia virus T7
Escherichia virus C5
Escherichia virus N30
Yersinia virus YpsPG
Yersinia virus YpPY
Escherichia virus T3
Escherichia virus LL2
Citrobacter virus SH1
Serratia virus SM9-3Y
Yersinia virus AP5
Salmonella virus SG-JL2
Escherichia virus ECA2
Citrobacter virus CFP1
Citrobacter virus SH2
Serratia virus 2050H2
Yersinia virus YeO3-12
Enterobacter virus E3
Leclercia virus 10164-302
Enterobacter virus E2
Yersinia virus YeF10
Pectobacterium virus PP74
Salmonella virus BP12A
Shigella virus A7
Kluyvera virus Kvp1
Escherichia virus P694
Yersinia virus PYPS50
Escherichia virus P483
Erwinia virus FE44
Escherichia virus S523
Escherichia virus 285P
Yersinia virus Yepe2
Salmonella virus BSP161
Escherichia virus BA14
Yersinia virus Yepf
Yersinia virus Berlin
Pseudomonas virus Henninger
Pseudomonas virus 17A
Pseudomonas virus PPPL1
Pseudomonas virus shl2
Pseudomonas virus PhiPsa17
Pseudomonas virus gh1
Pseudomonas virus KNP
Pseudomonas virus PhiPSA2
Pseudomonas virus WRT
Pseudomonas virus UNOSLW1
Pseudomonas virus IBBPF7A
Pseudomonas virus PhiS1
Pseudomonas virus PFP1
Pseudomonas virus 22PfluR64PP
Pseudomonas virus Pf10
Dickeya virus Mysterion
Dickeya virus Luksen
Dickeya virus Dagda
Dickeya virus Katbat
Yersinia virus fPS59
Yersinia virus fPS9
Yersinia virus fPS54ocr
Yersinia virus fPS53
Pectobacterium virus PPWS4
Pectobacterium virus PP47
Pectobacterium virus PP81
Vibrio virus VP4
Vibrio virus ICP3
Vibrio virus N4
Dickeya virus JA10
Dickeya virus Ninurta
Morganella virus MP2
Morganella virus MmP1
Pasteurella phage PHB02
Pasteurella phage PHB01
Pseudomonas virus PPpW4
Pectobacterium virus Jarilo
Pseudomonas virus PspYZU08
Pectobacterium virus DUPPII
Escherichia virus SRT7
Pseudomonas virus Phi15
Citrobacter virus CR8
Erwinia virus L1
Enterobacter virus Eap1
Yersinia virus AP10
Acinetobacter phage vB_ApiP_P2
Acinetobacter phage vB_ApiP_P1
Acinetobacter phage AbKT21phiIII
Acinetobacter phage phiAB6
Acinetobacter phage vB_AbaP_D2
Acinetobacter phage vB_AbaP_B1
Acinetobacter virus Aci07
Acinetobacter virus Aci08
Acinetobacter virus AS12
Acinetobacter virus Fri1
Acinetobacter virus AB3
Acinetobacter virus IME200
Acinetobacter virus AS11
Acinetobacter virus phiAB1
Acintetobacter virus B5
Acinetobacter virus SWHAb1
Acinetobacter virus B3
Acinetobacter virus WCHABP5
Acinetobacter virus SH-Ab 15519
Acinetobacter virus PDAB9
Acinetobacter virus PD6A3
Acinetobacter virus Abp1
Acinetobacter virus SWHAb3
Acinetobacter virus Acibel007
Acinetobacter virus Petty
Shigella phage HRP29
Shigella virus SFN6B
Klebsiella virus KPV811
Escherichia virus Minorna
Klebsiella virus KpV74
Klebsiella virus AltoGao
Klebsiella virus BO1E
Klebsiella virus myPSH1235
Klebsiella virus KPRio2015
Klebsiella virus SU503
Klebsiella virus KpV48
Klebsiella virus F19
Klebsiella virus KP34
Klebsiella virus Kp2
Klebsiella virus K244
Klebsiella virus SU552A
Klebsiella virus KpS2
Klebsiella virus KpV41
Klebsiella virus KpV475
Klebsiella virus KpV71
Providencia phage vB_PstP_Stuart
Proteus virus PM75
Proteus virus PM16
Enterobacter virus KDA1
Citrobacter CrRp3
Escherichia virus LL11
Escherichia virus VEc3
Escherichia virus mutPK1A2
Escherichia virus K1-5
Escherichia virus AAPEc6
Escherichia virus K1E
Escherichia virus C
Escherichia virus K
Escherichia virus B
Proteus virus PM116
Proteus virus Pm5460
Proteus virus PM93
Proteus virus PM85
Enterobacteria phage UAB_Phi78
Enterobacteria phage vB_EcoP_ACG-C91
Salmonella virus SP6
Salmonella virus BP12B
Erwinia virus S2
Erwinia phage phiEa100
Erwinia virus Era103
Lelliottia virus phD2B
Pectobacterium virus PP1
Pseudomonas virus LKD16
Pseudomonas virus 130-113
Pseudomonas virus kF77
Pseudomonas virus Ab05
Pseudomonas virus DL62
Pseudomonas virus ABTNL
Pseudomonas virus LUZ19
Pseudomonas virus RLP
Pseudomonas virus MPK7
Pseudomonas virus MPK6
Pseudomonas virus PAXYB1
Pseudomonas virus NFS
Pseudomonas virus PT2
Pseudomonas virus phiKMV
Pseudomonas virus 15pyo
Pseudomonas virus PT5
Pseudomonas phage vB_Pae-TbilisiM32
Pseudomonas virus f2
Pseudomonas virus LKA1
Pseudomonas virus NV3
Pectobacterium virus fM1
Pectobacterium virus Peat1
Pectobacterium virus Phoria
Pectobacterium virus Zenivior
Pectobacterium virus PP90
Pectobacterium virus Lelidair
Pectobacterium virus Khlen
Pectobacterium virus Clickz
Pectobacterium virus Gaspode
Pectobacterium virus CB5
Pectobacterium virus Koot
Pectobacterium virus Nobby
Pectobacterium virus PP16
Pectobacterium virus PPWS1
Pectobacterium virus PPWS2
Pseudomonas virus C171
Dickeya virus BF25-12
Aeromonas virus 25AhydR2PP
Aeromonas virus AS7
Aeromonas virus ZPAH7
Yersinia virus fHeYen301
Yersinia virus Phi80-18
Aeromonas virus CF7
Aeromonas virus Ahp1
Pectobacterium virus PP2
Pectobacterium virus Arno160
Cronobacter virus GAP227
Cronobacter virus DevCD23823
Yersinia virus R8-01
Salmonella virus Spp16
Yersinia virus ISAO8
Pseudomonas virus uligo
Pseudomonas virus Njord
Pseudomonas virus Achelous
Pseudomonas virus Alpheus
Pseudomonas virus Nerthus
Vibrio virus Vp670
Vibrio virus A318
Vibrio virus AS51
Marinomonas virus CB5A
Marinomonas virus CPP1m
Vibrio virus VEN
Vibrio virus Vc1
Ralstonia virus RSJ2
Ralstonia virus RSJ5
Ralstonia virus RSPI1
Burkholderia virus BpAMP1
Ralstonia virus RSB1
Ralstonia virus RsoP1IDN
Ralstonia virus RSPII1
Burkholderia virus JG068
Xylella phage Paz
Xanthomonas virus XAJ24
Xylella virus Prado
Xanthomonas virus Xc10
Xanthomonas virus f30
Xanthomonas virus f20
Vibrio virus OWB
Vibrio virus VP93
Vibrio virus KF2
Vibrio virus KF1
uncultured phage MedDCM-OCT-S04-C24
uncultured phage MedDCM-OCT-S05-C243
uncultured phage MedDCM-OCT-S05-C849
uncultured phage MedDCM-OCT-S08-C159
Prochlorococcus virus NATL2A133
Prochlorococcus virus PSSP10
Prochlorococcus virus 951510a
Rhizobium virus RHEph02
Rhizobium virus RHEph09
Rhizobium virus RHEph08
Synechococcus phage S-CBP1
Enterobacteria phage J8-65
Cyanophage KBS-P-1A
Agrobacterium virus Atuph02
Agrobacterium virus Atuph03
Escherichia virus ECBP5
Pectobacterium virus PP99
Synechococcus virus SCBP3
Prochlorococcus virus PSSP3
Synechococcus virus PSSP2
Escherichia virus PGT2
Escherichia virus PhiKT
Ralstonia virus RsoP1EGY
Ralstonia virus DURPI
Pelagivirus S35C6
Pelagibacter virus HTVC019P
Pseudomonas virus Bf7
Pseudomonas virus Andromeda
Synechococcus virus SCBP4
Alteromonas virus H4-4
Prochlorococcus virus SS120-1
Prochlorococcus virus NATL1A7
Vibrio virus JSF7
Synechococcus virus P60
Synechococcus virus SCBP2
Synechococcus virus Syn5
Mesorhizobium virus Lo5R7ANS
Kawavirus SWcelC56
Caulobacter virus Percy
Synechococcus virus SCBP42
Synechococcus virus SB28
Ralstonia virus Ap1
Synechococcus STIP37
Caulobacter virus Lullwater
Ralstonia virus RSB3
Pantoea virus Limelight
Synechococcus virus SRIP1
Vibrio virus Cyclit
Stopalavirus S38C3
Nohivirus S31C1
Prochlorococcus virus PGSP1
Sphingomonas virus Scott
Pantoea virus Limezero
Ashivirus S45C4
Pedosvirus S28C3
Prochlorococcus virus PSSP7
Oinezvirus S37C6
Krakvirus S39C11
Pseudomonas virus PollyC
Curvibacter virus P26059B
Escherichia virus Lidtsur
Aquamicrobium virus P14
Pseudomonas virus VSW3
Ayaqvirus S45C18
Ralstonia virus RSB2
Ralstonia virus RPSC1
Sieqvirus S42C7
Rhizobium virus RHEph01
Foussvirus S46C10
Votkovvirus S28C10
Ralstonia virus ITL1
Pelagibacter virus HTVC011P
Delftia virus IMEDE1
Fussvirus S30C28
Podovirus Lau218
Powvirus S08C41
Synechococcus virus SRIP2
Bacteroides phage crAss001
IAS virus
uncultured crAssphage
Cellulophaga phage phi14:2
Alteromonas phage vB_AmaP_AD45-P1
Salmonella phage 7-11
Cronobacter phage vB_CsaP_009
Acinetobacter phage Presley
Proteus phage Privateer
Cronobacter phage vB_CsaP_GAP52
Pseudoalteromonas phage pYD6-A
Vibrio phage vB_VspP_pVa5
Sinorhizobium phage ort11
Pseudomonas phage Littlefix
Erwinia phage vB_EamP-S6
Cellulophaga phage phi38:1
Vibrio phage CHOED
Serratia phage Parlo
Erwinia phage PEp14
Vibrio phage 1.097.O._10N.286.49.B3
Vibrio phage 1.026.O._10N.222.49.C7
Enterobacter phage EcP1
Sinorhizobium phage PBC5
Vibrio phage douglas 12A4
Puniceispirillum phage HMO-2011
Microbacterium phage Alex44
Microbacterium phage TinyTimothy
Microbacterium phage Phedro
Microbacterium phage Akoni
Microbacterium phage Burro
Sodalis phage phiSG1
Salinivibrio phage CW02
Vibrio phage ICP2_2013_A_Haiti
Citrobacter phage CVT22
Vibrio phage ICP2
Microbacterium phage Araxxi
Microbacterium phage Arete
Streptomyces phage Immanuel3
Streptomyces phage FlowerPower
Vibrio phage phi 1
Pseudomonas phage AF
Xanthomonas citri phage CP2
Vibrio phage PVA1
Anabaena phage A-4L
Ralstonia phage RSK1
Lentibacter virus vB_LenP_ICBM2
Vibrio phage VvAW1
Pseudomonas phage O4
Streptomyces phage Manuel
Dunaliella viridis virus SI2
Thalassomonas phage BA3
Pseudomonas phage PA11
Pseudoalteromonas phage HP1
Rhodoferax phage P26218
Pseudoalteromonas phage RIO-1
Pectobacterium phage phiA41
Weissella phage phiYS61
Pelagibacter phage HTVC010P
Cellulophaga phage phi46:3
Cellulophaga phage phi19:3
Celeribacter phage P12053L
Lentibacter virus vB_LenP_ICBM1
Cellulophaga phage phi13:2
Enterococcus phage EF62phi
Cellulophaga phage phi18:3
Bacillus phage MG-B1
Pseudomonas phage ZC08
Pseudomonas phage PaP2
Pseudomonas phage ZC03
Cyanophage PP
Streptomyces phage JXY1
Bifidobacterium phage BadAargau2
Bifidobacterium phage BadAztec1
Bacillus phage VMY22
Bacillus phage vB_Bpu_PumA2
Enterococcus phage vB_EfaP_Zip
Bacillus phage DK1
Enterococcus phage vB_EfaP_IME199
Bacillus phage vB_Bpu_PumA1
Arthrobacter phage Anjali
Lactococcus phage asccphi28
Arthrobacter phage Mendel
Clostridium phage susfortuna
Clostridium phage CpV1
Clostridium phage CPS2
Streptomyces phage WRightOn
Aeromonas phage LAh9
Enterococcus phage vB_Efae230P-4
Aeromonas phage 4_4572
Bacillus phage Aurora
Bacillus phage vB_BthP-Goe4
Clostridium phage phiZP2
Sulfitobacter phage NYA-2014a
Pseudomonas phage vB_PaeP_Tr60_Ab31
Clostridium phage phi24R
Pectobacterium phage Nepra
Clostridium phage CPD2
Clostridium phage CPS1
Pectobacterium phage vB_PatP_CB4
Salmonella phage astrithr
Enterococcus phage vB_EfaP_Ef7.2
Bacillus phage Stitch
Bacillus phage SerPounce
Pectobacterium phage vB_PatP_CB1
Enterococcus phage vB_EfaP_Efmus4
Enterococcus phage vB_EfaP_Ef6.2
Enterococcus phage vB_EfaP_Ef6.3
Bacillus phage DK2
Bacillus phage DK3
Bacillus phage Harambe
Enterococcus phage vB_EfaP_IME195
Bacillus phage QCM11
Bacillus phage BeachBum
Enterococcus phage vB_EfaP_Efmus3
Aeromonas phage LAh_8
Bacillus phage Juan
Aeromonas phage LAh_6
Enterococcus phage vB_EfaP_Ef7.3
Enterococcus phage vB_EfaP_Ef7.4
Clostridium phage phiCPV4
Clostridium phage phiCP7R
Bacillus phage KonjoTrouble
Enterococcus phage vB_EfaP_Efmus1
Xylella phage Xfas53
Bacillus phage Claudi
Enterococcus phage Idefix
Vibrio phage JSF3
Vibrio phage VCO139
Vibrio phage VBP47
Vibrio phage VBP32
Sulfitobacter phage pCB2047-C
Liberibacter phage SC2
Vibrio phage JA-1
Sulfitobacter phage pCB2047-A
Liberibacter phage SC1
Bacteriophage APSE-2
Stx converting phage vB_EcoS_P27
Enterobacteria phage VT2-Sakai
Stx converting phage vB_EcoS_ST2-8624
Stx2-converting phage 86
Stx1 converting phage AU6Stx1
Stx2-converting phage Stx2a_F451
Escherichia phage SH2026Stx1
Escherichia Stx1 converting phage
Stx1 converting phage AU5Stx1
Stx2-converting phage Stx2a_WGPS9
Escherichia virus Min27
Escherichia virus 24B
Escherichia virus Stx2 II
Escherichia virus PA28
Escherichia phage ArgO145
Escherichia phage P13374
Enterobacteria phage VT2phi_272
Escherichia phage Lys12581Vzw
Escherichia virus 191
Shigella virus VASD
Escherichia virus TL2011
Escherichia virus PA2
Shigella virus 7502Stx
Shigella virus POCJ13
Salmonella phage SEN22
Enterobacteria phage IME10
Salmonella phage UPF_BP1
Salmonella phage epsilon34
Enterobacteria phage Sf101
Salmonella phage vB_SemP_Emek
Salmonella phage g341c
Enterobacteria phage UAB_Phi20
Salmonella phage 103203_sal5
Salmonella phage 118970_sal4
Enterobacteria phage ST104
Salmonella phage SPN9CC
Salmonella phage ST160
Escherichia virus HK620
Shigella virus Sf6
Salmonella virus SE1Spa
Salmonella virus ST64T
Salmonella virus P22
Bacillus virus SRT01hs
Bacillus phage Karezi
Bacillus phage Gxv1
Bacillus phage vB_BveP-Goe6
Bacillus virus phi29
Bacillus virus GA1
Bacillus virus B103
Bacillus phage vB_BsuP-Goe1
Bacillus phage Nf
Streptococcus virus Cp7
Streptococcus virus Cp1
Lactococcus virus WP2
Actinomyces virus Av1
Mycoplasma virus P1
Staphylococcus virus BP39
Staphylococcus virus GRCS
Staphylococcus virus phiAGO13
Staphylococcus virus Pabna
Staphylococcus virus PSa3
Staphylococcus virus SLPW
Staphylococcus virus S24-1
Staphylococcus virus 66
Staphylococcus virus SCH1
Staphylococcus virus CSA13
Staphylococcus virus SAP2
Staphylococcus phage P68
Staphylococcus virus 44AHJD
Staphylococcus virus Andhra
Staphylococcus virus St134
Dinoroseobacter phage DS-1410Ws-06
Sulfitobacter phage phiCB2047-B
Ruegeria phage vB_RpoP-V13
Roseovarius Plymouth podovirus 1
Roseobacter phage RD-1410W1-01
Sulfitobacter phage EE36phi1
Ruegeria phage vB_RpoP-V12
Silicibacter phage DSS3phi2
Dinoroseobacter virus DFL12
Pseudomonas phage YH6
Pseudomonas phage vB_PaeP_MAG4
Pseudomonas phage DL64
Pseudomonas phage YH30
Pseudomonas phage Pa2
Pseudomonas virus Ab09
Pseudomonas virus PA26
Pseudomonas virus LIT1
Klebsiella phage KP8
Escherichia virus G7C
Escherichia virus IME11
Shigella virus Sb1
Escherichia virus EC1UPM
Escherichia virus APEC7
Escherichia virus APEC5
Escherichia virus Bp4
Escherichia virus ECBP1
Pseudomonas phage vB_PaeP_p2-10_Or1
Pseudomonas phage DL54
Pseudomonas virus Ab22
Pseudomonas virus PaP3
Pseudomonas virus TL
Pseudomonas virus PaP4
Pseudomonas virus CHU
Pseudomonas virus LUZ24
Pseudomonas virus PAA2
Escherichia virus ECB2
Escherichia virus Septima11
Escherichia virus phiEco32
Escherichia virus SU10
Escherichia virus NJ01
Escherichia virus 172-1
Xanthomonas phage RiverRider
Stenotrophomonas phage Pokken
Pseudomonas phage Zuri
Delftia phage RG-2014
Achromobacter virus Axp3
Achromobacter virus JWAlpha
Bacillus virus Pascal
Bacillus virus Palmer
Bacillus phage Pavlov
Bacillus virus Page
Bacillus virus Pookie
Bacillus virus Pony
Flavobacterium phage Fpv20
Flavobacterium phage Fpv3
Flavobacterium phage Fpv2
Flavobacterium virus Fpv4
Flavobacterium virus Fpv1
Klebsiella phage KpCHEMY26
Klebsiella phage Pylas
Escherichia virus Pollock
Salmonella virus FSL SP-058
Salmonella virus FSL SP-076
Vibrio phage J2
Vibrio phage QH
Vibrio virus VC8
Vibrio virus VP5
Vibrio virus VP2
Enterobacter phage Tyrion
Escherichia phage TL-2011b
Escherichia virus phiV10
Salmonella virus Epsilon15
Salmonella virus SPN1S
Vibrio virus 51A7
Vibrio virus 48B1
Vibrio virus 52B1
Vibrio virus 51A6
Burkholderia virus Bcep22
Burkholderia virus DC1
Burkholderia virus Bcepmigl
Burkholderia virus Bcepil02
Helicobacter virus KHP30
Helicobacter phage phiHP33
Helicobacter virus KHP40
Helicobacter virus 1961P
Erwinia phage phiEaP-8
Erwinia virus Ea9-2
Erwinia virus Frozen
Pseudoalteromonas phage PH1
Vibrio phage VPMS1
Edwardsiella virus KF1
Cellulophaga virus Cba172
Cellulophaga virus Cba41
Pseudomonas virus LUZ7
Pseudomonas virus KPP21
Pseudomonas virus KPP25
Pseudomonas virus R18
Arthrobacter virus Jasmine
Arthrobacter virus Adat
Klebsiella virus IME279
Escherichia virus Sortsne
Brucella virus Tb
Brucella virus Pr
Pseudomonas virus NV1
Pseudomonas virus UFVP2
Pseudomonas virus H66
Pseudomonas virus F116
Lactococcus virus KSY1
Pseudomonas virus phCDa
Escherichia virus N4
Escherichia virus PTXU04
Myxococcus virus Mx8
Pseudomonas virus tf
Vibrio virus VpV262
Pseudomonas virus Bjorn
Escherichia virus Skarpretter
Escherichia virus C1302
Phormidium virus WMP4
Roseobacter virus SIO1
Burkholderia virus BcepC6B
Pseudomonas virus 119X
Phormidium virus WMP3
Streptococcus virus C1
Burkholderia virus KL4
Hamiltonella virus APSE1
Bordetella virus BPP1
Bacillus phage Zuko
Bacillus phage Belinda
Bacillus phage DIGNKC
Bacillus phage SalinJah
Bacillus phage Nemo
Bacillus phage Nigalana
Bacillus phage NotTheCreek
Bacillus phage Kida
Bacillus phage DirtyBetty
Bacillus phage SageFayge
Bacillus virus Megatron
Bacillus virus WPh
Bacillus virus BPS10C
Bacillus virus Hakuna
Bacillus virus BPS13
Bacillus virus B4
Bacillus virus Spock
Bacillus virus Bigbertha
Bacillus phage Phrodo
Bacillus virus Troll
Bacillus virus AvesoBmore
Bacillus virus Riley
Bacillus virus Deepblue
Bacillus virus Bc431
Bacillus virus BM15
Bacillus virus Bcp1
Bacillus virus BCP82
Bacillus virus JBP901
Bacillus virus Bastille
Bacillus virus Evoli
Bacillus virus CAM003
Bacillus virus HoodyT
Bacillus phage Eldridge
Bacillus phage vB_BmeM-Goe8
Bacillus virus vB_BsuM-Goe3
Bacillus phage BSP38
Bacillus virus Bp8pC
Bacillus virus Agate
Bacillus virus Bobb
Bacillus virus BCP78
Bacillus virus TsarBomba
Bacillus virus Grass
Bacillus virus SPG24
Bacillus virus NIT1
Bacillus virus Mater
Bacillus virus Moonbeam
Bacillus virus SIOphi
Staphylococcus virus G1
Staphylococcus virus MCE2014
Staphylococcus virus Rodi
Staphylococcus virus P108
Staphylococcus virus SA12
Staphylococcus virus JD7
Staphylococcus virus G15
Staphylococcus virus S25-4
Staphylococcus virus S253
Staphylococcus virus Sb1
Staphylococcus phage 812
Staphylococcus virus K
Lactobacillus virus Lpa804
Lactobacillus virus Bacchae
Lactobacillus virus Semele
Lactobacillus virus Iacchus
Lactobacillus virus Bromius
Staphylococcus virus Remus
Staphylococcus virus Stau2
Staphylococcus virus SA11
Staphylococcus virus BS2
Staphylococcus virus BS1
Staphylococcus virus IPLAC1C
Staphylococcus virus SEP1
Staphylococcus virus SscM1
Staphylococcus virus Twort
Listeria virus LMSP25
Listeria virus LP064
Listeria virus A511
Listeria virus WIL1
Listeria virus List36
Listeria virus AG20
Listeria virus LP048
Listeria virus LMTA148
Listeria virus P100
Listeria virus LP083-2
Enterococcus virus EF24C
Enterococcus virus EFLK1
Enterococcus virus ECP3
Enterococcus virus EFP01
Enterococcus virus EfV12
Enterococcus virus EFDG1
Bacillus virus CP51
Bacillus virus Shanette
Bacillus virus JL
Bacillus virus Camphawk
Bacillus virus SPO1
Bacillus phage SP-10
Lactobacillus phage LpeD
Lactobacillus phage 3-521
Lactobacillus phage LfeInf
Lactobacillus phage 521B
Lactobacillus phage SAC12B
Lactobacillus virus Lb338-1
Lactobacillus virus LP65
Brochothrix virus A9
Klebsiella phage Sin4
Klebsiella phage PhiKpNIH-2
Klebsiella phage vB_KpnS_Alina
Klebsiella phage Shelby
Klebsiella phage KP1801
Klebsiella phage KL
Klebsiella phage vB_KpnS_Domnhall
Klebsiella phage vB_KpnS_FZ10
Klebsiella phage Sweeny
Klebsiella phage vB_KpnS_SegesCirculi
Klebsiella phage vB_KpnS_15-38_KLPPOU149
Klebsiella phage 13
Klebsiella phage JY917
Klebsiella phage vB_KpnS_IMGroot
Klebsiella phage Skenny
Klebsiella phage vB_KpnS_Call
Enterobacter virus F20
Klebsiella virus KpV522
Klebsiella virus KLPN1
Klebsiella virus PKP126
Klebsiella virus TSK1
Klebsiella virus KOX1
Klebsiella virus GHK3
Klebsiella virus KP36
Klebsiella virus 1513
Klebsiella virus KpCol1
Klebsiella virus NJS2
Klebsiella virus NJS1
Klebsiella virus Sushi
Klebsiella virus KpKT21phi1
Klebsiella virus MezzoGao
Klebsiella virus NJR15
Klebsiella virus TAH8
Klebsiella virus KPN N141
Shigella virus 2019SD1
Escherichia phage Henu8
Escherichia phage PGN590
Escherichia phage vojen
Escherichia phage aaroes
Escherichia phage aalborv
Salmonella phage slyngel
Escherichia phage grams
Escherichia phage damhaus
Escherichia phage haarsle
Escherichia phage egaa
Escherichia phage vB_EcoS_G29-2
Escherichia phage herni
Shigella virus pSf1
Salmonella virus SP126
Escherichia virus LL5
Salmonella virus PHB07
Salmonella virus 36
Escherichia virus TLS
Salmonella virus YSP2
Citrobacter virus DK2017
Salmonella virus phSE2
Citrobacter virus Sazh
Citrobacter virus Stevie
Escherichia phage tonijn
Escherichia phage atuna
Escherichia phage tonnikala
Escherichia phage tunus
Shigella phage JK16
Escherichia phage tonn
Escherichia virus 95
Escherichia virus SECphi27
Escherichia virus swan01
Escherichia phage vB_EcoS-DELF2
Shigella virus Sfin-3
Shigella virus 008
Shigella virus Shfl1
Shigella virus ISF001
Shigella virus SH6
Escherichia virus BIFF
Escherichia virus ADB2
Shigella virus PSf2
Escherichia virus IME18
Escherichia virus T1
Shigella virus Sfin1
Escherichia virus JMPW1
Shigella virus ISF002
Escherichia virus SH2
Escherichia virus JMPW2
Enterobacteria phage vB_EcoS_IME347
Cronobacter phage CS01
Escherichia virus SRT8
Cronobacter virus Esp2949-1
Escherichia virus KP26
Escherichia virus E41c
Escherichia virus Rogue1
Escherichia virus AHS24
Escherichia virus AKS96
Escherichia virus AHP42
Escherichia virus C119
Escherichia virus phiJLA23
Escherichia virus phiEB49
Shigella virus Sd1
Shigella virus Sf12
Escherichia phage vB_EcoS-12210I
Escherichia virus Rtp
Escherichia virus IME253
Escherichia virus ACGM12
Escherichia virus EC3a
Escherichia virus IME542
Escherichia virus DTL
Enterobacter virus EcL1
Enterobacteria phage vB_EcoS_NBD2
Pantoea virus AAS23
Escherichia virus ESCO41
Escherichia phage vB_EcoS_HdH2
Escherichia phage fp01
Salmonella phage L6jm
Salmonella phage SE11
Phage NBSal005
Phage NBEco002
Bacteriophage T5-like chee24
Phage NBSal003
Phage NBEco001
Salmonella virus VSe12
Escherichia phage APCEc03
Escherichia phage SP15
Escherichia virus VEc33
Salmonella phage oldekolle
Salmonella phage Th1
Enterobacteria phage DT571/2
Escherichia virus T5
Salmonella virus SP3
Salmonella virus SP01
Escherichia virus Gostya9
Escherichia virus slur09
Salmonella virus NR01
Escherichia virus AKFV33
Escherichia virus H8
Escherichia virus OSYSP
Escherichia virus phiLLS
Salmonella virus S131
Shigella virus SSP1
Escherichia virus FFH1
Shigella virus SHSML45
Escherichia virus DT57C
Salmonella virus Shivani
Salmonella virus SPC35
Escherichia virus BF23
Salmonella phage vB_SenS_SB13
Salmonella phage atrejo
Salmonella phage 2-3
Salmonella phage fuchur
Salmonella phage Sepoy
Salmonella phage bastian
Salmonella phage OSY-STA
Salmonella phage SE24
Salmonella phage bombadil
Salmonella phage rokbiter
Salmonella phage oselot
Salmonella phage faergetype
Salmonella phage 1-29
Salmonella phage 1-19
Salmonella virus 118970sal2
Salmonella virus S124
Salmonella virus STG2
Salmonella virus Sw2
Salmonella virus LVR16A
Salmonella virus S132
Escherichia virus EPS7
Salmonella virus Stitch
Salmonella virus 123
Salmonella virus S126
Escherichia virus saus132
Salmonella virus SH9
Salmonella virus S113
Salmonella virus S147
Salmonella virus S116
Salmonella virus Seafire
Salmonella virus 329
Salmonella virus S114
Yersinia virus phiR201
Vibrio virus phi3
Vibrio virus JSF12
Vibrio virus JSF10
Vibrio virus Thalassa
Vibrio virus Ceto
Vibrio virus pVp1
Klebsiella virus IME260
Klebsiella virus Sugarland
Aeromonas virus AhSzw1
Aeromonas virus AhSzq1
Pectobacterium virus My1
Pectobacterium virus DUPPV
Vibrio virus VspSw1
Vibrio virus PG07
Proteus virus PM135
Proteus virus Stubb
Salmonella phage Se-J
Salmonella phage pertopsoe
Salmonella phage bering
Escherichia phage EP75
Salmonella phage SS9
Salmonella phage Mutine
Salmonella phage barely
Salmonella phage allotria
Salmonella phage Se-B
Salmonella phage ST-W77
Escherichia phage FEC14
Salmonella phage aagejoakim
Salmonella phage Se-G
Salmonella phage SE14
Salmonella phage heyday
Salmonella phage moki
Salmonella phage SeSz-1
Salmonella phage SenASZ3
Salmonella phage SP1
Salmonella phage SenALZ1
Salmonella phage maane
Salmonella phage BSP101
Salmonella phage dinky
Salmonella phage rabagast
Salmonella phage S118
Salmonella virus 38
Escherichia virus PhaxI
Salmonella virus Det7
Salmonella virus SJ3
Salmonella virus SH19
Salmonella virus PM10
Escherichia virus CBA120
Salmonella virus GG32
Salmonella virus SFP10
Ralstonia phage RSP15
Rhizobium phage vB_RleM_P10VF
Sinorhizobium phage phiM9
Vibrio phage YC
Vibrio phage vB_VchM_Kuja
Aeromonas phage phiA8-29
Vibrio phage VAP7
Serratia phage vB_SmaA_3M
Erwinia phage vB_EamM-Bue1
Klebsiella phage Magnus
Klebsiella virus UPM 2146
Serratia virus IME250
Klebsiella virus May
Escherichia virus KWBSE43-6
Klebsiella virus KpS110
Klebsiella virus 0507KN21
Klebsiella virus Menlow
Enterobacter phage EspM4VN
Shigella phage MK-13
Salmonella phage P46FS4
Salmonella virus SKML39
Shigella virus AG3
Dickeya virus RC2014
Dickeya virus Limestone
Serratia virus MAM1
Erwinia virus Ea2809
Escherichia phage Mangalitsa
Enterobacteria phage phiEcoM-GJ1
Escherichia phage flopper
Escherichia virus ST32
Erwinia virus Y2
Pantoea phage vB_PagM_SSEM1
Shewanella virus Spp001
Shewanella virus SppYZU05
Pectobacterium virus PM1
Pectobacterium virus PP101
Aeromonas virus pAh6C
Erwinia virus Faunus
Escherichia phage vB_EcoM_4HA13
Nitrincola phage 1M3-16
Enterobacteria phage P4
Paenibacillus virus Lily
Equid alphaherpesvirus 4
Equid alphaherpesvirus 3
Felid alphaherpesvirus 1
Cercopithecine alphaherpesvirus 9
Human alphaherpesvirus 3
Canid alphaherpesvirus 1
Equid alphaherpesvirus 8
Equid alphaherpesvirus 1
Equid alphaherpesvirus 9
Suid alphaherpesvirus 1
Bovine alphaherpesvirus 1
Bovine alphaherpesvirus 5
Bubaline alphaherpesvirus 1
Phocid alphaherpesvirus 1
Caprine alphaherpesvirus 1
Cervid alphaherpesvirus 1
Cervid alphaherpesvirus 2
Saimiriine alphaherpesvirus 1
Fruit bat alphaherpesvirus 1
Macropodid alphaherpesvirus 1
Human alphaherpesvirus 1
Leporid alphaherpesvirus 4
Ateline alphaherpesvirus 1
Panine alphaherpesvirus 3
Macacine alphaherpesvirus 1
Human alphaherpesvirus 2
Cercopithecine alphaherpesvirus 2
Papiine alphaherpesvirus 2
Bovine alphaherpesvirus 2
Macropodid alphaherpesvirus 2
Columbid alphaherpesvirus 1
Gallid alphaherpesvirus 2
Spheniscid alphaherpesvirus 1
Anatid alphaherpesvirus 1
Meleagrid alphaherpesvirus 1
Gallid alphaherpesvirus 3
Psittacid alphaherpesvirus 1
Gallid alphaherpesvirus 1
Testudinid herpesvirus 3
Chelonid alphaherpesvirus 5
Chelonid alphaherpesvirus 6
Common bottlenose dolphin gammaherpesvirus 1 strain Sarasota
Human gammaherpesvirus 8
Macacine gammaherpesvirus 5
Cricetid gammaherpesvirus 2
Murid gammaherpesvirus 4
Saimiriine gammaherpesvirus 2
Bovine gammaherpesvirus 4
Ateline gammaherpesvirus 3
Ateline gammaherpesvirus 2
Bovine gammaherpesvirus 6
Alcelaphine gammaherpesvirus 2
Ovine gammaherpesvirus 2
Alcelaphine gammaherpesvirus 1
Suid gammaherpesvirus 3
Suid gammaherpesvirus 4
Caprine gammaherpesvirus 2
Hippotragine gammaherpesvirus 1
Human gammaherpesvirus 4
Macacine gammaherpesvirus 4
Callitrichine gammaherpesvirus 3
Papiine gammaherpesvirus 1
Gorilline gammaherpesvirus 1
Pongine gammaherpesvirus 2
Panine gammaherpesvirus 1
Equid gammaherpesvirus 2
Equid gammaherpesvirus 5
Felid gammaherpesvirus 1
Mustelid gammaherpesvirus 1
Eptesicus fuscus gammaherpesvirus
Rhinolophus gammaherpesvirus 1
Myotis gammaherpesvirus 8
Phocid gammaherpesvirus 2
Equid gammaherpesvirus 7
Cercopithecine betaherpesvirus 5
Panine betaherpesvirus 2
Human betaherpesvirus 5
Aotine betaherpesvirus 1
Saimiriine betaherpesvirus 4
Cynomolgus cytomegalovirus
Macacine betaherpesvirus 3
Cebine betaherpesvirus 1
Murine roseolovirus
Human betaherpesvirus 7
Suid betaherpesvirus 2
Human betaherpesvirus 6B
Macacine betaherpesvirus 9
Human betaherpesvirus 6A
Murid betaherpesvirus 1
Murid betaherpesvirus 2
Murid betaherpesvirus 8
Elephant endotheliotropic herpesvirus 4
Elephant endotheliotropic herpesvirus 5
Elephantid betaherpesvirus 1
Caviid betaherpesvirus 2
Tupaiid betaherpesvirus 1
Iguanid herpesvirus 2
Cyprinid herpesvirus 3
Cyprinid herpesvirus 2
Cyprinid herpesvirus 1
Anguillid herpesvirus 1
Ranid herpesvirus 2
Ranid herpesvirus 1
Ranid herpesvirus 3
Ictalurid herpesvirus 2
Ictalurid herpesvirus 1
Acipenserid herpesvirus 2
Salmonid herpesvirus 1
Salmonid herpesvirus 2
Haliotid herpesvirus 1
Ostreid herpesvirus 1
Bufonid herpesvirus 1
Macroptilium golden yellow mosaic virus
Potato yellow mosaic Trinidad virus
Gossypium punctatum mild leaf curl virus
Cowpea golden mosaic virus-[Nigeria]
Sida Brazil virus
Tobacco leaf curl virus
Tomato yellow leaf curl Saudi virus
Emilia sonchifolia yellow vein Thailand virus
Tobacco leaf curl Kochi virus
Chilli leaf curl Ahmedabad virus-India [India/Ahmedabad/2014]
Sweet potato leaf curl Shanghai virus
Bhendi yellow vein Delhi virus
Tomato leaf curl Mayotte virus
Tomato leaf curl Cotabato virus
Tomato leaf curl Cameroon virus
Sweet potato leaf curl Bengal virus
Sweet potato leaf curl Spain virus
Tomato leaf curl Ranchi virus
Sweet potato leaf curl Lanzarote virus
Tomato leaf curl China virus - OX2
Jatropha leaf crumple virus
Ipomoea yellow vein virus
Malachra yellow mosaic virus
Croton yellow vein virus
Synedrella leaf curl virus
Tomato leaf curl Gandhinagar virus
Ageratum yellow vein Taiwan virus
Ageratum Yellow vein China virus - OX1
Tomato leaf curl Barka virus
Sweet potato golden vein associated virus
Okra leaf curl virus
Okra leaf curl India virus
Cotton leaf curl Burewala virus
Cotton leaf curl Shahdadpur virus
Cotton leaf curl virus
Rhynchosia golden mosaic virus
Bean golden yellow mosaic virus
Eupatorium yellow vein virus
Sida golden yellow vein virus
East African cassava mosaic Malawi virus
Ageratum yellow vein virus
Cotton leaf curl Multan virus
Dolichos yellow mosaic virus
Desmodium mottle virus
Watermelon chlorotic stunt virus
Pepper yellow leaf curl Indonesia virus
Kudzu mosaic virus
West African Asystasia virus 1
Rhynchosia yellow mosaic virus
Clerodendrum golden mosaic China virus
Coccinia mosaic Tamil Nadu virus
Soybean chlorotic blotch virus
Clerodendron golden mosaic virus
Corchorus yellow vein virus
Mungbean yellow mosaic India virus
Cotton yellow mosaic virus
Deinbollia mosaic virus
Asystasia mosaic Madagascar virus
Lycianthes yellow mosaic virus
Horsegram yellow mosaic virus
Tomato leaf curl Hsinchu virus
Mungbean yellow mosaic virus
African cassava mosaic virus
Melon chlorotic mosaic virus
Pepper huasteco yellow vein virus
Rhynchosia yellow mosaic India virus
Cleome leaf crumple virus
Cotton chlorotic spot virus
Velvet bean severe mosaic virus
Corchorus golden mosaic virus
Tomato leaf curl Palampur virus
Blechum interveinal chlorosis virus
Jacquemontia mosaic Yucatan virus
Cnidoscolus mosaic leaf deformation virus
Tomato rugose yellow leaf curl virus
Tomato chlorotic mottle Guyane virus
Tomato yellow leaf curl Kanchanaburi virus
Pepper yellow leaf curl Thailand virus
Cucurbit leaf crumple virus
Jacquemontia yellow mosaic virus
Passionfruit severe leaf distortion virus
Blainvillea yellow spot virus
Macroptilium mosaic Puerto Rico virus
Pepper golden mosaic virus
Capraria yellow spot virus
Sida angular mosaic virus
Tomato golden mottle virus
Cotton leaf crumple virus
Tomato yellow mottle virus
Cassava mosaic Madagascar virus
Dicliptera yellow mottle virus
Dalechampia chlorotic mosaic virus
Abutilon mosaic Bolivia virus
Squash mild leaf curl virus
Tomato mild mosaic virus
Rhynchosia golden mosaic Havana virus
Sida mosaic Bolivia virus 1
Luffa yellow mosaic virus
Euphorbia yellow mosaic virus
Tomato yellow margin leaf curl virus
Common bean mottle virus
East African cassava mosaic Cameroon virus
Macroptilium common mosaic virus
Melochia yellow mosaic virus
Tomato common mosaic virus
Macroptilium yellow mosaic virus
Sida bright yellow mosaic virus
Tomato golden mosaic virus
Triumfetta yellow mosaic virus
Bean calico mosaic virus
Common bean severe mosaic virus
Tomato mild yellow leaf curl Aragua virus
Squash leaf curl China virus
Bean golden mosaic virus
Solanum mosaic Bolivia virus
Tomato mosaic Havana virus
Macroptilium yellow mosaic Florida virus
Sida mosaic Bolivia virus 2
Sida chlorotic vein virus
Squash leaf curl virus
Melon chlorotic leaf curl virus
Macroptilium golden mosaic virus
Squash yellow mild mottle virus
Euphorbia mosaic virus
Soybean chlorotic spot virus
Tomato dwarf leaf virus
Tomato leaf curl Sinaloa virus
Tomato chlorotic leaf distortion virus
Squash leaf curl Philippines virus
Melochia mosaic virus
Tomato chlorotic mottle virus
Desmodium leaf distortion virus
Passionfruit leaf distortion virus
Rhynchosia golden mosaic Sinaloa virus
Merremia mosaic Puerto Rico virus
Tomato mosaic leaf curl virus
Rhynchosia mild mosaic virus
Bean dwarf mosaic virus
Macroptilium yellow net virus
Merremia mosaic virus
Sida golden mosaic Costa Rica virus
Tomato leaf curl Gujarat virus
Sida ciliaris golden mosaic virus
Tomato mottle Taino virus
Tomato golden vein virus
Bitter gourd yellow vein virus
Tomato mottle virus
Tomato yellow leaf curl Thailand virus
Sida micrantha mosaic virus
Tomato yellow vein streak virus
Pavonia yellow mosaic virus
Malvastrum bright yellow mosaic virus
Tomato mottle wrinkle virus
Bean chlorosis virus
Sida golden mosaic Florida virus
Malvastrum yellow mosaic Jamaica virus
Chino del tomate virus
Wissadula golden mosaic virus
Okra mottle virus
Sweet potato mosaic virus
Sida mosaic Sinaloa virus
Bean white chlorosis mosaic virus
Pavonia mosaic virus
Tobacco yellow crinkle virus
Tomato leaf curl New Delhi virus
Tomato yellow leaf distortion virus
Tobacco leaf curl Cuba virus
Okra yellow mosaic Mexico virus
Abutilon mosaic virus
Tomato yellow spot virus
Sida golden mottle virus
Sida yellow mottle virus
Sida golden mosaic virus
Jatropha mosaic virus
South African cassava mosaic virus
Cabbage leaf curl Jamaica virus
Cabbage leaf curl virus
Potato yellow mosaic Panama virus
Allamanda leaf mottle distortion virus
Rhynchosia golden mosaic Yucatan virus
Sida golden mosaic Buckup virus
Abutilon Brazil virus
Sida yellow vein virus
Potato yellow mosaic virus
Sida mosaic Alagoas virus
Abutilon mosaic Brazil virus
Sri Lankan cassava mosaic virus
Sida golden mosaic Honduras virus
Rhynchosia rugose golden mosaic virus
Sida yellow mosaic Yucatan virus
Datura leaf distortion virus
Indian cassava mosaic virus
Corchorus yellow spot virus
Malvastrum yellow vein virus
East African cassava mosaic Zanzibar virus
Tomato severe rugose virus
Ageratum yellow vein Hualian virus
East African cassava mosaic virus
East African cassava mosaic Kenya virus
Tomato rugose mosaic virus
Eupatorium yellow vein mosaic virus
Mesta yellow vein mosaic virus
Hollyhock yellow vein mosaic virus
Cotton leaf curl Gezira virus
Pedilanthus leaf curl virus
Okra enation leaf curl virus
Tomato yellow leaf curl Axarquia virus
Chayote yellow mosaic virus
Hemidesmus yellow mosaic virus
Soybean mild mottle virus
Alternanthera yellow vein virus
Spilanthes yellow vein virus
Jatropha mosaic Nigeria virus
Tomato yellow leaf curl Indonesia virus
Clerodendron yellow mosaic virus
Telfairia golden mosaic virus
Tomato leaf curl Sulawesi virus
Vernonia crinkle virus
Velvet bean golden mosaic virus
Tomato leaf curl Mali virus
Whitefly-associated begomovirus 7
West African Asystasia virus 2
Sida golden yellow spot virus
Senecio yellow mosaic virus
Chilli leaf curl Vellanad virus
Tomato golden leaf spot virus
Wissadula yellow mosaic virus
Clerodendrum golden mosaic Jiangsu virus
Ramie mosaic Yunnan virus
Jatropha leaf curl virus
Tomato leaf curl purple vein virus
Cleome golden mosaic virus
Vernonia yellow vein virus
Whitefly-associated begomovirus 1
Sida leaf curl virus
Tomato leaf curl Burkina Faso virus
Pouzolzia golden mosaic virus
Hedyotis uncinella yellow mosaic virus
Pouzolzia mosaic Guangdong virus
Sidastrum golden leaf spot virus
Tomato leaf curl virus
Tomato leaf curl Anjouan virus
Sida yellow vein Madurai virus
Siegesbeckia yellow vein Guangxi virus
Tomato leaf curl Sri Lanka virus
Vigna yellow mosaic virus
Emilia yellow vein virus
Vernonia yellow vein Fujian virus
Boerhavia yellow spot virus
Lindernia anagallis yellow vein virus
Chenopodium leaf curl virus
Tomato golden leaf distortion virus
Tomato bright yellow mosaic virus
Tomato leaf curl Taiwan virus
Whitefly-associated begomovirus 3
Tomato leaf curl Toliara virus
Macroptilium bright mosaic virus
Allamanda leaf curl virus
Sida common mosaic virus
Premna leaf curl virus
Jacquemontia yellow vein virus
Tomato mottle leaf curl virus
Tomato leaf curl Seychelles virus
Siegesbeckia yellow vein virus
Pepper leaf curl virus
Tomato leaf curl Diana virus
Tomato chino La Paz virus
Tomato bright yellow mottle virus
Pepper yellow vein Mali virus
Tomato leaf curl Arusha virus
Tomato leaf curl Uganda virus
French bean leaf curl virus
Tomato leaf deformation virus
Bean leaf crumple virus
Sida yellow mosaic Alagoas virus
Macroptilium yellow vein virus
Tobacco leaf curl Japan virus
Macroptilium yellow spot virus
Tomato leaf curl Namakely virus
Tomato leaf curl Pune virus
Centrosema yellow spot virus
Chino del tomate Amazonas virus
Andrographis yellow vein leaf curl virus
Tomato leaf curl Madagascar virus
Corchorus yellow vein mosaic virus
Pepper leafroll virus
Sida chlorotic mottle virus
Euphorbia mosaic Peru virus
Jatropha leaf yellow mosaic virus
Honeysuckle yellow vein mosaic virus
Sweet potato leaf curl China virus
Okra yellow crinkle virus
Sweet potato leaf curl Sao Paulo virus
Tomato leaf curl Philippines virus
Tomato curly stunt virus
Tomato severe leaf curl virus
Sida yellow mosaic China virus
Tomato leaf curl New Delhi virus 4
Sida yellow vein Vietnam virus
Senna leaf curl virus
Pepper leaf curl Yunnan virus
Honeysuckle yellow vein Kagoshima virus
Oxalis yellow vein virus
Tomato leaf curl Cebu virus
Malvastrum leaf curl Guangdong virus
Sida golden mosaic Lara virus
Bean yellow mosaic Mexico virus
Whitefly-associated begomovirus 4
Honeysuckle yellow vein virus
Whitefly-associated begomovirus 2
Tomato yellow leaf curl Yunnan virus
Malvastrum leaf curl virus
Sweet potato golden vein Korea virus
Tomato leaf curl Laos virus
Malvastrum yellow mosaic Helshire virus
Tobacco leaf curl Zimbabwe virus
Sweet potato leaf curl Uganda virus
Sida mottle Alagoas virus
Tomato leaf curl Bangalore virus
Mirabilis leaf curl virus
Tomato yellow leaf curl China virus
Tomato leaf curl Malaysia virus
Erectites yellow mosaic virus
Sida yellow net virus
Ageratum yellow vein Sri Lanka virus
Malvastrum yellow vein Honghe virus
Tomato leaf curl Guangdong virus
Tomato yellow leaf curl Guangdong virus
Tobacco mottle leaf curl virus
Sida golden mosaic Braco virus
Tomato leaf curl New Delhi virus 2
Malvastrum yellow vein Cambodia virus
Sida yellow leaf curl virus
Synedrella yellow vein clearing virus
Tobacco leaf curl Pusa virus
Soybean blistering mosaic virus
Tomato leaf curl Java virus
Squash leaf curl Yunnan virus
Tomato leaf distortion virus
Mimosa yellow leaf curl virus
Whitefly-associated begomovirus 6
Tomato interveinal chlorosis virus
Rose leaf curl virus
Tomato yellow leaf curl Mali virus
Stachytarpheta leaf curl virus
Sunn hemp leaf distortion virus
Abutilon golden mosaic virus
Jatropha yellow mosaic virus
Tobacco leaf curl Comoros virus
Tomato leaf curl Ghana virus
Tomato leaf curl Moheli virus
Pumpkin yellow mosaic virus
Tomato leaf curl Iran virus
Tomato leaf curl Comoros virus
Tomato leaf curl Nigeria virus
Tomato yellow leaf curl Malaga virus
Tobacco leaf rugose virus
Malvastrum yellow mosaic virus
Papaya leaf crumple virus
Papaya leaf curl Guandong virus
Lisianthus enation leaf curl virus
Ludwigia yellow vein Vietnam virus
Cotton leaf curl Bangalore virus
Soybean crinkle leaf virus
Tomato leaf curl Joydebpur virus
Tomato leaf curl Sudan virus
Crassocephalum yellow vein virus
Hollyhock leaf crumple virus
Tomato leaf curl Mindanao virus
Chilli leaf curl Kanpur virus
Sida yellow mosaic virus
Ludwigia yellow vein virus
Sauropus leaf curl virus
Pepper leaf curl Lahore virus
Malvastrum leaf curl Philippines virus
Jatropha mosaic India virus
Tomato leaf curl Patna virus
Sweet potato leaf curl South Carolina virus
Pepper leaf curl Bangladesh virus
Bhendi yellow vein Haryana virus
Sida mottle virus
Chilli leaf curl virus
Datura leaf curl virus
Tomato leaf curl Kerala virus
Kenaf leaf curl virus
Spinach yellow vein virus
Leonurus mosaic virus
Tomato leaf curl Hainan virus
Tomato leaf curl Bangladesh virus
Tomato leaf curl Kumasi virus
Vinca leaf curl virus
Hollyhock leaf curl virus
Bhendi yellow vein mosaic virus
Tomato leaf curl China virus
Pea leaf distortion virus
Duranta leaf curl virus
Tomato yellow leaf curl Sardinia virus
Tomato leaf curl Rajasthan virus
Euphorbia yellow leaf curl virus
Tomato leaf curl Hanoi virus
Okra leaf curl Oman virus
Mesta yellow vein mosaic Bahraich virus
Euphorbia leaf curl virus
Tomato leaf curl Liwa virus
Tomato latent virus
Tomato yellow leaf curl Vietnam virus
Sweet potato leaf curl Sichuan virus 2
Pepper yellow leaf curl virus
Tomato leaf curl Vietnam virus
Chilli leaf curl India virus
Sweet potato leaf curl Georgia virus
Sweet potato leaf curl Henan virus
Ageratum leaf curl Cameroon virus
Papaya leaf curl virus
Tomato yellow leaf curl Shuangbai virus
Jatropha leaf curl Gujarat virus
Tomato leaf curl Oman virus
Catharanthus yellow mosaic virus
Eclipta yellow vein virus
Cotton leaf curl Alabad virus
Sida yellow blotch virus
Bhendi yellow vein Bhubhaneswar virus
Radish leaf curl virus
Bhendi yellow vein India virus
Sweet potato leaf curl Guangxi virus
Sweet potato leaf curl Canary virus
Papaya leaf curl China virus
Sweet potato leaf curl virus
Croton yellow vein mosaic virus
Okra leaf curl Cameroon virus
Sweet potato leaf curl Sichuan virus 1
Tobacco leaf curl Thailand virus
Tobacco curly shoot virus
Tobacco leaf curl Yunnan virus
Okra yellow vein mosaic virus
Ageratum leaf curl virus
Tomato leaf curl Karnataka virus
Ageratum enation virus
Malvastrum yellow vein Yunnan virus
Euphorbia leaf curl Guangxi virus
Tomato enation leaf curl virus
Tomato yellow leaf curl virus
Tomato leaf curl Guangxi virus
Cotton leaf curl Kokhran virus
Sweet potato symptomless virus 1
Maize streak Reunion virus
Axonopus compressus streak virus
Sugarcane white streak virus
Rice latent virus 2
Rice latent virus 1
Wheat dwarf India virus
Sporobolus striate mosaic virus 1
Sugarcane striate virus
Urochloa streak virus
Panicum streak virus
Wheat dwarf virus
Maize striate mosaic virus
Bromus catharticus striate mosaic virus
Saccharum streak virus
Sugarcane streak virus
Sugarcane streak Reunion virus
Chloris striate mosaic virus
Oat dwarf virus
Digitaria streak virus
Digitaria didactyla striate mosaic virus
Maize streak virus
Dragonfly-associated mastrevirus
Sugarcane streak Egypt virus
Eragrostis minor streak virus
Sporobolus striate mosaic virus 2
Switchgrass mosaic-associated virus
Eragrostis streak virus
Sugarcane chlorotic streak virus
Miscanthus streak virus
Paspalum dilatatum striate mosaic virus
Digitaria ciliaris striate mosaic virus
Paspalum striate mosaic virus
Chickpea redleaf virus
Chickpea yellows virus
Chickpea yellow dwarf virus
Chickpea chlorosis Australia virus
Chickpea chlorosis virus
Tobacco yellow dwarf virus
Chickpea chlorotic dwarf virus
Bean yellow dwarf virus
Camellia chlorotic dwarf-associated virus
Passion fruit chlorotic mottle virus
Apple geminivirus PL-2015
Grapevine geminivirus A
Polygala garcinii associated virus
Baminivirus
Tomato apical leaf curl virus
Juncus maritimus associated virus
Limeum africanum associated virus
Tomato associated geminivirus 1
Peristrophe mosaic virus
Niminivirus
Horseradish curly top virus
Pepper yellow dwarf virus - Mexico
Beet curly top virus
Spinach severe curly top virus
Alfalfa leaf curl virus
Plantago lanceolata latent virus
French bean severe leaf curl virus
Euphorbia caput-medusae latent virus
Wild Vitis latent virus
Prunus latent virus
Grapevine red blotch virus
Exomis microphylla latent virus
Beet curly top Iran virus
Spinach curly top Arizona virus
Turnip leaf roll virus
Turnip curly top virus
Citrus chlorotic dwarf associated virus
Mulberry mosaic dwarf associated virus
Tomato pseudo-curly top virus
Eragrostis curvula streak virus
Cattle blood-associated gemycircularvirus
Gemycircularvirus sp.
Giant panda associated gemycircularvirus
Sewage-associated gemycircularvirus 7
Common bean-associated gemycircularvirus
Gemycircularvirus HV-GcV1
Chicken stool-associated gemycircularvirus
Porcine feces-associated gemycircularvirus
Sewage-associated gemycircularvirus 1
Euphorbia heterophylla associated gemycircularvirus
Pteropus associated gemycircularvirus 2
Gerygone associated gemycircularvirus 1
Porcine associated gemycircularvirus 1
Sheep associated gemycircularvirus 1
Mallard associated gemycircularvirus 1
Pteropus associated gemycircularvirus 4
Miniopterus associated gemycircularvirus 1
Pteropus associated gemycircularvirus 1
Bromus associated gemycircularvirus 1
Chicken associated gemycircularvirus 2
Dragonfly associated gemycircularvirus 1
Sewage derived gemycircularvirus 5
Soybean associated gemycircularvirus 1
Gerygone associated gemycircularvirus 2
Mongoose associated gemycircularvirus 1
Rat associated gemycircularvirus 1
Sewage derived gemycircularvirus 3
Chickadee associated gemycircularvirus 1
Pteropus associated gemycircularvirus 10
Cassava associated gemycircularvirus 1
Chicken associated gemycircularvirus 1
Mosquito associated gemycircularvirus 1
Bovine associated gemycircularvirus 1
Equine associated gemycircularvirus 1
Sewage derived gemycircularvirus 2
Sclerotinia gemycircularvirus 1
Odonata associated gemycircularvirus 2
Hypericum associated gemycircularvirus 1
Pteropus associated gemycircularvirus 3
Fur seal associated gemycircularvirus 1
Sewage derived gemycircularvirus 1
Odonata associated gemycircularvirus 1
Poaceae associated gemycircularvirus 1
Sewage derived gemycircularvirus 4
Blackbird associated gemycircularvirus 1
Pteropus associated gemycircularvirus 5
Pteropus associated gemycircularvirus 8
Lama associated gemycircularvirus 1
Gerygone associated gemycircularvirus 3
Porcine associated gemycircularvirus 2
Pteropus associated gemycircularvirus 6
Pteropus associated gemycircularvirus 7
Pteropus associated gemycircularvirus 9
Alces alces faeces associated circular virus MP65
Lynx canadensis faeces associated genomovirus CL1 48
Sierra dome spider associated circular virus 1
Bemisia-associated genomovirus AdDF
Gopherus associated genomovirus 1
Bark beetle-associated genomovirus 5
Thrips-associated genomovirus 3
Bemisia-associated genomovirus NfO
Termite associated circular virus 2
Lynx canadensis faeces associated genomovirus CL1 148
Bemisia-associated genomovirus AdO
Thrips-associated genomovirus 4
Lepus americanus faeces associated genomovirus SHP111
Tubeweb spider associated circular virus 1
Thrips-associated genomovirus 1
Giant house spider associated circular virus 1
Lepus americanus faeces associated genomovirus SHP7
Bark beetle-associated genomovirus 1
Varroa mite associated genomovirus 1
Thrips-associated genomovirus 2
Sewage derived gemykibivirus 1
Human associated gemykibivirus 1
Rhinolophus associated gemykibivirus 1
Human associated gemykibivirus 3
Human associated gemykibivirus 5
Pteropus associated gemykibivirus 1
Human associated gemykibivirus 4
Mongoose associated gemykibivirus 1
Black robin associated gemykibivirus 1
Badger associated gemykibivirus 1
Sewage derived gemykibivirus 2
Blackbird associated gemykibivirus 1
Dragonfly associated gemykibivirus 1
Human associated gemykibivirus 2
Bovine associated gemykibivirus 1
Rhinolophus associated gemykibivirus 2
Sewage derived gemygorvirus 1
Starling associated gemygorvirus 1
Canine associated gemygorvirus 1
Pteropus associated gemygorvirus 1
Mallard associated gemygorvirus 1
Caribou associated gemykrogvirus 1
Sewage derived gemykrogvirus 1
Bovine associated gemykrogvirus 1
Pteropus associated gemykolovirus 2
Pteropus associated gemykolovirus 1
Dragonfly associated gemyduguivirus 1
Human associated gemyvongvirus 1
Rabbit associated gemykroznavirus 1
Ostrich associated gemytondvirus 1
Po-Circo-like virus
Chimpanzee faeces associated circular DNA virus 1
Human fecal virus Jorvi2
Circovirus-like genome DCCV-11
Porcine stool-associated circular virus 4
Circovirus-like genome DCCV-4
Circovirus-like genome DCCV-7
Fur seal faeces associated circular DNA virus
Po-Circo-like virus 51
Dromedary stool-associated circular ssDNA virus
Avon-Heathcote Estuary associated circular virus 15
Po-Circo-like virus 41
Circovirus-like genome DHCV-2
Avon-Heathcote Estuary associated circular virus 19
Avon-Heathcote Estuary associated circular virus 3
Avon-Heathcote Estuary associated circular virus 27
Circovirus-like genome DCCV-8
Circovirus-like genome DCCV-5
Porcine stool-associated circular virus/BEL/15V010
Circovirus-like genome DCCV-6
Porcine stool-associated circular virus 5
Avon-Heathcote Estuary associated circular virus 20
Calanoida sp. copepod associated circular virus
Avon-Heathcote Estuary associated circular virus 28
Avon-Heathcote Estuary associated circular virus 26
Avon-Heathcote Estuary associated circular virus 5
Circovirus-like genome DCCV-13
Circovirus-like genome DHCV-6
Circovirus-like genome DCCV-10
Human fecal virus Jorvi4
Palaemonetes intermedius brackish grass shrimp associated circular virus
Paramuricea placomus associated circular virus
Marine snail associated circular virus
Palaemonetes sp. common grass shrimp associated circular virus
Avon-Heathcote Estuary associated circular virus 14
Avon-Heathcote Estuary associated circular virus 13
Hermit crab associated circular virus
Littorina sp. associated circular virus
Meles meles circovirus-like virus
Avon-Heathcote Estuary associated circular virus 12
Avon-Heathcote Estuary associated circular virus 25
Avon-Heathcote Estuary associated circular virus 8
Avon-Heathcote Estuary associated circular virus 11
Lytechinus variegatus variable sea urchin associated circular virus
Avon-Heathcote Estuary associated circular virus 6
Circovirus-like genome DCCV-12
Didemnum sp. Sea Squirt associated virus
Circovirus-like genome DCCV-2
Pleurochrysis carterae circular virus
Avon-Heathcote Estuary associated circular virus 24
Apteryx rowi circovirus-like virus
Gammarus sp. amphipod associated circular virus
Avon-Heathcote Estuary associated circular virus 23
Circovirus-like genome DHCV-3
Avian-like circovirus
Mytilus sp. clam associated circular virus
Avon-Heathcote Estuary associated circular virus 10
Garrulus glandarius associated circular virus 1
Human fecal virus Jorvi3
Avon-Heathcote Estuary associated circular virus 7
Aiptasia sp. sea anemone associated circular virus
Palaemonetes kadiakensis Mississippi grass shrimp associated circular virus
Avon-Heathcote Estuary associated circular virus 22
Avon-Heathcote Estuary associated circular virus 16
Petrochirus diogenes giant hermit crab associated circular virus
Avon-Heathcote Estuary associated circular virus 4
Artemia melana sponge associated circular genome
Circovirus-like genome DHCV-5
Circovirus-like genome DCCV-9
Avon-Heathcote Estuary associated circular virus 21
Callinectes sapidus associated circular virus
Avon-Heathcote Estuary associated circular virus 9
Farfantepenaeus duorarum pink shrimp associated circular virus
Avon-Heathcote Estuary associated circular virus 2
Avon-Heathcote Estuary associated circular virus 1
Circovirus-like genome DCCV-3
Avon-Heathcote Estuary associated circular virus 29
Mosquito circovirus
Sicyonia brevirostris associated circular virus
Ecklonia radiata-associated virus 3
Fiddler Crab associated circular virus
Ecklonia radiata-associated virus 8
Primnoa pacifica coral associated circular virus
Callinectes ornatus blue crab associated circular virus
Ecklonia radiata-associated virus 1
Circovirus-like genome DHCV-1
Circovirus-like genome DCCV-1
Hermit crab associated circular genome
Ecklonia radiata-associated virus 5
Ecklonia radiata-associated virus 7
Circoviridae SFBeef
Avon-Heathcote Estuary associated circular virus 17
Human circovirus VS6600022
Molossus molossus circovirus 2
Giant panda circovirus 1
Giant panda circovirus 3
Feline stool-associated circular virus KU14
Molossus molossus circovirus 3
Bat circovirus
Farfantepenaeus duorarum circovirus
Giant panda circovirus 4
Giant panda circovirus 2
Labidocera aestiva circovirus
Circovirus sp.
Penaeus monodon circovirus VN11
Acartia tonsa copepod circovirus
Molossus molossus circovirus 4
Molossus molossus circovirus 1
Anguilla anguilla circovirus
Porcine circovirus type 1/2a
Porcine circovirus-like virus P1
Duck circovirus
Mosquito associated circovirus 1
Bat associated circovirus 8
Bat associated circovirus 5
Canine circovirus
Gull circovirus
Zebra finch circovirus
European catfish circovirus
Barbel circovirus
Beak and feather disease virus
Starling circovirus
Finch circovirus
Raven circovirus
Chimpanzee associated circovirus 1
Bat associated circovirus 1
Bat associated circovirus 9
Civet circovirus
Bat associated circovirus 7
Goose circovirus
Bat associated circovirus 6
Bat associated circovirus 2
Canary circovirus
Swan circovirus
Pigeon circovirus
Bat associated circovirus 4
Mink circovirus
Bat associated circovirus 3
Human associated circovirus 1
Porcine circovirus 2
Porcine circovirus 3
Porcine circovirus 1
Dragonfly associated cyclovirus
Cyclovirus ZM36a
Cyclovirus PKgoat21/PAK/2009
Chicken associated cyclovirus 1
Bat associated cyclovirus 7
Mouse associated cyclovirus 1
Spider associated cyclovirus 1
Duck associated cyclovirus 1
Bat associated cyclovirus 14
Bat associated cyclovirus 15
Dragonfly associated cyclovirus 2
Bat associated cyclovirus 1
Horse associated cyclovirus 1
Human associated cyclovirus 4
Bat associated cyclovirus 11
Bat associated cyclovirus 4
Human associated cyclovirus 10
Human associated cyclovirus 7
Ant associated cyclovirus 1
Human associated cyclovirus 5
Human associated cyclovirus 6
Bat associated cyclovirus 13
Chicken associated cyclovirus 2
Feline associated cyclovirus 1
Squirrel associated cyclovirus 1
Dragonfly associated cyclovirus 6
Dragonfly associated cyclovirus 8
Dragonfly associated cyclovirus 4
Dragonfly associated cyclovirus 3
Human associated cyclovirus 1
Dragonfly associated cyclovirus 5
Human associated cyclovirus 8
Bat associated cyclovirus 16
Human associated cyclovirus 12
Bat associated cyclovirus 9
Bat associated cyclovirus 2
Bat associated cyclovirus 8
Chimpanzee associated cyclovirus 1
Human associated cyclovirus 9
Cockroach associated cyclovirus 1
Goat associated cyclovirus 1
Bat associated cyclovirus 10
Bat associated cyclovirus 3
Dragonfly associated cyclovirus 1
Human associated cyclovirus 11
Bat associated cyclovirus 5
Bat associated cyclovirus 12
Human associated cyclovirus 2
Dragonfly associated cyclovirus 7
Bat associated cyclovirus 6
Human associated cyclovirus 3
Bovine associated cyclovirus 1
Circoviridae 7 LDMD-2013
Circoviridae 1 LDMD-2013
Circoviridae 8 LDMD-2013
Circoviridae 2 LDMD-2013
Circoviridae 17 LDMD-2013
Circoviridae 9 LDMD-2013
Circoviridae 10 LDMD-2013
Circoviridae 14 LDMD-2013
Circoviridae 11 LDMD-2013
Circoviridae LDMD-2013b
Circoviridae 6 LDMD-2013
Circoviridae 13 LDMD-2013
Circoviridae LDMD-2013a
Circoviridae 15 LDMD-2013
Circoviridae 3 LDMD-2013
Circoviridae 16 LDMD-2013
Circoviridae 21 LDMD-2013
Circoviridae 19 LDMD-2013
Black medic leaf roll virus
Pea necrotic yellow dwarf virus
Pea yellow stunt virus
Faba bean necrotic yellows virus
Milk vetch dwarf virus
Faba bean necrotic stunt virus
Faba bean yellow leaf virus
Subterranean clover stunt virus
Cardamom bushy dwarf virus
Banana bunchy top virus
Abaca bunchy top virus
Cow vetch latent virus
Cattle blood-associated circovirus-like virus
Alces alces faeces associated smacovirus MP78
Fly associated circular virus 4
Human feces smacovirus 3
Porcine stool-associated circular virus
PoSCV Kor J481
Sheep associated porprismacovirus 1
Bovine associated porprismacovirus 1
Sheep associated porprismacovirus 2
Porcine associated porprismacovirus 10
Porcine associated porprismacovirus 6
Lemur associated porprismacovirus 1
Chimpanzee associated porprismacovirus 1
Chimpanzee associated porprismacovirus 2
Porcine associated porprismacovirus 7
Camel associated porprismacovirus 1
Human associated porprismacovirus 1
Camel associated porprismacovirus 3
Gorilla associated porprismacovirus 1
Rat associated porprismacovirus 1
Porcine associated porprismacovirus 2
Camel associated porprismacovirus 4
Turkey associated porprismacovirus 1
Sheep associated porprismacovirus 3
Camel associated porprismacovirus 2
Porcine associated porprismacovirus 8
Porcine associated porprismacovirus 3
Howler monkey associated porprismacovirus 1
Porcine associated porprismacovirus 9
Porcine associated porprismacovirus 5
Human associated porprismacovirus 2
Porcine associated porprismacovirus 4
Chicken associated smacovirus
Human smacovirus 1
Bovine associated huchismacovirus 1
Bovine associated huchismacovirus 2
Chicken associated huchismacovirus 2
Chicken associated huchismacovirus 1
Human associated huchismacovirus 2
Human associated huchismacovirus 3
Human associated huchismacovirus 1
Dragonfly associated bovismacovirus 1
Bovine associated bovismacovirus 2
Bovine associated bovismacovirus 1
Camel associated drosmacovirus 2
Camel associated drosmacovirus 1
Bovine associated drosmacovirus 1
Dragonfly associated dragsmacovirus 1
Bovine associated cosmacovirus 1
Pig stool associated circular ssDNA virus GER2011
Chaetoceros protobacilladnavirus 1
Chaetoceros protobacilladnavirus 3
Chaetoceros protobacilladnavirus 4
Chaetoceros protobacilladnavirus 2
Marine protobacilladnavirus 1
Snail associated protobacilladnavirus 1
Snail associated protobacilladnavirus 2
Chaetoceros diatodnavirus 1
Avon-Heathcote Estuary associated kieseladnavirus
Gammapapillomavirus sp.
Macaca mulatta papillomavirus 5
Macaca mulatta papillomavirus 7
Human papillomavirus KC5
Gammapapillomavirus 11
Gammapapillomavirus 6
Gammapapillomavirus 7
Gammapapillomavirus 9
Gammapapillomavirus 19
Gammapapillomavirus 12
Gammapapillomavirus 15
Gammapapillomavirus 1
Gammapapillomavirus 18
Gammapapillomavirus 25
Gammapapillomavirus 17
Gammapapillomavirus 27
Gammapapillomavirus 26
Gammapapillomavirus 5
Gammapapillomavirus 24
Gammapapillomavirus 14
Gammapapillomavirus 8
Gammapapillomavirus 4
Gammapapillomavirus 10
Gammapapillomavirus 22
Gammapapillomavirus 23
Gammapapillomavirus 20
Gammapapillomavirus 16
Gammapapillomavirus 3
Gammapapillomavirus 13
Gammapapillomavirus 2
Gammapapillomavirus 21
Alphapapillomavirus 14
Alphapapillomavirus 12
Alphapapillomavirus 6
Alphapapillomavirus 8
Alphapapillomavirus 4
Alphapapillomavirus 1
Alphapapillomavirus 10
Macaca mulatta papillomavirus 6
Alphapapillomavirus 2
Alphapapillomavirus 11
Alphapapillomavirus 3
Alphapapillomavirus 13
Alphapapillomavirus 7
Alphapapillomavirus 9
Alphapapillomavirus 5
Deltapapillomavirus 6
Deltapapillomavirus 4
Deltapapillomavirus 2
Deltapapillomavirus 5
Deltapapillomavirus 1
Deltapapillomavirus 3
Deltapapillomavirus 7
Canine papillomavirus 21
Canine papillomavirus 22
Taupapillomavirus 3
Taupapillomavirus 2
Taupapillomavirus 1
Taupapillomavirus 4
Chipapillomavirus 3
Chipapillomavirus 1
Chipapillomavirus 2
Betapapillomavirus 1
Betapapillomavirus 6
Betapapillomavirus 3
Betapapillomavirus 2
Betapapillomavirus 4
Betapapillomavirus 5
Lambdapapillomavirus 4
Lambdapapillomavirus 1
Lambdapapillomavirus 2
Lambdapapillomavirus 5
Lambdapapillomavirus 3
Pipapillomavirus 2
Pipapillomavirus 1
Xipapillomavirus 5
Xipapillomavirus 4
Xipapillomavirus 3
Xipapillomavirus 1
Xipapillomavirus 2
Dyokappapapillomavirus 3
Dyokappapapillomavirus 4
Dyokappapapillomavirus 1
Dyokappapapillomavirus 2
Dyokappapapillomavirus 5
Rhopapillomavirus 1
Rhopapillomavirus 2
Dyoiotapapillomavirus 1
Dyoiotapapillomavirus 2
Psipapillomavirus 1
Psipapillomavirus 3
Psipapillomavirus 2
Upsilonpapillomavirus 1
Upsilonpapillomavirus 2
Upsilonpapillomavirus 3
Iotapapillomavirus 1
Iotapapillomavirus 2
Mupapillomavirus 1
Mupapillomavirus 2
Mupapillomavirus 3
Omegapapillomavirus 1
Dyoxipapillomavirus 2
Dyoxipapillomavirus 1
Serinus canaria papillomavirus 1
Etapapillomavirus 1
Epsilonpapillomavirus 2
Epsilonpapillomavirus 1
Kappapapillomavirus 2
Kappapapillomavirus 1
Dyorhopapillomavirus 1
Omikronpapillomavirus 1
Dyonupapillomavirus 1
Boa constrictor papillomavirus 1
Dyomupapillomavirus 1
Treisdeltapapillomavirus 1
Dyoetapapillomavirus 1
Dyoupsilonpapillomavirus 1
Dyothetapapillomavirus 1
Treiskappapapillomavirus 1
Dyopsipapillomavirus 1
Treiszetapapillomavirus 1
Nupapillomavirus 1
Treisthetapapillomavirus 1
Treisepsilonpapillomavirus 1
Dyotaupapillomavirus 1
Dyosigmapapillomavirus 1
Dyolambdapapillomavirus 1
Dyoepsilonpapillomavirus 1
Phipapillomavirus 1
Dyochipapillomavirus 1
Zetapapillomavirus 1
Dyoomikronpapillomavirus 1
Thetapapillomavirus 1
Dyopipapillomavirus 1
Sigmapapillomavirus 1
Dyoomegapapillomavirus 1
Treisetapapillomavirus 1
Dyophipapillomavirus 1
Treisiotapapillomavirus 1
Dyozetapapillomavirus 1
Dyodeltapapillomavirus 1
Erethizon dorsatum papillomavirus 2
Sus scrofa papillomavirus 2
Leptonychotes weddellii papillomavirus 4
Molossus molossus papillomavirus 1
Leptonychotes weddellii papillomavirus 5
Leptonychotes weddellii papillomavirus 3
Rodent papillomavirus
Leptonychotes weddellii papillomavirus 1
Bovine papillomavirus
Leptonychotes weddellii papillomavirus 2
Rusa timorensis papillomavirus type 2
Felis catus papillomavirus type 5
Bos taurus papillomavirus 20
Leptonychotes weddellii papillomavirus 6
Bandicoot papillomatosis carcinomatosis virus type 1
Bandicoot papillomatosis carcinomatosis virus type 2
Macaca mulatta papillomavirus 3
Macaca mulatta papillomavirus 2
Macaca mulatta papillomavirus 4
Human papillomavirus type 203
Human papillomavirus type 85
Human papillomavirus
Alefpapillomavirus 1
Acerodon celebensis polyomavirus 1
Rattus norvegicus polyomavirus 1
Mesocricetus auratus polyomavirus 1
Human polyomavirus 14
Pan troglodytes polyomavirus 4
Eidolon helvum polyomavirus 1
Human polyomavirus 5
Human polyomavirus 8
Ateles paniscus polyomavirus 1
Pongo pygmaeus polyomavirus 1
Pan troglodytes polyomavirus 1
Dobsonia moluccensis polyomavirus 1
Pongo abelii polyomavirus 1
Artibeus planirostris polyomavirus 3
Pan troglodytes polyomavirus 2
Human polyomavirus 13
Pan troglodytes polyomavirus 5
Otomops martiensseni polyomavirus 1
Procyon lotor polyomavirus 1
Carollia perspicillata polyomavirus 1
Cardioderma cor polyomavirus 1
Molossus molossus polyomavirus 1
Artibeus planirostris polyomavirus 2
Miniopterus schreibersii polyomavirus 2
Sturnira lilium polyomavirus 1
Pan troglodytes polyomavirus 3
Gorilla gorilla polyomavirus 1
Otomops martiensseni polyomavirus 2
Pan troglodytes polyomavirus 7
Human polyomavirus 9
Pan troglodytes polyomavirus 6
Human polyomavirus 12
Miniopterus schreibersii polyomavirus 1
Mus musculus polyomavirus 1
Chlorocebus pygerythrus polyomavirus 1
Macaca fascicularis polyomavirus 1
Papio cynocephalus polyomavirus 1
Piliocolobus badius polyomavirus 1
Piliocolobus rufomitratus polyomavirus 1
Chlorocebus pygerythrus polyomavirus 3
Loxodonta africana polyomavirus 1
Miniopterus africanus polyomavirus 1
Meles meles polyomavirus 1
Pteronotus davyi polyomavirus 1
Human polyomavirus 4
Artibeus planirostris polyomavirus 1
Zalophus californianus polyomavirus 1
Myotis lucifugus polyomavirus 1
Dobsonia moluccensis polyomavirus 2
Desmodus rotundus polyomavirus 1
Rattus norvegicus polyomavirus 2
Leptonychotes weddellii polyomavirus 1
Mastomys natalensis polyomavirus 1
Equus caballus polyomavirus 1
Microtus arvalis polyomavirus 1
Myodes glareolus polyomavirus 1
Human polyomavirus 3
Vicugna pacos polyomavirus 1
Rousettus aegyptiacus polyomavirus 1
Cebus albifrons polyomavirus 1
Pteronotus parnellii polyomavirus 1
Dobsonia moluccensis polyomavirus 3
Mus musculus polyomavirus 2
Acerodon celebensis polyomavirus 2
Human polyomavirus 1
Canis familiaris polyomavirus 1
Cercopithecus erythrotis polyomavirus 1
Human polyomavirus 2
Saimiri boliviensis polyomavirus 1
Saimiri sciureus polyomavirus 1
Chlorocebus pygerythrus polyomavirus 2
Pan troglodytes polyomavirus 8
Papio cynocephalus polyomavirus 2
Marbled eel polyomavirus
Akodon montensis polyomavirus
Glis glis polyomavirus 1
Myocastor coypus polyomavirus 1
Tupaia glis polyomavirus 1
Sheep polyomavirus 1
Sea otter polyomavirus 1
Sus scrofa polyomavirus 1
Porcine polyomavirus
Philantomba monticola polyomavirus 1
Bovine polyomavirus 2
Rhinolophus simulator polyomavirus 3
Rhinolophus simulator polyomavirus 2
Panthera leo polyomavirus 1
Chaerephon polyomavirus 1
Tadarida brasiliensis polyomavirus 1
Bat polyomavirus 6d
Potamochoerus porcus polyomavirus 1
Pomona leaf-nosed bat associated polyomavirus
Rhinolophus hildebrandtii polyomavirus 1
Bovine polyomavirus 3
Tadarida brasiliensis polyomavirus 2
Bat polyomavirus
Rhinolophus simulator polyomavirus 1
Rhinolophus blasii polyomavirus 2
Polyomavirus sp.
Pan troglodytes troglodytes polyomavirus 1
Simian virus 12
African green monkey polyomavirus
Anser anser polyomavirus 1
Serinus canaria polyomavirus 1
Erythrura gouldiae polyomavirus 1
Corvus monedula polyomavirus 1
Cracticus torquatus polyomavirus 1
Pygoscelis adeliae polyomavirus 1
Aves polyomavirus 1
Pyrrhula pyrrhula polyomavirus 1
Lonchura maja polyomavirus 1
Human polyomavirus 6
Human polyomavirus 7
Human polyomavirus 11
Human polyomavirus 10
Sparus aurata polyomavirus 1
Centropristis striata polyomavirus 1
Trematomus pennellii polyomavirus 1
Trematomus bernacchii polyomavirus 1
Delphinus delphis polyomavirus 1
Procyon lotor polyomavirus 2
Ailuropoda melanoleuca polyomavirus 1
Bos taurus polyomavirus 1
Rhynchobatus djiddensis polyomavirus 1
Bat bocavirus
Lupine bocavirus
Rousettus leschenaultii bocaparvovirus 1
Rhinolophus pusillus bocaparvovirus 1
Rhinolophus pusillus bocaparvovirus 2
Porcine bocavirus 5
Porcine bocavirus
Rhinolophus sinicus bocaparvovirus
Primate bocaparvovirus 1
Ungulate bocaparvovirus 1
Primate bocaparvovirus 2
Ungulate bocaparvovirus 5
Carnivore bocaparvovirus 2
Carnivore bocaparvovirus 4
Carnivore bocaparvovirus 6
Ungulate bocaparvovirus 7
Pinniped bocaparvovirus 2
Ungulate bocaparvovirus 2
Ungulate bocaparvovirus 8
Pinniped bocaparvovirus 1
Ungulate bocaparvovirus 6
Rodent bocaparvovirus 1
Chiropteran bocaparvovirus 2
Lagomorph bocaparvovirus 1
Carnivore bocaparvovirus 1
Carnivore bocaparvovirus 5
Carnivore bocaparvovirus 3
Chiropteran bocaparvovirus 3
Chiropteran bocaparvovirus 1
Ungulate bocaparvovirus 4
Ungulate bocaparvovirus 3
Chiropteran bocaparvovirus 4
Adeno-associated dependoparvovirus A
Anseriform dependoparvovirus 1
Avian dependoparvovirus 1
Adeno-associated dependoparvovirus B
Adeno-associated virus
Squamate dependoparvovirus 2
Squamate dependoparvovirus 1
Pinniped dependoparvovirus 1
Chiropteran dependoparvovirus 1
Porcine parvovirus 5
Turkey parvovirus 1078
Porcine parvovirus 2
Rodent protoparvovirus 1
Carnivore protoparvovirus 1
Ungulate protoparvovirus 1
Rodent protoparvovirus 2
Chiropteran protoparvovirus 1
Eulipotyphla protoparvovirus 1
Rodent protoparvovirus 3
Primate protoparvovirus 2
Ungulate protoparvovirus 2
Primate protoparvovirus 3
Primate protoparvovirus 1
Ungulate tetraparvovirus 1
Ungulate tetraparvovirus 3
Ungulate tetraparvovirus 4
Primate tetraparvovirus 1
Tetraparvovirus sp.
Chiropteran tetraparvovirus 1
Ungulate tetraparvovirus 2
Primate erythroparvovirus 3
Rodent erythroparvovirus 1
Primate erythroparvovirus 1
Ungulate erythroparvovirus 1
Primate erythroparvovirus 2
Primate erythroparvovirus 4
Human erythrovirus V9
Carnivore amdoparvovirus 3
Carnivore amdoparvovirus 2
Amdoparvovirus sp.
Carnivore amdoparvovirus 1
Carnivore amdoparvovirus 4
Equine parvovirus H
Artibeus jamaicensis parvovirus 1
Parvovirus NIH-CQV
Bufavirus-3
Porcine partetravirus
Gruiform aveparvovirus 1
Galliform aveparvovirus 1
Ungulate copiparvovirus 4
Ungulate copiparvovirus 1
Ungulate copiparvovirus 2
Lepidopteran ambidensovirus 1
Diatraea saccharalis densovirus
Diaphorina citri densovirus
Decapod ambidensovirus 1
Hemipteran ambidensovirus 3
Hemipteran ambidensovirus 2
Lepidopteran iteradensovirus 1
Lepidopteran iteradensovirus 2
Lepidopteran iteradensovirus 5
Lepidopteran iteradensovirus 3
Lepidopteran iteradensovirus 4
Danaus plexippus plexippus iteravirus
Decapod hepandensovirus 1
Hemipteran scindoambidensovirus 1
Orthopteran scindoambidensovirus 1
Hymenopteran scindoambidensovirus 1
Dipteran brevidensovirus 1
Mosquito densovirus BR/07
Dipteran protoambidensovirus 1
Lepidopteran protoambidensovirus 1
Parus major densovirus
Bombus cryptarum densovirus
Blattodean blattambidensovirus 1
Blattodean pefuambidensovirus 1
Asteroid aquambidensovirus 1
Orthopteran miniambidensovirus 1
Decapod penstyldensovirus 1
Bosavirus MS-2016a
Slow loris parvovirus 1
Sesavirus CSL10538
Desmodus rotundus parvovirus
Sea otter parvovirus 1
Rodent chaphamaparvovirus 1
Ungulate chaphamaparvovirus 1
Dipteran brevihamaparvovirus 2
Decapod penstylhamaparvovirus 1
Bombyx mori bidensovirus
Lepus americanus faeces associated microvirus SHP1 6472
Alces alces faeces associated microvirus MP3 6497
Cellulophaga phage phi12a:1
Cellulophaga phage phi12:2
Microviridae IME-16
Lynx canadensis associated microvirus CLP 9413
Microviridae phi-CA82
Eel River basin pequenovirus
Chimpanzee faeces associated microphage 2
Alces alces faeces associated microvirus MP11 5517
Microviridae Fen418_41
Parabacteroides phage YZ-2015b
Alces alces faeces associated microvirus MP18 4940
Alces alces faeces associated microvirus MP15 5067
Microviridae Bog5275_51
Alces alces faeces associated microvirus MP12 5423
Alces alces faeces associated microvirus MP10 5560
Chimpanzee faeces associated microphage 3
Alces alces faeces associated microvirus MP21 4718
Microviridae Fen7786_21
Microviridae Bog9017_22
Microviridae Fen685_11
Parabacteroides phage YZ-2015a
Microviridae Fen7895_21
Chimpanzee faeces associated microphage 1
Microviridae Fen4707_41
Microviridae Fen7940_21
Microviridae Fen2266_11
Microviridae Bog1249_12
Microviridae Fen7918_21
Gokushovirinae Fen672_31
Gokushovirinae Fen7875_21
Gokushovirinae Bog5712_52
Gokushovirinae Bog1183_53
Gokushovirinae GAIR4
Gokushovirinae Bog8989_22
Gokushovirinae GNX3R
Marine gokushovirus
Escherichia phage EC6098
Chlamydia virus Chp1
Chlamydia phage 4
Chlamydia virus Chp2
Chlamydia virus CPAR39
Chlamydia virus CPG1
Bdellovibrio virus MH2K
Spiroplasma virus SpV4
Escherichia virus NC28
Escherichia virus ID62
Escherichia virus alpha3
Escherichia virus St1
Escherichia virus phiK
Escherichia virus NC29
Escherichia virus ID21
Escherichia virus NC35
Escherichia virus ID32
Escherichia virus WA45
Enterobacteria phage WA13 sensu lato
Escherichia virus G4
Escherichia virus Talmos
Escherichia virus ID52
Ralstonia phage 1 NP-2014
Stenotrophomonas phage phiSHP2
Ralstonia phage RSS30
Ralstonia phage RSS20
Ralstonia phage p12J
Ralstonia phage RSS0
Vibrio phage VfO4K68
Vibrio virus fs1
Vibrio virus VGJ
Vibrio phage VEJphi
Ralstonia virus RS603
Ralstonia virus RSM3
Ralstonia virus RSM1
Ralstonia virus RS551
uncultured phage WW-nAnB
Uncultured phage WW-nAnB strain 2
Uncultured phage WW-nAnB strain 3
Escherichia virus I22
Salmonella virus IKe
Vibrio virus fs2
Vibrio virus VFJ
Vibrio virus Vf33
Stenotrophomonas virus SMA6
Stenotrophomonas virus PSH1
Stenotrophomonas virus SMA9
Pseudomonas virus Pf3
Thermus virus OH3
Propionibacterium virus B5
Stenotrophomonas virus SMA7
Vibrio virus VCY
Enterobacteria phage fd
Vibrio virus KSF1
Escherichia virus If1
Xanthomonas virus Cf1c
Pseudomonas virus Pf1
Ralstonia virus PE226
Vibrio virus VfO3K6
Ralstonia virus RSS1
Spiroplasma virus C74
Spiroplasma virus R8A2B
Acholeplasma virus L51
Spiroplasma virus SVTS2
Haloarcula hispanica pleomorphic virus 4
Haloarcula hispanica pleomorphic virus 3
Betapleolipovirus HRPV9
Betapleolipovirus HGPV1
Betapleolipovirus HRPV3
Betapleolipovirus HRPV10
Betapleolipovirus HRPV12
Betapleolipovirus HRPV11
Alphapleolipovirus HHPV2
Alphapleolipovirus HHPV1
Alphapleolipovirus HRPV2
Alphapleolipovirus HRPV1
Alphapleolipovirus HRPV6
Gammapleolipovirus His2
Dragonfly circularisvirus
Cybaeus spider associated circular virus 1
Golden silk orbweaver associated circular virus 1
Longjawed orbweaver circular virus 1
Spinybacked orbweaver circular virus 1
Odonata-associated circular virus-18
Chaetoceros tenuissimus DNA virus type-II
Dragonfly-associated microphage 1
Sewage-associated circular DNA virus-29
Sewage-associated circular DNA virus-31
Sewage-associated circular DNA virus-25
Temperate fruit decay-associated virus
Fire ant associated circular virus 1
McMurdo Ice Shelf pond-associated circular DNA virus-3
Sewage-associated circular DNA virus-26
unidentified circular ssDNA virus
Sewage-associated circular DNA virus-21
Odonata-associated circular virus-7
Circovirus-like genome RW-B
Nepavirus
Sewage-associated circular DNA virus-22
Bromus-associated circular DNA virus 1
McMurdo Ice Shelf pond-associated circular DNA virus-4
Bromus-associated circular DNA virus 4
Sewage-associated circular DNA virus-33
McMurdo Ice Shelf pond-associated circular DNA virus-8
Sewage-associated circular DNA virus-27
Yerba mate-associated circular DNA virus 1
Circovirus-like genome RW-E
Trifolium-associated circular DNA virus 1
Sewage-associated circular DNA virus-24
Circovirus-like genome CB-B
McMurdo Ice Shelf pond-associated circular DNA virus-2
Sewage-associated circular DNA virus-30
Sewage-associated circular DNA virus-32
Sewage-associated circular DNA virus-28
McMurdo Ice Shelf pond-associated circular DNA virus-6
Dragonfly larvae associated circular virus-1
Bromus-associated circular DNA virus 2
Odonata-associated circular virus-8
Dragonfly larvae associated circular virus-2
Giant house spider associated circular virus 4
Sewage-associated circular DNA virus-35
Gastropod associated circular ssDNA virus
Sewage-associated circular DNA virus-19
Cyanoramphus nest associated circular X DNA virus
Sewage-associated circular DNA virus-18
Giant house spider associated circular virus 3
Gopherus associated circular DNA virus 1
Acheta domesticus volvovirus
Sewage-associated circular DNA virus-36
Circo-like virus-Brazil
Dragonfly larvae associated circular virus-3
Sewage-associated circular DNA virus-23
Odonata-associated circular virus-15
False black widow spider associated circular virus 1
Termite associated circular virus 3
Water beetle associated circular virus 1
Dragonfly larvae associated circular virus-7
Termite associated circular virus 1
Woodlouse hunter spider associated circular virus 1
Longjawed orbweaver circular virus 2
Sewage-associated circular DNA virus-37
Termite associated circular virus 4
Dragonfly larvae associated circular virus-10
Circovirus-like genome RW-A
Circovirus-like genome CB-A
Tentweb spider associated circular virus 1
Dragonfly larvae associated circular virus-4
Circovirus-like genome RW-D
Cyanoramphus nest associated circular K DNA virus
Pimoid spider associated circular virus 2
McMurdo Ice Shelf pond-associated circular DNA virus-5
Sewage-associated circular DNA virus-20
Fly associated circular virus 7
Odonata-associated circular virus-4
Odonata-associated circular virus-1
McMurdo Ice Shelf pond-associated circular DNA virus-1
Fly associated circular virus 6
Giant house spider associated circular virus 2
Fly associated circular virus 5
Sewage-associated circular DNA virus-17
Dragonfly larvae associated circular virus-5
Odonata-associated circular virus-17
Dragonfly orbiculatusvirus
Odonata-associated circular virus-10
McMurdo Ice Shelf pond-associated circular DNA virus-7
Sewage-associated circular DNA virus-34
Odonata-associated circular virus-19
Ctenophore-associated circular virus 1
Sewage-associated circular DNA virus-16
Odonata-associated circular virus-13
Ctenophore-associated circular virus 2
Odonata-associated circular virus-16
Spider associated circular virus 3
Millipede associated circular virus 1
Sea turtle tornovirus 1
Sierra dome spider associated circular virus 2
Circovirus-like genome SAR-B
Dragonfly cyclicusvirus
Odonata-associated circular virus-14
Ctenophore-associated circular virus 3
Odonata-associated circular virus-9
Porcine serum associated circular DNA virus 2
Circovirus-like genome SAR-A
Odonata-associated circular virus-2
Ctenophore-associated circular virus 4
Dragonfly larvae associated circular virus-6
Dragonfly larvae associated circular virus-8
Odonata-associated circular virus-3
Odonata-associated circular virus-11
Circovirus-like genome BBC-A
Circovirus-like genome RW-C
Dragonfly larvae associated circular virus-9
Sewage-associated circular DNA virus-15
Pandoravirus salinus
Pandoravirus neocaledonia
Pandoravirus inopinatum
Pandoravirus dulcis
Pandoravirus quercus
Pandoravirus macleodensis
Cedratvirus A11
Pithovirus sibericum
Rhynchobatus djiddensis adomavirus 1
Symphysodon discus adomavirus 1
Apis mellifera filamentous virus
Tetraselmis viridis virus S1
Hyperthermophilic Archaeal Virus 1
Japanese eel endothelial cells-infecting virus
Halovirus HGTV-1
Halovirus HCTV-1
Halovirus HVTV-1
Halovirus HCTV-5
Halovirus HCTV-2
Halovirus HHTV-2
Halovirus HHTV-1
Halovirus HRTV-4
Halovirus HSTV-1
Halorubrum phage CGphi46
Sulfolobales virus YNP1
Sulfolobales Virus YNP2
Pyrococcus abyssi virus 1
Salisaeta icosahedral phage 1
Phormidium phage MIS-PhV1A
Hydrogenobaculum phage 1
Phormidium phage MIS-PhV1B
Mycoplasma phage MAV1
Staphylococcus phage PT1028
Cellulophaga phage phi48:2
Arctopus echinatus-associated virus
Lolium perenne-associated virus
Stipagrostis associaed virus
Holcus lanatus-associated virus
Panicum ecklonii-associated virus
Cladosporium cladosporioides virus 1
Thermococcus prieurii virus 1
Aeropyrum globular virus 1
Hyperthermophilic Archaeal Virus 2
Metallosphaera turreted icosahedral virus
Aedes camptorhynchus reo-like virus
Great Saltee virus
Tunis virus
Zirqa virus
Avalon virus
Fusarium poae alternavirus 1
Arhar cryptic virus-I
Alteromonas phage vB_AcoS-R7M
Mycoplasma phage phiMFV1
Black grass varicosavirus-like virus
Planaria asexual strain-specific virus-like element type 1
Anopheline-associated C virus
Fusarium graminearum alternavirus 1
Rhizoctonia fumigata mycovirus
Penicillium aurantiogriseum bipartite virus 1
Black grass cryptic virus 2
Bovine serum-associated circular virus
Mollivirus sibericum
Pacmanvirus A23
Kaumoebavirus
Leptopilina boulardi filamentous virus
Diaphorina citri flavi-like virus
Diabrotica virgifera virgifera virus 3
Culex mononega-like virus 2
Wabat virus
Culex negev-like virus 1
Lonestar tick chuvirus 1
Aedes camptorhynchus negev-like virus
Diabrotica virgifera virgifera virus 2
Halovirus VNH-1
Burke-Gilman virus
Bradson virus
San Bernardo virus
Daeseongdong virus 1
Human DNA virus
Big Cypress virus
Tanay virus
Lodeiro virus
Posavirus sp.
Culex negev-like virus 3
Basavirus sp.
Thika virus
Biratnagar virus
Corey virus
Bat badicivirus 2
Rudphi virus 5
Halhan virus 3
Rasavirus sp.
Bat badicivirus 1
Marine RNA virus PAL_E4
Cragig virus 1
Fort Crockett virus
Halhan virus 2
Rhizoctonia solani RNA virus HN008
Cordoba virus
Pythium polare bunya-like RNA virus 1
Marine RNA virus PAL438
Elicom virus 1
Alternaria brassicicola fusarivirus 1
Diatom colony associated dsRNA virus 16
Lake Sarah-associated circular virus-28
Mizyes virus 1
Aphis glycines virus 2
Chicken stool-associated circular virus
Daeseongdong virus 2
Salmovirus WFRC1
Lake Sarah-associated circular virus-3
Duwamo virus
Lake Sarah-associated circular virus-14
Egaro virus
Varroa destructor virus 3
Lake Sarah-associated circular virus-29
Lake Sarah-associated circular virus-44
Phytophthora parasitica virus
Penicillium aurantiogriseum foetidus-like virus
Sewage-associated circular DNA virus-13
Lake Sarah-associated circular virus-35
Wilkie narna-like virus 2
Lake Sarah-associated circular virus-38
Swagivirus HG
Magnaporthe oryzae RNA virus
Phomopsis longicolla circular virus 1
Lake Sarah-associated circular virus-39
Chimeric virus 14
Lake Sarah-associated circular virus-31
Lake Sarah-associated circular virus-43
Wilkie narna-like virus 1
Lake Sarah-associated circular virus-41
Human feces pecovirus
Lake Sarah-associated circular virus-49
Bovine faeces associated circular DNA virus 1
Point-Douro narna-like virus
Lake Sarah-associated circular virus-30
[truncated: 29,391 more chars]
