# Supplementary material for: Major data analysis errors invalidate cancer microbiome findings
Source: mBio. 2023 Oct 9;14(5):e01607-23. doi: 10.1128/mbio.01607-23 (PMC10653788; doi:10.1128/mbio.01607-23)
Supplement: Data File S2 — All genera in the Kraken database used in this study. [file mbio.01607-23-s0002.txt]

Acanthamoeba
Entamoeba
Toxoplasma
Cystoisospora
Hammondia
Sarcocystis
Neospora
Eimeria
Cyclospora
Cryptosporidium
Gregarina
Plasmodium
Plasmodium
Plasmodium
Plasmodium
Plasmodium
Babesia
Cytauxzoon
Theileria
Chromera
Vitrella
Pythium
Globisporangium
Phytopythium
Phytophthora
Hyaloperonospora
Albugo
Saprolegnia
Aphanomyces
Hamiltosporidium
Vavraia
Trachipleistophora
Anncaliia
Nosema
Vittaforma
Hepatospora
Enterocytozoon
Enterospora
Spraguea
Encephalitozoon
Amphiamblys
Pseudoloma
Edhazardia
Mitosporidium
Nematocida
Ordospora
Rhizophagus
Phycomyces
Mucor
Rhizopus
Batrachochytrium
Spizellomyces
Allomyces
Amauroascus
Byssoonygena
Uncinocarpus
Coccidioides
Chrysosporium
Paracoccidioides
Histoplasma
Aspergillus
Aspergillus
Aspergillus
Aspergillus
Aspergillus
Aspergillus
Penicilliopsis
Penicillium
Talaromyces
Cladophialophora
Exophiala
Fonsecaea
Cyphellophora
Fusarium
Trichoderma
Lomentospora
Scedosporium
Sordaria
Neurospora
Pyricularia
Sporothrix
Sclerotinia
Cenococcum
Zymoseptoria
Candida
Clavispora
Saccharomyces
Nakaseomyces
Yarrowia
Pneumocystis
Schizosaccharomyces
Cryptococcus
Kwoniella
Tremella
Naganishia
Phanerochaete
Coprinopsis
Melampsora
Sporisorium
Ustilago
Malassezia
Homo
Trypanosoma
Schizotrypanum
Duttonella
Herpetosoma
Nannomonas
Trypanosoma
Trypanozoon
Leishmania
Leishmania
Viannia
Leptomonas
Paratrypanosoma
Blechomonas
Bodo
Naegleria
Trichomonas
Giardia
Spironucleus
Monocercomonoides
Escherichia
Klebsiella
Salmonella
Enterobacter
Enterobacter
Citrobacter
Shigella
Raoultella
Candidatus
Candidatus
Candidatus
Candidatus
Candidatus
Candidatus
Candidatus
Candidatus
Candidatus
Leclercia
Cronobacter
Kosakonia
Candidatus
Cedecea
Lelliottia
Kluyvera
Pluralibacter
Buttiauxella
Atlantibacter
Shimwellia
Yokenella
Metakosakonia
Scandinavium
Candidatus
Candidatus
Gibbsiella
Izhakiella
Limnobaculum
Pseudescherichia
Yersinia
Serratia
Rahnella
Nissabacter
Candidatus
Chania
Rouxiella
Dickeya
Pectobacterium
Sodalis
Brenneria
Lonsdalea
Buchnera
Pantoea
Erwinia
Tatumella
Mixta
Wigglesworthia
Proteus
Providencia
Arsenophonus
Morganella
Xenorhabdus
Photorhabdus
Edwardsiella
Hafnia
Obesumbacterium
Phytobacter
Plesiomonas
Pragia
Leminorella
Acinetobacter
Moraxella
Psychrobacter
Pseudomonas
Azotobacter
Oblitimonas
Permianibacter
Entomomonas
Vibrio
Aliivibrio
Photobacterium
Grimontia
Salinivibrio
Enterovibrio
Paraphotobacterium
Xanthomonas
Stenotrophomonas
Xylella
Lysobacter
Luteimonas
Pseudoxanthomonas
Thermomonas
Pseudolysobacter
Arenimonas
Dyella
Luteibacter
Rhodanobacter
Ahniella
Dokdonella
Frateuria
Aerosticca
Piscirickettsia
Thiomicrorhabdus
Methylophaga
Hydrogenovibrio
Hydrogenovibrio
Hydrogenovibrio
Cycloclasticus
Thiomicrospira
Francisella
Allofrancisella
Beggiatoa
Thioploca
Mannheimia
Haemophilus
Pasteurella
Glaesserella
Actinobacillus
Histophilus
Aggregatibacter
Avibacterium
Bibersteinia
Basfia
Rodentibacter
Gallibacterium
Bisgaardia
Otariodibacter
Frederiksenia
Vespertiliibacter
Pseudoalteromonas
Alteromonas
Marinobacter
Paraglaciecola
Salinimonas
Catenovulum
Glaciecola
Hydrocarboniclastica
Lacimicrobium
Agarivorans
Saliniradius
Shewanella
Parashewanella
Colwellia
Thalassotalea
Litorilituus
Idiomarina
Moritella
Ferrimonas
Psychromonas
Legionella
Fluoribacter
Tatlockia
Coxiella
Aquicella
Rickettsiella
Aeromonas
Oceanimonas
Oceanisphaera
Zobellella
Tolumonas
Succinivibrio
Halomonas
Candidatus
Candidatus
Zymobacter
Candidatus
Kushneria
Cobetia
Halotalea
Salinicola
Pistricoccus
Chromohalobacter
Marinomonas
Thalassolituus
Marinobacterium
Neptunomonas
Nitrincola
Bermanella
Oleispira
Bacterioplanes
Alcanivorax
Ketobacter
Kangiella
Hahella
Gynuella
Saccharospirillum
Reinekea
Oleiphilus
Endozoicomonas
Litoricola
Nitrosococcus
Thiodictyon
Allochromatium
Rheinheimera
Thioflavicoccus
Candidatus
Thiocystis
Marichromatium
Thermochromatium
Thioalkalivibrio
Acidihalobacter
Spiribacter
Ectothiorhodospira
Halorhodospira
Alkalilimnicola
Granulosicoccus
Sulfuriflexus
Halothiobacillus
Woeseia
Wenzhouxiangella
Thiohalobacter
Sulfurivermis
Guyparkeria
Cellvibrio
Agarilytica
Teredinibacter
Saccharophagus
Simiduia
Microbulbifer
Halioglobus
Kineobactrum
Congregibacter
Spongiibacter
Oceanicoccus
Zhongshania
Candidatus
Candidatus
Candidatus
Candidatus
Thiolapillus
Sedimenticola
Gallaecimonas
Candidatus
Pseudohongiella
Methylomonas
Methylomicrobium
Methylococcus
Methylocaldum
Methylovulum
Candidatus
Gilliamella
Orbus
Frischella
Solimonas
Sinimarinibacterium
Steroidobacter
Sulfurifustis
Acidiferrobacter
Sulfuricaulis
Dichelobacter
Cardiobacterium
Salinisphaera
Immundisolibacter
Rhizobium
Agrobacterium
Neorhizobium
Sinorhizobium
Ensifer
Liberibacter
Shinella
Ciceribacter
Georhizobium
Brucella
Ochrobactrum
Candidatus
Methyloceanibacter
Hartmannibacter
Nordella
Pseudorhodoplanes
Methyloligella
Bradyrhizobium
Bosea
Rhodopseudomonas
Oligotropha
Nitrobacter
Tardiphaga
Afipia
Variibacter
Mesorhizobium
Aminobacter
Phyllobacterium
Hoeflea
Chelativorans
Lentilitoribacter
Nitratireductor
Oricola
Roseitalea
Salaquimonas
Methylobacterium
Methylorubrum
Microvirga
Bartonella
Devosia
Hyphomicrobium
Blastochloris
Pelagibacterium
Maritalea
Filomicrobium
Rhodoplanes
Youhaiella
Rhodomicrobium
Methylocystis
Methylosinus
Terasakiella
Martelella
Aureimonas
Ancylobacter
Starkeya
Pseudolabrys
Labrys
Xanthobacter
Azorhizobium
Methylocella
Beijerinckia
Methylovirgula
Parvibaculum
Candidatus
Pyruvatibacter
Chelatococcus
Lichenihabitans
Cohaesibacter
Breoghania
Phaeobacter
Rhodobacter
Paracoccus
Sulfitobacter
Labrenzia
Leisingera
Roseovarius
Celeribacter
Rhodovulum
Ketogulonicigenium
Brevirhabdus
Roseobacter
Roseivivax
Yangia
Ruegeria
Marinovum
Octadecabacter
Haematobacter
Epibacterium
Salipiger
Pelagibaca
Pannonibacter
Tateyamaria
Sagittula
Paraoceanicella
Pseudohalocynthiibacter
Monaibacterium
Dinoroseobacter
Parasedimentitalea
Tabrizicola
Litoreibacter
Mameliella
Antarctobacter
Thalassococcus
Defluviimonas
Pseudorhodobacter
Gemmobacter
Confluentimicrobium
Thioclava
Yoonia
Stappia
Pseudovibrio
Jannaschia
Halocynthiibacter
Thalassobius
Maribius
Marivivens
Silicimonas
Oceanicola
Rhodobaca
Boseongicola
Roseibacterium
Planktomarina
Hyphomonas
Hirschia
Maricaulis
Glycocaulis
Acetobacter
Acetobacter
Komagataeibacter
Gluconobacter
Roseomonas
Acidiphilium
Kozakia
Granulibacter
Gluconacetobacter
Swingsia
Neokomagataea
Acidibrevibacterium
Commensalibacter
Bombella
Stella
Neoasaia
Asaia
Parasaccharibacter
Azospirillum
Magnetospirillum
Thalassospira
Tistrella
Niveispirillum
Rhodospirillum
Nitrospirillum
Indioceanicola
Haematospirillum
Hypericibacter
Magnetospira
Candidatus
Skermanella
Ferrovibrio
Pararhodospirillum
Sphingobium
Sphingomonas
Zymomonas
Sphingopyxis
Novosphingobium
Blastomonas
Sphingorhabdus
Rhizorhabdus
Tardibacter
Sphingosinicella
Parasphingopyxis
Sphingosinithalassobacter
Sandaracinobacter
Citromicrobium
Erythrobacter
Altererythrobacter
Porphyrobacter
Croceicoccus
Qipengyuania
Rickettsia
Orientia
Candidatus
Candidatus
Wolbachia
Ehrlichia
Anaplasma
Neorickettsia
Candidatus
Candidatus
Candidatus
Caulobacter
Brevundimonas
Asticcacaulis
Phenylobacterium
Candidatus
Candidatus
Phreatobacter
Micavibrio
Polymorphum
Candidatus
Candidatus
Candidatus
Candidatus
Candidatus
Emcibacter
Magnetococcus
Parvularcula
Burkholderia
Cupriavidus
Ralstonia
Paraburkholderia
Pandoraea
Polynucleobacter
Caballeronia
Mycetohabitans
Chitinimonas
Limnobacter
Lautropia
Mycoavidus
Ephemeroptericola
Bordetella
Achromobacter
Alcaligenes
Taylorella
Pusillimonas
Advenella
Pigmentiphaga
Orrella
Kerstersia
Castellaniella
Paenalcaligenes
Oligella
Pelistega
Basilea
Acidovorax
Variovorax
Hydrogenophaga
Comamonas
Polaromonas
Rhodoferax
Diaphorobacter
Delftia
Alicycliphilus
Serpentinomonas
Simplicispira
Ramlibacter
Ottowia
Limnohabitans
Verminephrobacter
Curvibacter
Hylemonella
Melaminivora
Candidatus
Pulveribacter
Massilia
Herbaspirillum
Janthinobacterium
Collimonas
Undibacterium
Duganella
Oxalobacter
Herminiimonas
Noviherbaspirillum
Thiomonas
Sphaerotilus
Methylibium
Rhizobacter
Mitsuaria
Xylophilus
Aquabacterium
Roseateles
Paucibacter
Leptothrix
Rubrivivax
Inhella
Sutterella
Neisseria
Kingella
Vitreoscilla
Eikenella
Conchiformibius
Chitinolyticbacter
Crenobacter
Snodgrassella
Simonsiella
Alysiella
Chromobacterium
Iodobacter
Aquitalea
Chitinibacter
Laribacter
Deefgea
Microvirgula
Pseudogulbenkiania
Vogesella
Aquaspirillum
Jeongeupia
Candidatus
Methylophilus
Methylovorus
Methylotenera
Methylobacillus
Nitrosomonas
Nitrosospira
Sulfuriferula
Sulfuricella
Gallionella
Candidatus
Sideroxydans
Ferriphaselus
Sterolibacterium
Methyloversatilis
Sulfuritalea
Denitratisoma
Thiobacillus
Sulfuritortus
Azoarcus
Thauera
Azospira
Aromatoleum
Oryzomicrobium
Dechloromonas
Candidatus
Candidatus
Candidatus
Candidatus
Candidatus
Casimicrobium
Campylobacter
Arcobacter
Aliiarcobacter
Halarcobacter
Pseudoarcobacter
Sulfurospirillum
Helicobacter
Sulfurimonas
Sulfuricurvum
Wolinella
Nitratifractor
Nautilia
Cetia
Caminibacter
Sulfurovum
Nitratiruptor
Desulfovibrio
Pseudodesulfovibrio
Lawsonia
Desulfocurvibacter
Desulfomicrobium
Desulfohalobium
Myxococcus
Corallococcus
Archangium
Cystobacter
Stigmatella
Melittangium
Anaeromyxobacter
Vulgatibacter
Sorangium
Chondromyces
Pajaroellobacter
Minicystis
Labilithrix
Sandaracinus
Haliangium
Geobacter
Geoalkalibacter
Pelobacter
Desulfuromonas
Desulfosarcina
Desulfobacter
Desulfococcus
Desulfobacterium
Desulfatibacillum
Desulfobacula
Desulfotalea
Desulfopila
Desulfobulbus
Desulfocapsa
Desulfurivibrio
Desulfomonile
Desulfobacca
Syntrophus
Syntrophobacter
Desulfoglaeba
Bradymonas
Desulfurella
Hippea
Desulfarculus
Candidatus
Acidithiobacillus
Bdellovibrio
Halobacteriovorax
Bacteriovorax
Silvanigrella
Mariprofundus
Hydrogenophilus
Bacillus
Geobacillus
Virgibacillus
Lysinibacillus
Parageobacillus
Anoxybacillus
Alkalihalobacillus
Halobacillus
Peribacillus
Oceanobacillus
Cytobacillus
Mesobacillus
Psychrobacillus
Salimicrobium
Fictibacillus
Lentibacillus
Salicibibacter
Neobacillus
Terribacillus
Metabacillus
Gracilibacillus
Pontibacillus
Pradoshia
Paraliobacillus
Aeribacillus
Amphibacillus
Staphylococcus
Macrococcus
Salinicoccus
Jeotgalicoccus
Auricoccus
Listeria
Brochothrix
Paenibacillus
Brevibacillus
Cohnella
Aneurinibacillus
Thermobacillus
Saccharibacillus
Planococcus
Sporosarcina
Solibacillus
Paenisporosarcina
Planomicrobium
Kurthia
Jeotgalibacillus
Rummeliibacillus
Ureibacillus
Exiguobacterium
Gemella
Alicyclobacillus
Kyrpidia
Tumebacillus
Thermoactinomyces
Kroppenstedtia
Staphylospora
Novibacillus
Laceyella
Sporolactobacillus
Lactobacillus
Pediococcus
Streptococcus
Lactococcus
Enterococcus
Melissococcus
Tetragenococcus
Vagococcus
Leuconostoc
Weissella
Oenococcus
Carnobacterium
Jeotgalibaca
Dolosigranulum
Marinilactibacillus
Aerococcus
Suicoccus
Abiotrophia
Clostridium
Candidatus
Alkaliphilus
Geosporobacter
Crassaminicella
Hungatella
Caloramator
Hathewaya
Caloranaerobacter
Clostridioides
Romboutsia
Paraclostridium
Peptoclostridium
Paeniclostridium
Acetoanaerobium
Peptacetobacter
Filifactor
Butyrivibrio
Blautia
Lachnoclostridium
Enterocloster
Anaerostipes
Roseburia
Pseudobutyrivibrio
Lachnospira
Lacrimispora
Cellulosilyticum
Mediterraneibacter
Lachnoanaerobaculum
Anaerocolumna
Anaerobutyricum
Anaerotignum
Herbinix
Ruminococcus
Faecalibacterium
Ethanoligenens
Flavonifractor
Ruthenibacterium
Caproiciproducens
Acutalibacter
Desulfosporosinus
Desulfitobacterium
Desulfotomaculum
Dehalobacter
Desulfallas
Desulfofarcimen
Dehalobacterium
Syntrophobotulus
Thermincola
Candidatus
Aminipila
Mogibacterium
Thermaerobacter
Carboxydocella
Flintibacter
Massilistercora
Intestinimonas
Hungateiclostridium
Thermoclostridium
Pseudoclostridium
Ruminiclostridium
Mageeibacillus
Fastidiosipila
Eubacterium
Acetobacterium
Oscillibacter
Dysosmobacter
Syntrophomonas
Syntrophothermus
Candidatus
Heliorestis
Heliobacterium
Christensenella
Symbiobacterium
Petrocella
Thermoanaerobacter
Moorella
Ammonifex
Tepidanaerobacter
Thermanaeromonas
Thermacetogenium
Caldanaerobacter
Carboxydothermus
Caldicellulosiruptor
Thermoanaerobacterium
Thermosediminibacter
Thermodesulfobium
Mahella
Halanaerobium
Halocella
Halothermothrix
Halobacteroides
Acetohalobium
Anoxybacter
Natranaerobius
Selenomonas
Megamonas
Pectinatus
Pelosinus
Sporomusa
Methylomusa
Veillonella
Megasphaera
Dialister
Acidaminococcus
Phascolarctobacterium
Erysipelothrix
Erysipelatoclostridium
Amedibacterium
Turicibacter
Intestinibaculum
Faecalibaculum
Longibaculum
Faecalitalea
Finegoldia
Peptoniphilus
Parvimonas
Anaerococcus
Murdochiella
Tissierella
Gudongella
Gottschalkia
Ezakiella
Limnochorda
Ndongobacter
Mycobacterium
Mycolicibacterium
Mycobacteroides
Mycolicibacter
Hoyosella
Mycolicibacillus
Corynebacterium
Rhodococcus
Nocardia
Tsukamurella
Gordonia
Dietzia
Tomitella
Lawsonella
Segniliparus
Microbacterium
Clavibacter
Rathayibacter
Curtobacterium
Leifsonia
Agromyces
Rhodoluna
Candidatus
Cryobacterium
Leucobacter
Frondihabitans
Plantibacter
Salinibacterium
Agrococcus
Humibacter
Aurantimicrobium
Cnuibacter
Microterricola
Herbiconiux
Gryllotalpicola
Mycetocola
Marisediminicola
Diaminobutyricimonas
Protaetiibacter
Microcella
Chryseoglobus
Lysinimonas
Pontimonas
Arthrobacter
Kocuria
Pseudarthrobacter
Glutamicibacter
Micrococcus
Rothia
Citricoccus
Paenarthrobacter
Renibacterium
Sinomonas
Psychromicrobium
Nesterenkonia
Auritidibacter
Neomicrococcus
Zhihengliuella
Serinicoccus
Ornithinimicrobium
Janibacter
Intrasporangium
Phycicoccus
Tetrasphaera
Arsenicicoccus
Brevibacterium
Cellulomonas
Oerskovia
Pseudactinotalea
Actinotalea
Paraoerskovia
Brachybacterium
Dermabacter
Devriesea
Cellulosimicrobium
Xylanimonas
Isoptericola
Xylanimicrobium
Dermacoccus
Luteipulveratus
Kytococcus
Austwickia
Mobilicoccus
Dermatophilus
Miniimonas
Beutenbergia
Ruania
Haloactinobacterium
Georgenia
Jonesia
Tropheryma
Luteimicrobium
Sanguibacter
Streptomyces
Streptomyces
Streptomyces
Streptomyces
Streptomyces
Kitasatospora
Streptacidiphilus
Bifidobacterium
Gardnerella
Parascardovia
Scardovia
Cutibacterium
Propionibacterium
Acidipropionibacterium
Tessaracoccus
Microlunatus
Pseudopropionibacterium
Auraticoccus
Raineyella
Propioniciclava
Propionimicrobium
Nocardioides
Aeromicrobium
Friedmanniella
Kribbella
Actinopolymorpha
Pimelobacter
Mumia
Micropruina
Marmoricola
Pseudonocardia
Amycolatopsis
Saccharomonospora
Actinoalloteichus
Actinosynnema
Saccharopolyspora
Saccharothrix
Prauserella
Kibdelosporangium
Lentzea
Kutzneria
Allokutzneria
Alloactinosynnema
Actinomyces
Trueperella
Arcanobacterium
Schaalia
Flaviflexus
Actinobaculum
Actinotignum
Mobiluncus
Pauljensenia
Micromonospora
Actinoplanes
Verrucosispora
Plantactinospora
Phytohabitans
Salinispora
Nocardiopsis
Streptomonospora
Thermobifida
Actinomadura
Thermomonospora
Streptosporangium
Nonomuraea
Candidatus
Candidatus
Frankia
Jatrophihabitans
Modestobacter
Geodermatophilus
Blastococcus
Nakamurella
Kineococcus
Jiangella
Catenulispora
Stackebrandtia
Actinopolyspora
Epidermidibacterium
Thermobispora
Acidothermus
Eggerthella
Gordonibacter
Slackia
Adlercreutzia
Phoenicibacter
Arabia
Denitrobacterium
Cryptobacterium
Olsenella
Libanicoccus
Parolsenella
Atopobium
Collinsella
Coriobacterium
Rubrobacter
Baekduia
Euzebya
Egibacter
Egicoccus
Ilumatobacter
Acidimicrobium
Conexibacter
Nostoc
Anabaena
Trichormus
Cylindrospermum
Calothrix
Scytonema
Brasilonema
Microchaete
Rivularia
Dolichospermum
Anabaenopsis
Nodularia
Sphaerospermopsis
Raphidiopsis
Fischerella
Tolypothrix
Aulosira
Synechococcus
Thermosynechococcus
Cyanobium
Dactylococcopsis
Synechocystis
Leptolyngbya
Prochlorococcus
Pseudanabaena
Acaryochloris
Chamaesiphon
Halomicronema
Thermoleptolyngbya
Gloeothece
Rippkaea
Euhalothece
Halothece
Crocosphaera
Candidatus
Geminocystis
Chondrocystis
Gloeocapsa
Microcystis
Cyanobacterium
Microcoleus
Planktothrix
Arthrospira
Trichodesmium
Oxynema
Limnospira
Oscillatoria
Moorea
Crinalium
Cyanothece
Geitlerinema
Stanieria
Pleurocapsa
Chroococcidiopsis
Gloeobacter
Gloeomargarita
Mycoplasma
Ureaplasma
Candidatus
Spiroplasma
Mesoplasma
Entomoplasma
Candidatus
Acholeplasma
Candidatus
Deinococcus
Thermus
Meiothermus
Oceanithermus
Marinithermus
Truepera
Dehalococcoides
Dehalogenimonas
Chloroflexus
Roseiflexus
Anaerolinea
Pelolinea
Brevefilum
Sphaerobacter
Thermomicrobium
Candidatus
Ktedonosporobacter
Caldilinea
Tepidiforma
Fimbriimonas
Chthonomonas
Thermobaculum
Borrelia
Borreliella
Treponema
Spirochaeta
Sphaerochaeta
Sediminispirochaeta
Oceanispirochaeta
Salinispira
Leptospira
Turneriella
Brachyspira
Flavobacterium
Capnocytophaga
Polaribacter
Nonlabens
Myroides
Winogradskyella
Tenacibaculum
Cellulophaga
Maribacter
Gramella
Formosa
Aquimarina
Dokdonia
Algibacter
Muricauda
Lacinutrix
Kordia
Salegentibacter
Antarcticibacterium
Aequorivita
Olleya
Arenibacter
Mesoflavibacter
Zobellia
Flavivirga
Zunongwangia
Mariniflexile
Euzebyella
Psychroflexus
Leeuwenhoekiella
Changchengzhania
Tamlana
Costertonia
Flagellimonas
Galbibacter
Robiginitalea
Sediminicola
Psychroserpens
Seonamhaeicola
Gillisia
Oceanihabitans
Aureitalea
Wenyingzhuangia
Gilvibacter
Urechidicola
Muriicola
Siansivirga
Croceibacter
Lutibacter
Chryseobacterium
Elizabethkingia
Riemerella
Empedobacter
Apibacter
Ornithobacterium
Weeksella
Cloacibacterium
Bergeyella
Blattabacterium
Candidatus
Candidatus
Fluviicola
Owenweeksia
Ichthyobacterium
Bacteroides
Prevotella
Paraprevotella
Alloprevotella
Phocaeicola
Candidatus
Porphyromonas
Parabacteroides
Tannerella
Alistipes
Mucinivorans
Duncaniella
Muribaculum
Dysgonomonas
Proteiniphilum
Petrimonas
Fermentimonas
Odoribacter
Butyricimonas
Paludibacter
Tenuifilum
Barnesiella
Draconibacterium
Labilibaculum
Alkalitalea
Salinivirga
Hymenobacter
Pontibacter
Rufibacter
Adhaeribacter
Nibribacter
Runella
Spirosoma
Fibrella
Rhodocytophaga
Dyadobacter
Arcticibacterium
Cytophaga
Leadbetterella
Allopseudarcicella
Echinicola
Cyclobacterium
Algoriphagus
Aquiflexum
Belliella
Flammeovirga
Candidatus
Candidatus
Marivirga
Chryseolinea
Roseivirga
Bernardetia
Mucilaginibacter
Sphingobacterium
Pedobacter
Solitalea
Pseudopedobacter
Anseongella
Olivibacter
Salinibacter
Rhodothermus
Chitinophaga
Arachidicoccus
Flavisolibacter
Niabella
Niastella
Paraflavitalea
Pseudobacter
Filimonas
Panacibacter
Lacibacter
Flavihumibacter
Haliscomenobacter
Saprospira
Chlorobium
Pelodictyon
Prosthecochloris
Chlorobaculum
Chloroherpeton
Ignavibacterium
Melioribacter
Candidatus
Gemmatirosa
Gemmatimonas
Fibrobacter
Candidatus
Chlamydia
Candidatus
Neochlamydia
Parachlamydia
Simkania
Waddlia
Planctomyces
Planctopirus
Gimesia
Fuerstia
Crateriforma
Bremerella
Rubinisphaera
Alienimonas
Singulisphaera
Aquisphaera
Paludisphaera
Isosphaera
Pirellula
Roseimaritima
Rhodopirellula
Mariniblastus
Lacipirellula
Bythopirellula
Thermogutta
Gemmata
Limnoglobus
Tuwongella
Sedimentisphaera
Limihaloglobus
Anaerohalosphaera
Phycisphaera
Candidatus
Akkermansia
Verrucomicrobium
Roseimicrobium
Luteolibacter
Opitutus
Nibricoccus
Lacunisphaera
Ereboglobus
Coraliomargarita
Methylacidiphilum
Candidatus
Kiritimatiella
Fusobacterium
Ilyobacter
Leptotrichia
Streptobacillus
Sebaldella
Pseudoleptotrichia
Sneathia
Thermotoga
Pseudothermotoga
Fervidobacterium
Thermosipho
Mesotoga
Kosmotoga
Marinitoga
Petrotoga
Defluviitoga
Athalassotoga
Candidatus
Candidatus
Candidatus
Candidatus
Vampirococcus
Granulicella
Acidisarcina
Terriglobus
Candidatus
Edaphobacter
Acidobacterium
Candidatus
Chloracidobacterium
Luteitalea
Hydrogenobaculum
Hydrogenobacter
Thermocrinis
Aquifex
Sulfurihydrogenibium
Persephonella
Thermosulfidibacter
Thermovibrio
Desulfurobacterium
Nitrospira
Leptospirillum
Thermodesulfovibrio
Endomicrobium
Elusimicrobium
Thermanaerovibrio
Thermovirga
Cloacibacillus
Aminomonas
Acetomicrobium
Aminobacterium
Jonquetella
Deferribacter
Calditerrivibrio
Denitrovibrio
Geovibrio
Flexistipes
Thermodesulfobacterium
Thermosulfuriphilus
Thermodesulfatator
Thermosulfurimonas
Caldimicrobium
Caldithrix
Dictyoglomus
Desulfurispirillum
Caldisericum
Coprothermobacter
Haloarcula
Halomicrobium
Natronomonas
Halorhabdus
Halorientalis
Halosimplex
Halapricum
Halobacterium
Halorussus
Halalkalicoccus
Halarchaeum
Halanaeroarchaeum
Halostella
Halodesulfurarchaeum
Salarchaeum
Salinibaculum
Haloferax
Haloplanus
Halogeometricum
Haloquadratum
Halobellus
Haloprofundus
Halorubrum
Candidatus
Salinigranum
Halolamina
Halopenitus
Halalkaliarchaeum
Natrinema
Haloterrigena
Natronorubrum
Natronolimnobius
Halostagnicola
Natrialba
Halopiger
Natronococcus
Halobiforma
Natronobacterium
Salinarchaeum
Halovivax
Methanosarcina
Methanohalophilus
Methanococcoides
Methanomethylovorans
Methanohalobium
Methanolobus
Methanosalsum
Methanothrix
Methanoculleus
Methanoplanus
Methanolacinia
Methanofollis
Methanoregula
Methanosphaerula
Methanospirillum
Methanocorpusculum
Methanocella
Methanococcus
Methanothermococcus
Methanocaldococcus
Methanotorris
Methanofervidicoccus
Methanobacterium
Methanothermobacter
Methanobrevibacter
Methanosphaera
Methanothermus
Thermococcus
Pyrococcus
Palaeococcus
Cuniculiplasma
Ferroplasma
Thermoplasma
Picrophilus
Methanomassiliicoccus
Candidatus
Candidatus
Aciduliprofundum
Archaeoglobus
Geoglobus
Ferroglobus
Methanopyrus
Sulfolobus
Saccharolobus
Metallosphaera
Acidianus
Sulfuracidifex
Sulfurisphaera
Sulfodiicoccus
Stygiolobus
Pyrobaculum
Vulcanisaeta
Thermoproteus
Caldivirga
Thermofilum
Desulfurococcus
Aeropyrum
Staphylothermus
Ignicoccus
Thermogladius
Thermosphaera
Pyrodictium
Pyrolobus
Hyperthermus
Acidilobus
Caldisphaera
Fervidicoccus
Nitrosopumilus
Nitrosarchaeum
Candidatus
Nitrososphaera
Candidatus
Candidatus
Candidatus
Candidatus
Candidatus
Conexivisphaera
Candidatus
Candidatus
Candidatus
Orthobunyavirus
Herbevirus
Pacuvirus
Shangavirus
Phlebovirus
Tenuivirus
Bandavirus
Phasivirus
Uukuvirus
Goukovirus
Horwuvirus
Hudovirus
Wubeivirus
Hudivirus
Beidivirus
Pidchovirus
Laulavirus
Mobuvirus
Wenrivirus
Coguvirus
Orthohantavirus
Mobatvirus
Thottimvirus
Loanvirus
Mammarenavirus
Reptarenavirus
Arenavirus
Antennavirus
Hartmanivirus
Orthotospovirus
Orthonairovirus
Shaspivirus
Striwavirus
Emaravirus
Orthophasmavirus
Inshuvirus
Wuhivirus
Jonvirus
Feravirus
Wumivirus
Hubavirus
Lincruvirus
Alphainfluenzavirus
Thogotovirus
Quaranjavirus
Betainfluenzavirus
Isavirus
Gammainfluenzavirus
Deltainfluenzavirus
Tilapinevirus
Lyssavirus
Vesiculovirus
Ledantevirus
Hapavirus
Cytorhabdovirus
Nucleorhabdovirus
Ephemerovirus
Sigmavirus
Tibrovirus
Sripuvirus
Almendravirus
Dichorhavirus
Curiovirus
Sprivivirus
Novirhabdovirus
Tupavirus
Perhabdovirus
Arurhavirus
Alphanemrhavirus
Ohlsrhavirus
Sunrhavirus
Varicosavirus
Mousrhavirus
Caligrhavirus
Zarhavirus
Sawgrhavirus
Morbillivirus
Respirovirus
Jeilongvirus
Henipavirus
Narmovirus
Aquaparamyxovirus
Salemvirus
Ferlavirus
Avulavirus
Pararubulavirus
Rubulavirus
Orthoavulavirus
Paraavulavirus
Orthobornavirus
Carbovirus
Nyavirus
Berhavirus
Crustavirus
Tapwovirus
Socyvirus
Orinovirus
Ebolavirus
Marburgvirus
Cuevavirus
Orthopneumovirus
Metapneumovirus
Arlivirus
Anphevirus
Peropuvirus
Hexartovirus
Sclerotimonavirus
Hubramonavirus
Sunshinevirus
Mivirus
Ophiovirus
Yingvirus
Yuyuevirus
Orbivirus
Rotavirus
Phytoreovirus
Seadornavirus
Cardoreovirus
Mimoreovirus
Orthoreovirus
Cypovirus
Aquareovirus
Fijivirus
Mycoreovirus
Coltivirus
Dinovernavirus
Oryzavirus
Victorivirus
Totivirus
Leishmaniavirus
Trichomonasvirus
Giardiavirus
Alphachrysovirus
Betachrysovirus
Chrysovirus
Megabirnavirus
Quadrivirus
Cystovirus
Enterovirus
Kobuvirus
Hepatovirus
Megrivirus
Cosavirus
Sapelovirus
Aphthovirus
Parechovirus
Cardiovirus
Rosavirus
Mischivirus
Avisivirus
Gallivirus
Limnipivirus
Salivirus
Kunsagivirus
Sicinivirus
Dicipivirus
Passerivirus
Mosavirus
Oscivirus
Hunnivirus
Shanbavirus
Crohivirus
Ampivirus
Aalivirus
Erbovirus
Harkavirus
Rabovirus
Sakobuvirus
Livupivirus
Avihepatovirus
Rafivirus
Potamipivirus
Senecavirus
Teschovirus
Bopivirus
Tremovirus
Pasivirus
Torchivirus
Aquamavirus
Nepovirus
Comovirus
Fabavirus
Torradovirus
Sadwavirus
Stramovirus
Cholivirus
Satsumavirus
Cheravirus
Waikavirus
Sequivirus
Norovirus
Vesivirus
Sapovirus
Lagovirus
Nebovirus
Bavovirus
Nacovirus
Salovirus
Recovirus
Minovirus
Iflavirus
Cripavirus
Aparavirus
Triatovirus
Posavirus
Husavirus
Locarnavirus
Salisharnavirus
Sogarnavirus
Bacillarnavirus
Labyrnavirus
Kusarnavirus
Marnavirus
Sopolycivirus
Chipolycivirus
Hupolycivirus
Nyfulvavirus
Invictavirus
Alphacoronavirus
Tegacovirus
Setracovirus
Minacovirus
Minunacovirus
Luchacovirus
Decacovirus
Nyctacovirus
Pedacovirus
Rhinacovirus
Duvinacovirus
Colacovirus
Myotacovirus
Betacoronavirus
Embecovirus
Merbecovirus
Sarbecovirus
Nobecovirus
Hibecovirus
Deltacoronavirus
Buldecovirus
Andecovirus
Herdecovirus
Gammacoronavirus
Igacovirus
Cegacovirus
Iotaarterivirus
Debiartevirus
Pedartevirus
Kigiartevirus
Epsilonarterivirus
Sheartevirus
Thetaarterivirus
Kaftartevirus
Mitartevirus
Etaarterivirus
Zetaarterivirus
Deltaarterivirus
Hedartevirus
Betaarterivirus
Chibartevirus
Eurpobartevirus
Ampobartevirus
Gammaarterivirus
Lambdaarterivirus
Muarterivirus
Kappaarterivirus
Alphaarterivirus
Cyclophivirus
Kukrinivirus
Torovirus
Renitovirus
Pregotovirus
Roypretovirus
Tilitovirus
Infratovirus
Xintolivirus
Sectovirus
Sanematovirus
Bafinivirus
Pimfabavirus
Blicbavirus
Oncotshavirus
Salnivirus
Bostovirus
Bosnitovirus
Alphamesonivirus
Namcalivirus
Karsalivirus
Kadilivirus
Menolivirus
Ofalivirus
Enselivirus
Casualivirus
Hanalivirus
Turrinivirus
Beturrivirus
Okavirus
Tipravirus
Charybnivirus
Wenilivirus
Cradenivirus
Paguronivirus
Behecravirus
Sajorinivirus
Chimshavirus
Alphamononivirus
Dumedivirus
Sobemovirus
Polemovirus
Dinornavirus
Barnavirus
Potyvirus
Bymovirus
Macluravirus
Ipomovirus
Tritimovirus
Poacevirus
Rymovirus
Brambyvirus
Roymovirus
Arepavirus
Bevemovirus
Mamastrovirus
Avastrovirus
Betapartitivirus
Alphapartitivirus
Gammapartitivirus
Deltapartitivirus
Cryspovirus
Amalgavirus
Zybavirus
Hypovirus
Picobirnavirus
Ilarvirus
Bromovirus
Cucumovirus
Anulavirus
Oleavirus
Alfamovirus
Tobamovirus
Pomovirus
Furovirus
Hordeivirus
Tobravirus
Pecluvirus
Goravirus
Crinivirus
Closterovirus
Ampelovirus
Velarivirus
Alphaendornavirus
Betaendornavirus
Alphavirus
Blunervirus
Cilevirus
Higrevirus
Idaeovirus
Pteridovirus
Carlavirus
Foveavirus
Robigovirus
Vitivirus
Trichovirus
Capillovirus
Divavirus
Prunevirus
Chordovirus
Tepovirus
Citrivirus
Wamavirus
Ravavirus
Potexvirus
Allexivirus
Mandarivirus
Platypuvirus
Lolavirus
Botrexvirus
Sclerodarnavirus
Tymovirus
Marafivirus
Maculavirus
Deltaflexivirus
Mycoflexivirus
Benyvirus
Omegatetravirus
Betatetravirus
Orthohepevirus
Piscihepevirus
Rubivirus
Flavivirus
Hepacivirus
Pestivirus
Pegivirus
Tombusvirus
Alphacarmovirus
Pelarspovirus
Aureusvirus
Panicovirus
Gammacarmovirus
Betacarmovirus
Alphanecrovirus
Betanecrovirus
Machlomovirus
Avenavirus
Zeavirus
Macanavirus
Gallantivirus
Umbravirus
Dianthovirus
Polerovirus
Luteovirus
Enamovirus
Alphacarmotetravirus
Betanodavirus
Alphanodavirus
Sinaivirus
Mitovirus
Narnavirus
Ourmiavirus
Scleroulivirus
Botoulivirus
Magoulivirus
Levivirus
Allolevivirus
Aquabirnavirus
Entomobirnavirus
Telnavirus
Blosnavirus
Avibirnavirus
Botybirnavirus
Alphapermutotetravirus
Negevirus
Gammaretrovirus
Lentivirus
Betaretrovirus
Alpharetrovirus
Deltaretrovirus
Epsilonretrovirus
Simiispumavirus
Spumavirus
Felispumavirus
Prosimiispumavirus
Equispumavirus
Bovispumavirus
Badnavirus
Caulimovirus
Soymovirus
Solendovirus
Cavemovirus
Vaccinivirus
Rosadnavirus
Dioscovirus
Tungrovirus
Petuvirus
Metavirus
Errantivirus
Orthohepadnavirus
Avihepadnavirus
Parahepadnavirus
Metahepadnavirus
Herpetohepadnavirus
Polymycovirus
Macronovirus
Pelamoviroid
Elaviroid
Avsunviroid
Deltavirus
Albetovirus
Virtovirus
Aumaivirus
Papanivirus
Fromanvirus
Skunavirus
Pahexavirus
Cheoctovirus
Pegunavirus
Coopervirus
Pipefishvirus
Acadianvirus
Rosebushvirus
Phietavirus
Kostyavirus
Jerseyvirus
Kagunavirus
Cornellvirus
Biseptimavirus
Timquatrovirus
Sitaravirus
Casadabanvirus
Likavirus
Arequatrovirus
Camvirus
Chivirus
Efquatrovirus
Hendrixvirus
Unaquatrovirus
Limdunavirus
Triavirus
Omegavirus
Bronvirus
Dhillonvirus
Redivirus
Charlievirus
Buttersvirus
Lenusvirus
Maenadvirus
Lidleunavirus
Douglaswolinvirus
Korravirus
Montyvirus
Andromedavirus
Fishburnevirus
Bignuzvirus
Phayoncevirus
Brussowvirus
Bertelyvirus
Colossusvirus
Shapirovirus
Poindextervirus
Saphexavirus
Soupsvirus
Ceduovirus
Samistivirus
Yuavirus
Getalongvirus
Phistoryvirus
Horusvirus
Samwavirus
Cequinquevirus
Moineauvirus
Homburgvirus
Nonagvirus
Nymphadoravirus
Baxtervirus
Bridgettevirus
Septimatrevirus
Ilzatvirus
Liefievirus
Unahavirus
Stanholtvirus
Smoothievirus
Slashvirus
Corndogvirus
Vojvodinavirus
Barnyardvirus
Rerduovirus
Emalynvirus
Plotvirus
Hawkeyevirus
Doucettevirus
Beetrevirus
Phicbkvirus
Nickievirus
Bongovirus
Reyvirus
Tinduovirus
Gordtnkvirus
Demosthenesvirus
Ceetrepovirus
Vividuovirus
Seuratvirus
Abidjanvirus
Woodruffvirus
Metamorphoovirus
Quhwahvirus
Woesvirus
Xipdecavirus
Coralvirus
Coetzeevirus
Helsingorvirus
Austintatiousvirus
Phifelvirus
Vieuvirus
Wbetavirus
Oneupvirus
Oshimavirus
Sextaecvirus
Pepyhexavirus
Mardecavirus
Getseptimavirus
Papyrusvirus
Ronaldovirus
Terapinvirus
Marvinvirus
Xiamenvirus
Squashvirus
Mudcatvirus
Kelleziovirus
Amigovirus
Gordonvirus
Nipunavirus
Pamexvirus
Rimavirus
Sanovirus
Wizardvirus
Kryptosalinivirus
Kairosalinivirus
Steinhofvirus
Chenonavirus
Mapvirus
Saundersvirus
Roufvirus
Vendettavirus
Titanvirus
Ikedavirus
Gustavvirus
Eiauvirus
Lokivirus
Feofaniavirus
Incheonvrus
Murrayvirus
Vashvirus
Kojivirus
Lomovskayavirus
Galaxyvirus
Raleighvirus
Attisvirus
Holosalinivirus
Cronusvirus
Pulverervirus
Inhavirus
Picardvirus
Brujitavirus
Cecivirus
Fibralongavirus
Anatolevirus
Detrevirus
Lwoffvirus
Lambdavirus
Spbetavirus
Psavirus
Trinavirus
Weaselvirus
Lacusarxvirus
Wilnyevirus
Jenstvirus
Godonkavirus
Priunavirus
Franklinbayvirus
Yvonnevirus
Rogerhendrixvirus
Delepquintavirus
Bantamvirus
Samunavirus
Daredevilvirus
Gaiavirus
Lanavirus
Maxrubnervirus
Seussvirus
Hiyaavirus
Orchidvirus
Sansavirus
Wildcatvirus
Nanhaivirus
Gamtrevirus
Gorjumvirus
Cbastvirus
Patiencevirus
Chunghsingvirus
Tankvirus
Sourvirus
Vidquintavirus
Gillianvirus
Sonalivirus
Laroyevirus
Cimpunavirus
Magadivirus
Ahduovirus
Oengusvirus
Nazgulvirus
Krampusvirus
Cinunavirus
Bingvirus
Rigallicvirus
Mementomorivirus
Gorganvirus
Britbratvirus
Gilesvirus
Luckybarnesvirus
Betterkatzvirus
Sashavirus
Trigintaduovirus
Nonanavirus
Galunavirus
Minunavirus
Liebevirus
Ghobesvirus
Zetavirus
Tortellinivirus
Eisenstarkvirus
Klementvirus
Eyrevirus
Trinevirus
Sasvirus
Gesputvirus
Rowavirus
Scapunavirus
Yangvirus
Goodmanvirus
Hedwigvirus
Manhattanvirus
Kilunavirus
Nyceiraevirus
Ruthyvirus
Neferthenavirus
Bernalvirus
Dismasvirus
Attoomivirus
Bowservirus
Tigunavirus
Schnabeltiervirus
Edenvirus
Luckytenvirus
Elerivirus
Armstrongvirus
Pikminvirus
Schubertvirus
Vhulanivirus
Appavirus
Andrewvirus
Majavirus
Lentavirus
Juiceboxvirus
Abbeymikolonvirus
Apricotvirus
Trippvirus
Ravinvirus
Lughvirus
Psimunavirus
Decurrovirus
Pbi1virus
Vegasvirus
Harrisonvirus
Poushouvirus
Tequatrovirus
Mosigvirus
Dhakavirus
Slopekvirus
Krischvirus
Gaprivervirus
Gelderlandvirus
Schizotequatrovirus
Moonvirus
Jiaodavirus
Karamvirus
Peduovirus
Eganvirus
Tigrvirus
Aresaunavirus
Longwoodvirus
Baylorvirus
Vulnificusvirus
Senquatrovirus
Seongnamvirus
Citexvirus
Catalunyavirus
Playavirus
Canoevirus
Kisquattuordecimvirus
Simpcentumvirus
Bielevirus
Nampongvirus
Hpunavirus
Irtavirus
Entnonagintavirus
Stockinghallvirus
Felsduovirus
Pbunavirus
Felixounavirus
Mooglevirus
Kolesnikvirus
Suspvirus
Vequintavirus
Certrevirus
Seunavirus
Avunavirus
Bixzunavirus
Pakpunavirus
Lubbockvirus
Fletchervirus
Firehammervirus
Marthavirus
Obolenskvirus
Acionnavirus
Nankokuvirus
Agricanvirus
Tulanevirus
Radnorvirus
Viunavirus
Phikzvirus
Phapecoctavirus
Saclayvirus
Barbavirus
Rosemountvirus
Naesvirus
Jilinvirus
Mieseafarmvirus
Machinavirus
Aphroditevirus
Derbicusvirus
Brizovirus
Wifcevirus
Eneladusvirus
Emdodecavirus
Libanvirus
Eurybiavirus
Neptunevirus
Jedunavirus
Vhmlvirus
Jimmervirus
Punavirus
Muvirus
Asteriusvirus
Alcyoneusvirus
Alexandravirus
Salmondvirus
Erskinevirus
Tidunavirus
Chiangmaivirus
Bellamyvirus
Vellamovirus
Cymopoleiavirus
Biquartavirus
Thaumasvirus
Tegunavirus
Leucotheavirus
Otagovirus
Flaumdravirus
Carpasinavirus
Kleczkowskavirus
Loughboroughvirus
Yokohamavirus
Ficleduovirus
Hapunavirus
Svunavirus
Abouovirus
Bcepmuvirus
Myohalovirus
Polybotosvirus
Mimasvirus
Ripduovirus
Noxifervirus
Sasquatchvirus
Yoloswagvirus
Baikalvirus
Salacisavirus
Seoulvirus
Goslarvirus
Risingsunvirus
Metrivirus
Thornevirus
Iapetusvirus
Elvirus
Llyrvirus
Anaposvirus
Charybdisvirus
Tamkungvirus
Palaemonvirus
Ahtivirus
Kanaloavirus
Winklervirus
Pontusvirus
Thetisvirus
Aurunvirus
Chakrabartyvirus
Ionavirus
Nerrivikvirus
Tefnutvirus
Busanvirus
Aokuangvirus
Shalavirus
Plaisancevirus
Phabquatrovirus
Bendigovirus
Wellingtonvirus
Schmittlotzvirus
Tabernariusvirus
Brigitvirus
Toutatisvirus
Taranisvirus
Eponavirus
Tijeunavirus
Iodovirus
Popoffvirus
Peatvirus
Anamdongvirus
Heilongjiangvirus
Gofduovirus
Brunovirus
Lagaffevirus
Przondovirus
Kayfunavirus
Teseptimavirus
Teetrevirus
Berlinvirus
Ghunavirus
Pifdecavirus
Aarhusvirus
Helsettvirus
Pektosvirus
Chatterjeevirus
Ningirsuvirus
Minipunavirus
Phutvirus
Jarilovirus
Pijolavirus
Unyawovirus
Foetvirus
Troedvirus
Caroctavirus
Elunavirus
Eapunavirus
Apdecimavirus
Friunavirus
Daemvirus
Pettyvirus
Drulisvirus
Novosibovirus
Koutsourovirus
Vectrevirus
Acadevirus
Zindervirus
Eracentumvirus
Tuodvirus
Axomammavirus
Phikmvvirus
Tunggulviirus
Stubburvirus
Kirikabuvirus
Phimunavirus
Kotilavirus
Kantovirus
Stompvirus
Aerosvirus
Pokrovskaiavirus
Ahphunavirus
Wanjuvirus
Cronosvirus
Pienvirus
Panjvirus
Aghbyvirus
Uliginvirus
Kaohsiungvirus
Murciavirus
Trungvirus
Gutovirus
Risjevirus
Ampunavirus
Higashivirus
Sukuvirus
Mguuvirus
Pradovirus
Maculvirus
Tangaroavirus
Cuernavacavirus
Atuphduovirus
Gajwadongvirus
Lirvirus
Tritonvirus
Ermolevavirus
Gyeongsanvirus
Pelagivirus
Bifseptvirus
Poseidonvirus
Foturvirus
Banchanvirus
Cheungvirus
Tawavirus
Tiilvirus
Kembevirus
Voetvirus
Pairvirus
Kafavirus
Percyvirus
Aegirvirus
Qadamvirus
Ayakvirus
Igirivirus
Lullwatervirus
Jiaoyazivirus
Limelightvirus
Kajamvirus
Cyclitvirus
Stopalavirus
Nohivirus
Lingvirus
Scottvirus
Waewaevirus
Ashivirus
Pedosvirus
Tiamatvirus
Oinezvirus
Krakvirus
Pollyceevirus
Kalppathivirus
Bonnellvirus
Aqualcavirus
Napahaivirus
Ayaqvirus
Kelmasvirus
Stompelvirus
Sieqvirus
Paadamvirus
Foussvirus
Votkovvirus
Serkorvirus
Stopavirus
Piedvirus
Fussvirus
Lauvirus
Powvirus
Sednavirus
Traversvirus
Oslovirus
Diegovirus
Lederbergvirus
Salasvirus
Cepunavirus
Negarvirus
Rosenblumvirus
Andhravirus
Baltimorevirus
Litunavirus
Gamaleyavirus
Bruynoghevirus
Kuravirus
Jwalphavirus
Pagevirus
Fipvunavirus
Ithacavirus
Enhodamvirus
Uetakevirus
Mukerjeevirus
Lessievirus
Schmidvirus
Johnsonvirus
Kafunavirus
Lightbulbvirus
Luzseptimavirus
Kochitakasuvirus
Jasminevirus
Sortsnevirus
Perisivirus
Vicosavirus
Hollowayvirus
Shizishanvirus
Enquatrovirus
Xuquatrovirus
Myxoctovirus
Krylovvirus
Bjornvirus
Skarprettervirus
Giessenvirus
Ryyoungvirus
Fischettivirus
Kelquatrovirus
Rauchvirus
Wphvirus
Bequatrovirus
Caeruleovirus
Bastillevirus
Agatevirus
Tsarbombavirus
Nitunavirus
Kayvirus
Harbinvirus
Silviavirus
Baoshanvirus
Sepunavirus
Sciuriunavirus
Twortvirus
Pecentumvirus
Kochikohdavirus
Schiekvirus
Siminovitchvirus
Okubovirus
Webervirus
Hanrivervirus
Tlsvirus
Warwickvirus
Tunavirus
Sertoctavirus
Rogunavirus
Lindendrivevirus
Wilsonroadvirus
Eastlansingvirus
Rtpvirus
Guelphvirus
Christensenvirus
Loudonvirus
Eclunavirus
Sauletekiovirus
Nouzillyvirus
Tequintavirus
Epseptimavirus
Haartmanvirus
Jesfedecavirus
Cetovirus
Vipunavirus
Sugarlandvirus
Shenzhenvirus
Myunavirus
Hongcheonvirus
Pogseptimavirus
Novosibvirus
Kuttervirus
Taipeivirus
Agtrevirus
Limestonevirus
Carltongylesvirus
Loessnervirus
Yushanvirus
Suwonvirus
Pahsextavirus
Faunusvirus
Lilyvirus
Varicellovirus
Simplexvirus
Mardivirus
Iltovirus
Scutavirus
Rhadinovirus
Macavirus
Lymphocryptovirus
Percavirus
Cytomegalovirus
Roseolovirus
Muromegalovirus
Proboscivirus
Cyprinivirus
Batrachovirus
Ictalurivirus
Salmonivirus
Aurivirus
Ostreavirus
Begomovirus
Mastrevirus
Curtovirus
Capulavirus
Grablovirus
Becurtovirus
Turncurtovirus
Topocuvirus
Eragrovirus
Gemycircularvirus
Gemykibivirus
Gemygorvirus
Gemykrogvirus
Gemykolovirus
Gemyduguivirus
Gemyvongvirus
Gemykroznavirus
Gemytondvirus
Circovirus
Cyclovirus
Nanovirus
Babuvirus
Porprismacovirus
Huchismacovirus
Bovismacovirus
Drosmacovirus
Dragsmacovirus
Cosmacovirus
Protobacilladnavirus
Diatodnavirus
Kieseladnavirus
Gammapapillomavirus
Alphapapillomavirus
Deltapapillomavirus
Taupapillomavirus
Chipapillomavirus
Betapapillomavirus
Lambdapapillomavirus
Pipapillomavirus
Xipapillomavirus
Dyokappapapillomavirus
Rhopapillomavirus
Dyoiotapapillomavirus
Psipapillomavirus
Upsilonpapillomavirus
Iotapapillomavirus
Mupapillomavirus
Omegapapillomavirus
Dyoxipapillomavirus
Etapapillomavirus
Epsilonpapillomavirus
Kappapapillomavirus
Dyorhopapillomavirus
Omikronpapillomavirus
Dyonupapillomavirus
Dyomupapillomavirus
Treisdeltapapillomavirus
Dyoetapapillomavirus
Dyoupsilonpapillomavirus
Dyothetapapillomavirus
Treiskappapapillomavirus
Dyopsipapillomavirus
Treiszetapapillomavirus
Nupapillomavirus
Treisthetapapillomavirus
Treisepsilonpapillomavirus
Dyotaupapillomavirus
Dyosigmapapillomavirus
Dyolambdapapillomavirus
Dyoepsilonpapillomavirus
Phipapillomavirus
Dyochipapillomavirus
Zetapapillomavirus
Dyoomikronpapillomavirus
Thetapapillomavirus
Dyopipapillomavirus
Sigmapapillomavirus
Dyoomegapapillomavirus
Treisetapapillomavirus
Dyophipapillomavirus
Treisiotapapillomavirus
Dyozetapapillomavirus
Dyodeltapapillomavirus
Alefpapillomavirus
Alphapolyomavirus
Betapolyomavirus
Gammapolyomavirus
Deltapolyomavirus
Bocaparvovirus
Dependoparvovirus
Protoparvovirus
Tetraparvovirus
Erythroparvovirus
Amdoparvovirus
Aveparvovirus
Copiparvovirus
Ambidensovirus
Iteradensovirus
Hepandensovirus
Scindoambidensovirus
Brevidensovirus
Protoambidensovirus
Blattambidensovirus
Pefuambidensovirus
Aquambidensovirus
Miniambidensovirus
Penstyldensovirus
Chaphamaparvovirus
Brevihamaparvovirus
Penstylhamaparvovirus
Bidensovirus
Chlamydiamicrovirus
Bdellomicrovirus
Spiromicrovirus
Alphatrevirus
Gequatrovirus
Fibrovirus
Habenivirus
Lineavirus
Saetivirus
Villovirus
Scuticavirus
Psecadovirus
Staminivirus
Tertilicivirus
Thomixvirus
Bifilivirus
Subteminivirus
Vicialiavirus
Inovirus
Capistrivirus
Infulavirus
Coriovirus
Primolicivirus
Parhipatevirus
Versovirus
Restivirus
Vespertiliovirus
Plectrovirus
Suturavirus
Betapleolipovirus
Alphapleolipovirus
Gammapleolipovirus
Pandoravirus
Pithovirus
Ranavirus
Lymphocystivirus
Megalocytivirus
Chloriridovirus
Iridovirus
Marseillevirus
Ascovirus
Toursvirus
Prasinovirus
Chlorovirus
Phaeovirus
Prymnesiovirus
Coccolithovirus
Raphidovirus
Mimivirus
Cafeteriavirus
Orthopoxvirus
Avipoxvirus
Parapoxvirus
Centapoxvirus
Capripoxvirus
Leporipoxvirus
Yatapoxvirus
Salmonpoxvirus
Crocodylidpoxvirus
Molluscipoxvirus
Vespertilionpoxvirus
Sciuripoxvirus
Oryzopoxvirus
Cervidpoxvirus
Suipoxvirus
Pteropopoxvirus
Mustelpoxvirus
Betaentomopoxvirus
Alphaentomopoxvirus
Deltaentomopoxvirus
Asfivirus
Mastadenovirus
Aviadenovirus
Atadenovirus
Siadenovirus
Betatectivirus
Alphatectivirus
Gammatectivirus
Alphaturrivirus
Corticovirus
Sputnikvirus
Mavirus
Alphasphaerolipovirus
Gammasphaerolipovirus
Betasphaerolipovirus
Ichnovirus
Bracovirus
Betasatellite
Deltasatellite
Alphatorquevirus
Betatorquevirus
Gammatorquevirus
Gyrovirus
Iotatorquevirus
Kappatorquevirus
Lambdatorquevirus
Etatorquevirus
Zetatorquevirus
Epsilontorquevirus
Thetatorquevirus
Nutorquevirus
Deltatorquevirus
Mutorquevirus
Colecusatellite
Clecrusatellite
Gosmusatellite
Ageyesisatellite
Babusatellite
Clostunsatellite
Mivedwarsatellite
Milvetsatellite
Fabenesatellite
Alphabaculovirus
Betabaculovirus
Gammabaculovirus
Deltabaculovirus
Apscaviroid
Pospiviroid
Coleviroid
Cocadviroid
Hostuviroid
Rudivirus
Betalipothrixvirus
Alphalipothrixvirus
Deltalipothrixvirus
Gammalipothrixvirus
Alphafusellovirus
Betafusellovirus
Alphanudivirus
Betanudivirus
Bicaudavirus
Ampullavirus
Glossinavirus
Muscavirus
Globulovirus
Alphatristromavirus
Whispovirus
Alphaspiravirus
Alphaovalivirus
Alphaportoglobovirus
Salterprovirus
Plasmavirus
Finnlakevirus
Clavavirus
Dinodnavirus
