# Supplementary material for: Major data analysis errors invalidate cancer microbiome findings
Source: mBio. 2023 Oct 9;14(5):e01607-23. doi: 10.1128/mbio.01607-23 (PMC10653788; doi:10.1128/mbio.01607-23)
Supplement: Table S10 — Read counts for 238 breast cancer samples. [file mbio.01607-23-s0006.xlsx]

## Sheet: TableS10_BRCA_WGS
Sample	g_Pseudomonas	g_Acinetobacter	g_Escherichia	g_Enterobacter	g_Citrobacter	g_Klebsiella	g_Shigella	g_Salmonella	g_Raoultella	g_Kosakonia	g_Serratia	g_Rahnella	g_Yersinia	g_Dickeya	g_Xanthomonas	g_Stenotrophomonas	g_Lysobacter	g_Halomonas	g_Salinicola	g_Zobellella	g_Marinobacter	g_Methylobacterium	g_Methylorubrum	g_Bradyrhizobium	g_Rhodopseudomonas	g_Agrobacterium	g_Rhizobium	g_Mesorhizobium	g_Sphingomonas	g_Sphingopyxis	g_Croceicoccus	g_Brevundimonas	g_Magnetospirillum	g_Rhodobacter	g_Cupriavidus	g_Burkholderia	g_Ralstonia	g_Paraburkholderia	g_Acidovorax	g_Variovorax	g_Delftia	g_Rhodoferax	g_Comamonas	g_Melaminivora	g_Herbaspirillum	g_Achromobacter	g_Rhizobacter	g_Methylibium	g_Aquitalea
s5*	0	0	0	0	0	0	0	0	0	0	0	0	0	0	0	0	0	0	0	0	0	0	0	0	0	0	0	0	0	0	0	0	0	0	0	0	0	0	0	0	0	0	0	0	0	0	0	0	0
s5472	1843	2	185	5	5	4	4	1	1	1	1	1	1	1	21	3	1	3	1	1	1	10	1	4	1	2	1	2	4	1	1	2	2	1	6	4	1	1	3	2	1	1	1	1	2	1	1	1	1
s5473	52	0	101	3	1	1	2	1	0	0	2	0	0	0	6	0	0	0	0	0	0	0	0	1	0	0	0	2	8	1	0	1	0	0	7	0	0	1	0	0	0	0	0	0	0	1	0	0	0
s5474	136	5	77	3	1	3	0	3	0	11	2	0	0	0	4	6	0	1	0	0	0	6	1	12	3	2	1	1	59	3	1	9	0	0	6	4	42	8	6	1	6	2	2	0	8	0	0	0	0
s5475	101	1	206	4	1	2	4	2	0	1	2	0	2	0	14	2	1	1	0	0	0	3	0	0	0	0	1	0	6	2	0	2	0	1	2	4	1	0	0	3	0	0	0	1	0	0	0	0	0
s5476	377	6	401	7	6	37	12	4	3	0	3	0	0	0	37	16	0	0	0	0	0	2	0	0	1	32	32	0	6	2	0	2	0	1	32	1	3	0	2	1	0	0	0	0	1	2	0	0	0
s5477	129	4	253	3	3	4	8	1	2	0	1	0	0	0	19	1	0	0	0	0	0	0	0	4	0	0	0	0	9	0	0	14	0	0	4	3	0	0	4	1	1	0	1	0	0	1	0	0	0
s5478	166	3	468	5	3	7	10	2	0	0	0	0	0	0	9	3	0	0	0	0	0	1	0	4	0	0	0	0	3	0	0	0	0	0	4	1	2	0	0	1	0	0	0	0	0	0	0	0	0
s5480	203	0	328	5	5	5	7	3	2	0	0	0	1	0	12	1	0	0	0	0	0	0	0	0	0	0	0	0	4	1	0	1	0	0	2	5	0	0	2	0	1	0	0	0	0	0	0	0	0
s5481	117	7	300	4	3	3	6	3	2	0	0	2	0	0	24	10	2	2	0	0	0	10	1	4	1	2	2	2	35	3	0	9	0	1	6	5	5	1	1	5	1	1	0	0	0	0	0	0	0
s5482	83	0	160	6	3	2	4	1	1	1	0	0	0	0	8	0	1	0	0	0	0	39	3	85	0	1	0	2	5	0	0	2	0	0	2	0	1	1	2	0	1	0	0	0	0	0	0	0	0
s5483	6409	827	280	362	9320	147	8	16	1	1	11	1	3	1	65	14358	2	3	0	0	0	7	1	0	0	2	9	0	10	1	0	3	0	0	16	12	17	5	3	5	11	1	5	0	0	17	1	0	0
s5484	41	6	87	3	1	0	1	0	1	0	0	0	1	0	11	0	0	0	0	0	0	0	0	1	0	1	1	0	6	0	0	4	0	0	5	0	15	0	2	0	6	0	7	0	0	0	0	0	0
s5485	160	0	392	6	5	3	6	8	2	0	1	0	0	0	18	0	1	0	0	0	0	0	0	0	1	0	0	0	4	0	0	1	0	0	4	3	1	1	2	1	0	0	0	0	0	0	0	1	0
s5486	122	5	221	4	8	10	7	5	1	1	1	0	0	0	20	29	0	0	0	0	0	1	1	1	0	0	0	0	5	0	1	10	0	0	5	2	1	0	1	0	0	0	3	0	0	1	0	0	0
s5487	158	4	234	4	3	15	6	2	0	0	1	0	0	0	20	3	0	3	0	0	1	6	3	1058	7	14	26	266	10	5	2	4	1	2	8	24	402	44	10	7	0	3	2	1	3	2	1	0	0
s5488	519	1	1007	19	24	50	44	17	4	3	2	0	1	0	63	1	0	0	0	0	0	1	0	1	0	0	0	0	4	0	0	0	0	0	0	7	1	1	0	0	0	0	0	0	15	0	0	0	0
s5489	80	3	0	0	0	0	0	0	0	0	0	0	0	0	5	1	0	1	0	0	0	10	3	4010	66	4	5	11	8	1	1	1	0	0	15	4	3	2	1	2	0	0	0	0	0	1	1	1	1
s5490	580	3	1134	21	24	41	36	26	5	3	3	2	0	1	55	2	0	0	0	0	0	0	0	0	0	0	0	1	1	0	0	0	0	0	0	6	16	1	1	1	1	0	0	0	10	0	0	0	0
s5491	73	2	1	0	0	0	0	0	0	0	1	0	0	0	4	2	0	0	0	0	0	9	1	4343	58	1	12	8	6	1	0	0	0	1	15	4	1	3	1	3	1	0	1	0	1	0	0	0	0
s5492	37	13	0	1	0	1	0	0	2	0	2	0	0	0	6	94	0	1	0	0	1	11	3	4519	65	6	19	18	12	4	0	2	1	1	20	8	90	12	2	7	33	2	2	1	0	11	0	0	0
s5493	157	3	0	0	0	0	0	0	0	0	0	0	0	0	7	2	1	0	0	0	0	6	5	5210	48	5	9	22	6	2	1	2	0	0	24	10	4	2	0	3	1	1	1	0	0	3	0	0	0
s5620	88	6	348	4	6	3	2	0	1	1	0	0	0	0	18	68	0	0	0	0	0	2	1	0	0	0	0	0	8	0	0	3	0	0	7	8	91	12	3	2	17	0	1	0	0	7	0	0	0
s5622	142	0	156	0	2	0	3	2	0	1	0	0	0	0	13	5	0	0	0	0	0	3	0	1	0	0	2	0	6	1	0	1	0	0	1	1	0	0	2	0	0	0	1	0	0	0	0	0	0
s5623	155	0	256	5	3	5	5	4	1	0	1	0	0	0	13	0	0	0	0	0	0	4	1	8	0	0	0	0	12	2	0	1	0	0	7	4	12	1	2	2	0	0	1	0	1	0	0	0	0
s5624	87	0	349	2	4	7	14	2	1	0	0	0	1	0	22	29	0	1	0	0	0	0	0	0	0	0	1	0	2	1	0	1	0	0	2	3	40	8	3	0	10	0	0	0	0	3	0	0	0
s5625	386	1	1709	29	31	33	46	26	5	6	0	1	0	1	40	115	0	0	0	0	1	4	0	70	0	9	23	264	8	0	1	1	0	2	828	36	503	1	2	7	94	1	1	0	10	88	0	0	0
s5626	648	6	2081	22	42	53	66	28	11	4	7	0	3	2	59	5	0	7	1	0	0	2	0	3	1	0	3	1	5	0	0	3	0	0	23	4	75	1	3	1	40	1	0	0	1	2	1	1	0
s5627	210	8	264	7	5	8	7	4	1	2	3	0	0	0	27	10	2	2	0	0	0	56	23	9	1	2	4	7	226	9	0	49	0	2	0	4	1	0	5	12	15	3	2	1	1	4	1	0	0
s5628	359	0	353	8	31	21	12	4	1	2	0	1	0	0	43	155	3	0	1	0	0	2	0	1	0	1	5	3	2	0	0	175	0	0	11	4	2	1	4	2	121	0	1	0	1	146	0	0	0
s5630	96	1	376	7	8	4	3	3	0	1	3	0	0	0	25	0	1	0	0	0	0	125	1	1	0	0	2	0	6	0	0	0	0	0	16	1	4	0	5	0	0	0	0	0	0	0	0	0	0
s5631	185	1	545	15	15	30	14	12	1	2	2	0	0	0	25	10	0	4	0	0	0	13	1	32	0	11	34	118	32	2	0	4	0	0	10	7	951	8	0	1	3	0	1	0	1	2	1	0	0
s5632	288	6	480	5	11	13	17	8	0	2	0	1	0	0	35	7	0	0	0	0	0	2	2	2	0	0	2	0	5	0	0	0	0	1	8	0	1	1	1	0	0	0	0	0	0	1	0	0	0
s5633	227	8	235	5	9	24	9	2	1	1	0	1	1	0	48	8	0	1	0	0	0	2	3	2	0	12	14	1	2	0	0	3	0	0	9	0	0	0	0	1	0	0	0	0	0	1	0	0	0
s5634	211	0	313	5	4	9	14	2	2	1	1	0	0	0	19	5	1	0	0	0	0	8	1	17	0	8	17	79	33	1	0	8	0	1	5	2	1	0	3	4	1	0	1	0	1	1	0	1	0
s5635	730	4	1869	30	43	57	70	33	10	5	4	0	0	0	141	3	0	1	0	0	0	1	0	0	0	0	3	1	3	0	0	0	0	0	2	0	3	3	1	1	1	0	0	0	0	2	0	0	0
s5636	67	0	3939	47	39	48	98	46	8	7	90	0	2	0	11	238	1	0	0	0	0	1	0	2	0	0	0	0	0	1	0	0	0	0	6	3	5	2	1	0	34	0	0	0	6	29	0	0	0
s5637	421	3	850	21	20	35	34	18	7	2	3	0	2	1	66	3	0	0	0	0	0	1	0	5	0	0	1	0	2	0	0	1	1	0	1	1	0	0	1	0	0	0	0	0	1	35	0	0	0
s5638	139	3	0	0	0	2	0	0	0	0	1	0	0	0	11	0	0	0	0	0	2	12	6	7231	91	4	17	15	10	9	0	3	1	1	11	13	4	7	1	6	2	0	1	0	1	19	1	1	0
s5639	71	3	2	0	0	0	0	0	0	0	0	0	0	0	7	1	0	1	0	0	0	4	5	4130	50	5	9	22	5	1	0	2	1	0	20	7	0	3	2	2	0	0	1	0	1	1	0	0	0
s5640	93	3	0	0	0	0	0	0	0	0	1	0	0	0	3	0	0	0	0	0	0	2	1	2888	39	0	2	11	1	2	0	0	0	0	14	2	1	5	0	2	0	0	0	0	0	0	1	0	0
s5641	75	0	0	0	0	0	0	0	0	0	0	0	0	0	12	21	0	0	0	0	0	4	1	2048	33	1	4	3	6	0	1	0	1	0	3	3	27	5	2	0	4	0	0	0	0	1	0	0	0
s5642	304	9	2	0	0	5	0	0	0	0	0	0	0	0	8	1	0	3	0	0	0	14	4	9335	109	7	12	43	19	7	0	1	1	0	28	20	4	8	2	8	1	0	1	1	2	3	2	0	0
s5777	137	0	260	2	6	18	7	1	0	0	0	0	0	0	12	6	0	0	0	0	0	0	0	3	0	0	0	0	3	1	0	0	0	0	14	1	3	2	2	1	1	0	0	0	0	1	0	0	0
s5778	143	4	306	4	5	8	3	3	3	2	2	1	1	0	26	4	0	0	0	0	1	5	0	33	0	1	6	16	18	0	0	5	0	0	17	6	13	2	9	5	0	1	1	0	0	3	0	0	0
s5779	601	2	1483	26	40	51	50	20	6	2	6	0	2	1	80	22	0	1	0	0	0	3	0	18	1	1	3	76	4	0	0	0	1	0	39	25	33	0	2	1	22	0	0	0	1	90	0	0	0
s5780	115	0	242	5	4	4	6	2	0	0	1	0	0	0	21	1	0	0	0	1	0	1	1	1	0	0	1	0	1	0	0	0	0	0	3	4	0	1	2	0	0	0	0	0	0	1	0	0	0
s5781	73	0	76	1	2	3	1	1	0	0	0	0	0	0	12	0	0	0	0	0	0	0	0	0	0	0	0	0	3	0	0	0	0	0	2	0	0	0	1	0	0	0	0	0	0	0	0	0	0
s5782	112	0	195	3	0	3	1	1	0	0	1	0	0	0	14	6	0	0	0	0	0	2	0	3	0	0	1	3	16	0	0	3	0	0	3	4	10	3	0	0	7	1	0	0	1	1	0	0	0
s5783	341	1	226	2	4	6	5	4	1	5	2	0	0	0	16	3	1	1	0	0	0	4	3	5	0	0	4	0	10	3	0	8	0	0	1	3	17	1	2	0	2	1	3	0	4	0	0	1	0
s5784	202	1	327	4	7	44	8	5	1	0	1	0	0	1	23	2	0	0	0	0	0	0	0	2	0	19	32	0	1	0	0	1	0	0	11	0	3	0	0	1	1	0	0	0	1	0	0	0	0
s5785	216	0	604	9	10	8	11	4	2	0	1	0	0	0	44	6	0	0	0	0	0	0	0	0	0	0	1	0	5	0	0	0	0	0	9	3	1	0	4	0	0	0	1	0	0	0	0	0	0
s5786	179	1	481	9	0	1	12	4	1	0	5	0	0	0	27	0	0	0	0	0	0	0	0	0	0	0	0	0	3	0	0	0	0	1	12	2	2	0	2	0	1	0	1	0	0	1	0	0	0
s5787	60	0	59	2	2	1	4	1	0	0	0	0	0	0	4	1	1	0	0	0	0	0	0	4	0	0	0	0	5	0	0	0	0	0	2	7	6	1	5	7	0	2	0	0	0	0	1	0	0
s5788	958	25	2620	69	80	92	72	61	12	12	3	0	1	1	118	13	1	0	0	0	0	4	1	253	4	1	4	16	27	1	0	19	1	5	37	4	654	5	4	4	3	1	2	0	0	1	0	0	0
s5789	108	2	340	2	4	3	8	4	1	0	0	0	1	0	22	2	0	0	0	0	0	0	0	0	0	1	0	0	3	0	0	3	0	0	0	4	0	0	2	0	1	0	0	0	0	0	0	0	0
s5790	94	0	301	4	3	3	5	1	2	0	1	0	1	1	15	3	0	1	0	0	0	0	0	0	1	0	1	0	4	0	0	0	0	0	2	9	3	3	9	5	0	1	0	2	1	1	0	0	0
s5791	182	17	171	16	2	21	7	0	0	0	0	0	0	0	10	51	1	0	0	0	0	7	2	7	0	6	9	38	33	3	0	140	0	0	9	1	2	0	3	1	1	1	0	0	0	2	0	0	0
s5792	144	1	586	5	6	10	15	7	1	2	2	0	0	1	21	1	1	0	0	0	0	1	0	0	0	1	0	0	5	0	0	0	0	0	3	1	0	0	4	1	2	0	0	0	1	0	0	0	0
s5793	63	1	74	0	3	1	1	0	1	0	0	0	0	0	6	666	0	0	0	0	0	8	2	277	12	9	33	873	7	2	0	4	1	2	128	97	110	2	6	5	357	0	1	1	1	512	0	0	0
s5794	104	7	362	3	4	4	4	3	0	2	0	0	1	0	20	1	0	1	0	0	0	10	1	10	1	0	0	0	3	1	0	1	0	0	2	8	1	1	3	2	0	0	0	1	0	1	1	0	0
s5795	476	0	237	1	5	6	6	1	1	1	0	0	0	0	15	4	0	0	0	0	0	0	0	0	0	0	0	0	3	0	0	2	0	0	2	3	0	0	2	0	0	0	0	0	1	0	0	0	0
s5796	398	1	769	16	22	36	24	15	6	2	2	0	0	0	51	1	0	0	0	0	0	2	0	0	0	7	16	1	1	0	0	1	0	0	1	0	1	0	1	0	0	0	0	0	0	12	0	0	0
s5797	91	1	1	0	0	0	0	0	0	0	2	0	0	0	10	1	0	0	0	0	0	4	3	2199	37	3	1	9	2	3	0	1	0	0	13	5	2	1	1	1	0	3	2	0	0	12	1	1	0
s5798	115	1	2954	45	63	59	83	48	12	10	50	0	3	1	19	162	0	0	0	0	0	0	0	3	0	0	0	0	1	0	0	0	0	0	2	1	0	0	1	0	10	0	0	0	11	16	0	0	0
s5799	122	0	3493	61	61	60	106	53	14	6	65	0	2	3	13	185	0	0	0	0	0	0	0	3	0	0	0	0	0	1	0	0	0	0	1	3	4	0	0	0	17	0	0	0	5	22	0	0	0
s5800	332	17	1062	23	17	32	31	21	7	2	2	0	0	0	63	5	0	0	0	0	0	1	0	7	0	1	1	1	4	3	0	8	0	0	0	2	33	5	37	4	5	1	5	0	0	0	0	0	0
s5801	194	4	0	1	0	0	0	0	0	0	1	0	0	0	7	3	1	0	0	0	1	9	5	4175	56	2	9	15	6	8	0	1	0	0	24	5	12	3	0	4	2	0	1	0	0	12	1	0	0
s5802	394	1	1185	31	35	41	47	16	7	3	1	0	2	0	55	4	0	0	0	0	0	0	0	1	0	0	0	0	3	1	0	1	0	0	0	3	9	5	0	1	2	0	0	0	1	1	0	0	0
s5803	40	0	0	0	0	0	0	0	0	0	0	0	0	0	12	0	0	1	0	0	0	4	1	1175	17	2	3	4	1	1	0	1	0	0	7	2	0	0	0	1	0	0	0	0	0	1	0	0	0
s5804	297	1	926	17	19	32	33	13	7	6	2	0	0	2	44	2	0	0	0	0	0	5	0	5	1	0	0	0	2	0	0	0	0	0	0	1	0	0	0	0	0	0	1	0	0	1	0	0	0
s5942	78	1	280	7	7	6	7	3	1	0	1	0	2	0	16	3	0	0	0	0	0	12	0	11	0	1	0	0	7	0	0	0	0	0	4	3	1	1	1	0	0	1	1	0	0	1	0	0	0
s5943	53	0	140	0	1	2	3	1	0	1	0	0	0	0	10	0	0	0	0	0	0	0	1	0	0	0	0	0	0	0	0	1	0	0	8	0	0	0	1	0	1	0	0	0	0	0	0	0	0
s5944	387	2	999	23	28	29	28	16	3	2	2	1	0	0	71	118	1	2	0	0	0	5	1	254	8	15	20	235	0	0	0	1	2	0	470	12	259	1	3	1	110	0	1	2	0	116	0	0	0
s5945	289	15	250	9	3	23	4	5	2	0	1	0	1	0	30	25	0	0	0	0	0	0	4	7	0	1	3	1	13	1	0	21	0	2	3	2	1	1	12	1	1	0	1	0	1	0	0	0	0
s5946	218	3	232	7	1	15	2	3	4	0	2	1	2	0	20	10	0	0	0	0	0	4	1	5	0	11	11	1	1	0	0	1	0	1	8	15	103	94	1	0	1	0	2	0	3	2	0	1	0
s5947	124	3	322	4	9	8	6	0	0	0	0	0	0	0	13	1	0	0	0	0	0	1	1	1	1	11	21	0	1	0	0	0	0	1	4	0	0	0	0	0	0	0	0	0	0	0	0	0	0
s5948	137	3	402	9	4	5	5	6	0	0	0	0	0	0	35	1	0	0	0	0	0	2	1	6	2	1	3	0	13	2	0	0	0	0	10	19	164	100	4	0	2	1	2	0	1	0	0	0	0
s5949	536	45	230	7	1	3	3	0	1	0	0	2	0	0	19	39	2	1	0	0	0	122	59	17	2	36	44	9	482	17	0	421	0	1	7	6	5	1	0	2	1	3	3	0	5	1	1	0	0
s5950	397	29	1970	41	45	53	70	25	10	6	9	1	2	1	165	7	0	0	0	0	0	0	0	26	0	23	23	0	5	0	0	4	0	0	7	4	15	1	3	1	2	0	14	0	0	2	0	0	0
s5951	46	0	143	2	1	1	1	0	2	0	1	0	0	0	11	0	0	0	0	0	0	1	0	0	0	0	0	0	8	1	0	4	0	0	3	1	0	0	1	0	0	0	0	0	0	1	0	0	0
s5952	219	0	378	3	9	8	10	3	1	2	2	0	0	0	27	0	0	0	0	0	0	27	0	6	0	0	0	2	10	1	0	1	0	0	5	1	3	1	2	0	3	1	1	0	1	2	0	0	0
s5953	216	29	215	6	3	17	9	1	2	1	2	0	0	0	35	18	5	2	0	0	1	68	4	461	13	18	36	397	67	10	1	6	2	0	2897	39	2450	18	22	99	8	2	6	0	5	5	0	2	2
s5954	466	18	1787	33	40	41	63	26	7	5	6	1	2	1	90	1	0	0	0	0	0	1	0	0	0	0	1	0	9	0	0	7	0	0	2	10	143	0	3	2	5	0	7	0	1	0	0	0	0
s5955	160	3	315	16	9	20	22	12	2	1	2	2	0	0	21	11	1	1	0	0	0	11	2	26	7	1	15	47	27	4	0	3	0	0	18	12	1037	0	2	4	0	0	0	0	1	0	0	0	0
s5956	71	0	124	1	1	2	1	3	0	1	0	0	0	0	14	0	0	0	0	0	0	2	1	1	0	0	0	1	0	1	0	0	0	0	0	1	1	0	0	0	0	0	0	0	0	1	0	0	0
s5957	438	0	874	18	17	42	30	14	0	6	2	0	1	0	38	1	0	0	0	0	0	0	0	1	0	0	1	1	1	0	0	0	0	0	0	13	0	0	1	0	1	0	1	0	63	1	0	0	0
s5958	98	0	2714	41	45	57	83	21	8	4	53	1	1	1	7	165	0	0	0	0	0	0	0	0	0	0	0	0	2	1	0	1	0	0	3	0	0	0	0	0	17	1	1	0	9	29	0	0	0
s5959	88	1	0	0	0	0	0	0	0	0	0	0	1	0	10	1	1	0	0	0	0	4	2	2571	31	1	8	13	10	2	0	0	0	0	29	1	9	4	2	7	0	2	1	0	0	15	0	0	0
s5960	67	2	2239	28	30	40	47	18	9	2	38	0	0	1	24	98	1	0	0	0	0	0	0	3	0	0	0	0	0	0	0	1	0	0	1	0	0	0	0	1	8	0	0	0	9	18	0	0	0
s5961	135	1	3545	52	58	55	96	41	18	10	70	0	2	2	17	169	1	0	0	0	0	0	1	0	0	0	2	0	7	0	0	1	0	0	3	6	0	0	0	0	20	0	0	0	12	29	1	0	0
s5962	204	20	5	17	37	4	1	1	2	0	5	0	0	1	26	14	9	3	0	0	0	4487	310	19084	282	27	64	78	86	24	2	13	1	1	1200	29	243	25	15	20	19	4	7	1	5	20	1	5	0
s5963	90	1	0	0	0	1	0	0	0	0	1	0	0	0	14	1	0	3	0	0	0	4	1	2521	31	1	6	8	3	0	0	1	0	2	10	3	4	0	0	1	0	0	0	0	1	13	1	2	0
s6102	594	33	1759	40	38	28	64	32	10	8	5	0	0	1	76	3	0	0	0	0	0	2	0	10	0	0	3	1	2	1	0	3	0	1	230	2	4	1	0	3	0	1	1	0	2	126	0	1	0
s6103	135	0	211	2	1	3	7	3	0	0	2	0	0	0	19	1	1	0	0	0	0	5	2	53	5	0	2	3	21	0	0	0	0	0	5	1	7	4	3	0	1	0	1	0	2	0	1	0	0
s6104	122	0	182	2	2	9	6	1	0	1	2	0	0	0	21	0	0	1	0	0	0	4	0	8	0	2	1	0	22	0	0	1	0	0	3	15	134	96	1	0	2	1	0	0	2	1	1	2	1
s6105	74	8	131	0	2	8	6	2	0	1	5	0	0	0	17	6	1	0	0	0	0	12	5	6	0	1	1	2	12	2	0	2	0	0	3	4	0	2	3	0	0	0	1	0	1	0	0	1	0
s6106	122	1	261	4	5	1	8	0	1	1	0	0	0	0	12	3	0	0	0	0	0	2	1	11	2	0	2	2	30	3	0	5	0	1	4	2	18	3	8	0	5	2	0	0	1	1	0	0	0
s6107	379	0	1155	13	14	24	35	19	4	2	4	1	1	3	66	1062	7	5	1	0	0	108	5	831	45	95	254	4801	234	38	2	40	11	13	3782	52	3049	29	65	39	647	27	14	0	6	25	1	1	2
s6108	193	16	189	5	3	24	7	1	2	0	2	1	0	0	21	6	1	0	0	0	0	6	2	10	0	6	12	48	22	2	1	1	0	0	13	3	4	1	0	2	1	0	1	0	1	1	1	0	0
s6109	54	0	84	5	3	3	3	2	0	0	2	0	0	0	9	0	0	0	0	0	0	2	0	1	0	1	2	0	1	1	0	2	0	0	2	0	0	0	0	0	0	0	0	0	0	0	0	0	0
s6110	175	0	310	4	2	10	5	0	1	0	2	0	0	0	29	5	0	0	0	0	0	3	0	198	1	0	1	1	6	0	0	2	0	0	14	4	1	3	4	2	1	0	1	1	0	0	0	0	0
s6111	246	3	238	3	5	22	9	1	2	1	1	0	0	0	8	8	0	0	0	0	0	0	0	6	1	15	24	1	7	0	0	3	0	0	7	1	2	0	0	1	1	0	0	0	1	0	0	0	0
s6112	141	11	202	5	3	6	5	0	1	0	0	0	0	0	6	10	0	0	0	0	0	4	0	8	0	0	3	2	13	1	1	8	0	0	1	2	4	4	1	0	2	0	0	0	2	0	0	1	0
s6113	181	23	345	6	4	4	6	0	0	1	2	0	0	0	20	37	0	0	0	0	1	6	1	2	1	1	1	0	6	3	0	5	1	1	0	2	0	0	19	2	0	1	1	0	1	0	0	0	0
s6114	221	8	234	7	2	25	1	3	1	1	3	0	0	1	16	9	0	0	0	0	1	7	2	19	1	1	16	37	48	5	0	5	0	0	13	4	2	3	6	2	0	1	1	0	0	3	0	3	0
s6115	590	5	1447	28	26	96	39	14	8	5	3	1	1	0	363	7	0	0	0	0	0	3	1	6	0	3	1	0	4	0	0	6	0	1	4	7	1	1	2	2	1	0	0	0	3	52	0	0	0
s6116	120	7	479	1	6	7	6	4	0	0	0	0	0	0	22	6	0	0	0	0	0	1	2	0	0	0	3	0	4	0	0	0	0	0	6	5	1	0	1	0	0	0	0	0	0	0	0	0	0
s6117	29	0	63	1	0	2	1	0	0	0	0	0	0	0	6	0	1	0	0	0	0	0	0	2	0	0	0	0	0	0	0	0	0	0	4	0	0	1	1	0	1	0	0	0	0	0	0	1	0
s6118	211	23	168	4	5	12	4	3	3	0	0	0	0	0	46	223	2	2	1	0	1	4	0	232	6	15	23	21	73	2	0	37	0	0	16	26	168	32	43	24	54	23	119	0	5	39	7	6	1
s6119	98	0	176	2	3	0	9	2	1	1	3	0	2	0	27	113	2	1	0	0	0	8	16	89	9	5	13	190	13	1	0	4	0	1	112	13	321	3	1	5	362	0	1	0	0	3	0	0	0
s6120	150	1	478	6	6	7	11	3	1	0	4	1	0	0	39	2	0	0	0	0	0	4	0	33	10	3	4	2	5	0	0	0	0	0	14	6	0	0	1	0	1	0	0	0	0	1	0	0	0
s6121	94	73	4	1	0	1	0	1	1	0	0	0	1	0	22	1	0	2	0	0	0	2	4	2	0	11	8	1	17	3	0	2	0	0	4	2	1	5	5	0	2	2	4	0	0	0	0	0	1
s6122	47	1	0	0	0	1	0	0	1	0	1	1	0	0	4	2	0	2	0	0	0	6	7	5151	79	3	15	20	26	5	0	1	1	0	18	13	8	8	1	4	2	1	0	0	1	3	0	1	0
s6123	110	1	0	0	0	0	0	0	0	0	0	0	0	0	6	148	0	1	0	0	0	1	3	2200	38	3	5	70	5	0	0	0	0	0	237	4	60	1	2	1	76	0	1	0	0	4	0	1	0
s6124	70	2	0	0	0	0	0	0	0	0	0	0	0	0	6	5	0	0	0	0	1	6	3	1476	23	1	5	2	2	1	0	4	0	1	17	3	10	2	3	2	3	0	1	0	1	0	0	0	0
s6125	52	3	0	0	0	0	0	0	0	0	1	0	0	0	7	62	3	0	0	0	0	4	1	2126	32	1	8	10	3	0	0	2	0	2	17	4	50	6	2	6	24	1	1	0	1	20	0	0	0
s6126	591	1	0	1	0	1	0	0	0	0	0	0	0	0	3	2	0	0	0	0	0	5	4	2852	47	0	5	5	7	1	0	0	1	0	25	3	2	6	1	0	0	0	0	0	0	2	0	0	0
s6250	360	0	986	28	30	29	45	15	3	6	0	0	1	1	41	2	0	0	0	0	0	0	0	1	0	0	0	0	1	0	0	1	0	0	1	0	0	0	0	0	0	0	0	0	0	0	0	0	0
s6251	171	3	316	3	3	2	2	2	2	0	1	0	0	0	23	2	0	0	0	0	0	4	1	7	1	1	1	1	31	1	0	4	0	0	5	7	15	4	2	2	1	0	0	0	0	0	1	1	0
s6252	330	3	314	3	7	35	8	6	2	1	0	0	0	0	30	2	0	0	0	0	0	0	0	5	0	12	32	2	5	0	0	11	0	0	10	1	2	0	1	0	3	2	1	0	2	3	1	0	0
s6253	116	7	174	2	4	3	6	3	1	0	0	1	0	0	22	1	0	0	0	0	0	3	1	395	6	0	6	0	2	2	0	5	0	0	9	3	2	1	2	5	0	0	2	0	2	2	0	0	0
s6254	70	0	59	2	3	1	0	1	1	0	2	0	0	0	3	2	0	2	0	0	0	6	3	16	1	2	2	12	8	1	1	2	0	1	28	93	745	317	24	14	1	6	9	0	3	3	0	1	1
s6255	580	81	2317	41	50	42	63	28	10	8	0	0	0	1	87	11	1	0	0	0	0	1	1	4	1	0	1	0	1	0	0	0	0	0	37	16	34	0	1	0	36	1	2	0	32	1	0	0	0
s6256	439	0	1990	33	34	45	59	27	9	3	2	0	4	2	131	0	0	0	0	0	0	2	0	2	0	0	2	0	3	0	0	0	0	0	4	1	0	2	1	0	0	0	0	0	10	1	0	0	0
s6257	148	5	161	4	2	9	4	2	1	0	0	0	0	0	18	5	0	0	0	0	1	1	0	3	0	11	5	2	3	1	0	1	0	0	10	14	123	89	1	1	0	0	0	0	2	1	0	0	0
s6258	110	0	173	9	3	3	5	2	1	0	1	0	1	0	2	0	0	0	0	0	0	5	0	0	2	0	2	0	18	0	0	0	0	0	1	4	0	0	3	0	0	0	0	0	0	0	0	0	0
s6259	238	2	414	9	8	13	10	5	0	0	0	0	2	0	37	3	0	0	0	0	0	0	0	1	0	0	0	0	2	0	0	3	0	0	8	2	2	1	0	1	0	1	1	0	2	0	0	0	0
s6260	71	2	140	4	5	11	4	5	1	0	0	0	0	0	9	0	0	0	0	0	0	0	0	3	0	7	5	3	0	0	0	1	0	0	8	23	286	110	8	3	3	2	3	2	5	1	0	0	0
s6261	150	0	511	4	5	3	9	4	3	0	5	0	1	0	32	3	0	0	0	0	0	0	1	1	0	0	0	0	9	0	0	0	0	0	4	11	4	4	6	6	1	0	2	0	0	1	1	0	0
s6262	341	10	369	5	7	24	8	2	1	0	1	0	0	0	39	11	0	0	0	0	0	2	0	4	1	22	35	4	5	0	0	18	0	0	5	1	2	2	2	3	1	0	0	0	0	1	0	0	0
s6263	118	13	118	3	5	17	4	2	0	0	0	0	1	0	9	11	1	0	0	0	0	4	2	4	1	0	8	23	14	2	0	3	0	0	2	1	0	2	5	3	1	0	1	0	0	2	0	1	0
s6264	130	1	310	5	5	5	6	1	0	2	0	0	1	0	18	2	0	0	0	0	0	0	0	0	0	0	0	2	4	0	0	0	0	0	2	2	0	0	0	0	0	0	0	0	0	1	0	0	0
s6265	32	0	84	3	0	0	2	0	0	1	0	0	0	1	5	84	0	0	0	0	0	1	0	91	3	10	52	282	5	0	0	2	0	2	57	8	24	1	4	1	279	0	1	1	1	4	0	0	0
s6266	723	23	928	21	22	28	45	15	9	3	8	2	3	5	56	21	9	11	3	0	1	1031	56	23494	277	500	1113	1167	165	34	1	16	12	13	10748	137	24	55	137	42	5	5	16	3	9	39	3	4	7
s6267	60	3	176	0	1	2	0	1	0	0	0	0	0	0	15	27	0	0	0	0	0	1	0	98	2	0	0	2	3	1	0	1	0	1	5	6	34	4	2	1	9	1	0	0	0	1	0	0	0
s6268	172	11	200	5	4	28	5	2	1	1	1	0	0	0	10	5	0	0	0	0	0	1	0	3	0	0	4	1	6	0	0	1	0	0	22	0	6	0	2	3	0	0	1	0	1	0	0	0	0
s6269	13380	401	11098	159	190	182	331	150	45	34	217	2	4	6	226	31121	38	1	0	0	1	4	0	10	3	1	3	4	146	1	0	5	0	6	17	26	10	2	2	4	51	1	2	0	991	93	0	0	0
s6270	484	1	1008	17	28	41	37	14	5	5	0	0	1	0	36	0	0	0	0	0	0	0	0	1	0	0	0	0	0	0	0	0	0	0	0	1	0	0	0	0	0	0	0	0	2	0	0	0	0
s6271	122	9	1	0	0	2	0	0	0	0	0	0	0	0	9	1	0	0	0	0	1	7	4	6391	88	3	10	25	5	7	1	3	1	1	34	10	12	8	2	3	2	1	2	0	0	17	1	0	0
s6272	220	3	7	6	11	4	0	1	1	1	9	0	0	3	37	16	4	9	2	0	3	1811	43	25967	375	333	673	786	146	23	1	11	9	20	13385	115	29	42	11	33	1	5	9	0	11	17	3	2	4
s6273	92	2	0	0	0	0	0	0	0	0	0	0	0	0	8	1	0	0	0	0	0	1	2	2151	29	1	3	8	2	0	0	1	0	0	17	4	2	2	2	1	0	0	0	0	1	0	0	0	0
s6274	342	7	632	13	16	15	23	9	3	2	4	0	1	0	39	2	0	0	0	0	0	3	4	1	0	0	1	1	11	3	0	16	0	0	0	1	1	1	22	0	1	0	5	1	0	0	0	0	0
s6275	98	1	0	0	0	0	0	0	0	0	0	0	0	0	13	0	1	0	0	0	0	6	2	4097	61	2	9	7	5	1	0	1	2	0	19	6	3	2	1	3	0	0	0	0	0	0	0	0	0
s6443	119	10	101	5	3	5	1	2	1	0	2	2	0	0	10	10	1	1	0	0	0	7	2	77	0	0	1	2	9	1	0	7	0	0	3	0	1	3	5	1	1	0	0	0	4	0	0	0	0
s6444	2359	5	116	3	4	2	0	0	0	0	2	0	0	0	18	19	2	2	0	1	0	9	0	4	0	0	2	0	6	0	0	3	0	0	7	20	1	0	2	1	1	0	0	0	0	2	0	0	0
s6445	76	8	77	0	5	3	2	0	0	0	0	0	1	0	11	41	0	0	0	0	0	9	4	7	0	1	1	1	51	4	0	8	0	1	3	1	3	4	5	2	3	4	5	0	0	0	0	0	0
s6446	182	3	336	4	9	11	11	2	6	0	0	0	0	1	19	6	1	0	0	0	1	10	2	148	10	6	22	89	31	5	0	7	0	2	1961	13	566	10	12	10	4	1	3	0	4	7	0	0	0
s6447	325	2	327	1	4	109	8	4	3	1	0	1	0	0	33	10	0	0	0	0	0	0	0	4	0	20	28	1	2	0	0	1	0	0	23	0	2	0	0	2	1	1	0	0	0	0	0	0	0
s6448	144	1	288	9	2	4	6	0	0	1	0	0	0	0	11	6	0	0	0	0	0	40	2	44	1	0	2	0	9	1	0	5	0	0	13	8	7	2	6	7	3	3	1	0	2	0	0	2	0
s6449	158	0	305	3	1	4	10	3	3	0	1	0	0	0	10	0	0	0	0	0	0	0	0	0	0	1	2	0	3	2	0	1	0	0	2	1	2	0	1	0	0	0	0	0	0	1	0	0	0
s6450	60	3	100	4	2	2	3	2	1	0	1	0	1	0	7	2	1	0	0	0	0	0	0	0	0	0	0	0	11	0	0	0	0	0	3	0	0	2	3	0	0	0	0	0	0	0	0	0	0
s6451	245	4	344	10	7	27	11	5	2	1	0	0	0	0	31	5	0	0	0	0	0	1	0	2	0	20	26	1	4	0	0	2	0	0	7	0	2	0	0	0	0	0	1	0	0	2	0	0	0
s6453	238	2	154	8	3	7	2	3	1	1	11	0	0	1	106	130	169	13	1	0	1	103	25	374	56	20	54	89	84	24	1	68	4	9	96	150	24	96	76	510	18	35	26	9	8	43	9	18	3
s6454	88	0	242	3	2	3	5	1	1	1	3	0	0	0	18	4	0	0	0	0	0	217	0	2	0	0	2	0	4	0	0	0	0	0	2	2	1	0	3	0	0	0	0	0	0	0	0	0	0
s6455	217	4	203	6	4	2	6	1	1	0	3	0	0	0	17	1	0	0	0	0	1	5	1	14	0	0	3	1	42	2	0	20	0	1	1	5	12	2	3	1	2	0	0	0	5	2	0	0	0
s6456	50	1	71	0	2	2	0	0	1	0	0	0	0	0	2	0	0	0	0	0	0	0	0	0	0	0	0	0	8	0	0	0	0	0	1	0	1	0	2	1	0	0	0	0	0	0	0	0	0
s6457	528	1	1208	31	23	59	45	24	9	5	7	0	0	1	68	4	0	0	0	0	0	1	0	15	1	1	3	6	7	3	0	0	0	0	1	125	2	6	1	0	0	0	0	0	0	0	0	0	0
s6458	304	20	340	6	6	43	6	2	2	0	1	9	0	0	31	5	0	0	0	0	0	2	2	4	1	17	17	0	14	0	0	2	0	1	13	0	3	0	2	1	0	0	4	0	3	3	0	0	0
s6459	281	13	351	12	6	35	13	5	4	1	2	0	0	0	16	5	0	1	0	0	0	2	0	17	1	8	12	67	30	2	0	3	0	2	16	3	4	4	3	3	1	0	1	0	1	1	2	0	0
s6460	29	2	61	2	1	1	1	1	0	0	0	0	0	0	5	13	0	1	0	0	0	0	0	2	0	0	0	0	0	1	0	1	0	0	0	2	29	5	0	3	2	0	0	0	1	2	1	0	0
s6461	117	1	0	0	0	3	0	0	0	0	1	0	0	0	10	0	1	1	0	0	0	5	4	2694	37	3	7	9	2	0	1	1	0	0	9	8	1	2	2	1	1	0	0	0	0	0	0	0	0
s6462	41	0	0	1	0	1	0	0	0	0	0	0	0	0	11	0	0	0	0	0	0	1	1	1031	9	0	5	5	2	0	0	0	0	0	10	1	0	1	0	0	0	0	0	0	0	1	0	0	0
s6463	184	3	0	3	1	0	0	0	0	0	0	0	0	0	20	1	0	0	0	0	0	861	27	5366	69	7	17	20	11	6	0	1	2	1	646	9	4	3	1	6	0	0	1	0	0	3	0	0	0
s6464	327	3	847	21	26	20	26	15	1	1	1	0	0	1	52	1	0	0	0	0	0	0	0	0	0	0	2	0	3	4	0	2	0	0	1	2	1	1	18	0	1	0	0	0	0	0	0	0	0
s6465	162	3	1	0	0	1	0	0	0	0	0	0	0	0	9	10	0	1	0	0	0	5	5	5053	60	2	5	17	6	0	0	1	0	0	25	11	21	4	2	6	5	1	0	0	0	4	0	1	0
s6466	94	10	1	0	0	0	0	0	0	0	4	0	0	0	16	110	4	1	0	0	0	13	6	5125	51	0	9	17	9	1	1	3	0	0	15	12	94	13	5	2	32	0	2	0	1	8	1	1	0
s6607	221	29	143	7	5	29	6	1	3	0	6	2	1	0	26	7	1	0	0	0	1	6	1	10	1	4	14	33	26	2	0	6	0	0	4	2	0	2	2	2	0	2	2	0	1	3	0	3	0
s6608	114	1	86	3	3	2	0	0	1	0	3	0	0	0	12	7	6	4	0	0	3	2	1	21	4	1	5	39	6	2	0	2	0	2	34	244	1352	528	30	29	9	13	11	1	8	8	2	0	2
s6609	95	1	140	3	2	2	3	2	0	0	36	0	0	0	11	3	0	1	0	0	0	3	0	5	0	0	0	0	11	2	0	0	0	0	9	31	5	6	16	17	3	1	7	0	1	1	0	2	0
s6611	41	0	79	2	1	0	4	3	0	0	0	0	0	0	6	1	0	0	0	0	0	0	0	0	0	0	0	0	2	1	0	0	0	0	4	3	2	1	1	1	0	0	0	0	0	0	0	0	0
s6612	56	2	65	3	2	0	3	2	0	1	0	0	0	0	4	0	0	0	0	0	0	1	0	1	0	0	0	1	1	0	0	0	0	0	0	0	0	0	4	0	0	0	0	0	0	0	0	0	0
s6613	1813	0	107	1	3	1	3	0	1	1	4	0	0	0	20	3	0	2	0	0	0	4	0	5	0	2	1	1	5	2	0	16	0	3	3	1	0	2	0	3	2	0	3	0	0	1	0	0	1
s6614	135	0	286	2	5	0	9	2	1	0	0	1	1	0	19	4	0	0	0	0	0	0	0	0	0	1	0	0	6	0	0	2	0	0	9	115	3	2	5	4	5	0	1	1	0	1427	0	0	0
s6615	250	4	309	5	3	24	5	2	1	1	0	0	0	1	19	7	0	0	0	0	0	0	0	2	0	18	22	2	6	0	1	2	0	0	39	1	2	0	2	0	0	2	0	0	1	1	0	0	0
s6616	23970	292	170	11	3	2	6	3	2	2	1	0	0	0	180	114483	26	1	0	0	1	1	0	7	0	1	1	4	909	12	2	0	0	2	14	14	13	4	14	8	1	1	5	0	2380	17	0	1	0
s6617	297	17	289	6	3	20	8	3	0	1	6	1	0	0	14	8	0	0	0	0	0	3	0	18	4	6	17	76	33	5	0	6	0	1	19	3	2	1	1	1	2	1	2	0	5	2	1	0	0
s6618	374	7	263	9	6	91	7	7	0	2	0	1	3	0	35	13	0	0	0	0	0	1	1	2	0	13	20	2	3	1	0	0	0	0	13	0	0	0	0	3	2	1	0	0	2	0	0	0	0
s6619	89	1	278	5	6	6	5	4	1	3	0	0	0	0	16	0	0	1	0	0	0	0	0	1	0	0	0	0	5	0	0	0	0	1	5	5	0	0	4	3	0	2	1	0	0	1	0	0	0
s6620	103	4	169	6	3	2	6	2	2	2	0	0	1	0	8	2	0	0	0	0	0	3	0	2	0	0	4	1	4	0	0	3	0	0	6	1	1	0	1	0	0	0	0	0	1	0	0	0	0
s6621	95	4	131	5	5	3	2	0	1	0	1	0	0	0	14	25	0	0	0	0	0	15	5	5	1	1	1	2	25	2	0	0	0	1	5	3	53	1	2	2	0	1	8	0	0	1	0	0	0
s6622	258	1	734	12	10	4	14	7	0	1	0	0	0	0	50	4	1	0	0	0	0	0	0	0	0	0	1	0	6	0	0	2	0	0	10	7	2	0	6	1	1	0	0	0	0	0	0	0	0
s6623	227	0	178	2	7	23	6	1	0	0	1	0	0	0	17	0	0	0	0	0	0	1	0	34	5	0	1	1	4	1	0	1	0	0	9	0	202	2	0	0	0	2	0	0	1	0	0	0	0
s6624	112	1	165	2	0	3	3	2	0	0	0	0	0	1	11	1	0	0	0	0	0	9	0	6	0	0	1	2	22	1	0	2	0	0	4	2	10	4	4	0	1	0	2	0	1	0	0	0	0
s6625	140	1	159	4	3	17	6	1	0	0	0	0	1	0	7	1	0	0	0	0	0	80	0	1	0	8	14	0	8	1	0	2	0	0	2	0	0	0	1	1	1	0	0	0	0	1	0	0	0
s6626	102	1	158	2	6	9	5	0	0	1	0	0	2	0	5	1	0	0	0	0	0	0	0	8	3	0	1	0	2	0	0	0	0	0	5	0	178	1	1	1	0	0	0	0	1	0	0	0	0
s6627	115	0	337	8	1	2	3	0	2	0	2	0	0	2	22	1	0	0	0	0	0	2	0	4	1	1	0	1	12	2	0	1	0	1	5	4	2	1	2	0	0	0	0	0	0	0	0	1	0
s6628	182	20	198	2	6	24	12	3	1	0	0	0	1	0	17	3	1	0	0	0	0	0	0	9	0	2	8	44	24	5	0	0	0	0	22	1	377	1	1	0	1	0	0	0	2	0	1	0	0
s6629	106	1	0	1	0	0	0	0	0	0	1	0	0	0	7	2	1	1	0	0	0	13	8	5671	78	4	11	24	3	3	0	0	0	1	10	8	1	3	2	6	1	3	0	0	0	2	0	1	0
s6630	30	0	0	1	1	0	0	0	0	0	0	0	0	0	6	0	0	0	0	0	0	1	1	764	12	2	1	3	2	0	0	0	0	0	9	1	2	1	0	0	0	0	0	0	1	0	0	1	0
s6631	681	1	1403	21	46	41	37	20	7	12	3	0	0	0	94	1	0	0	0	0	0	31	2	6	1	0	2	0	3	1	0	0	0	0	5	1	2	0	1	0	0	1	0	0	0	0	0	0	0
s6745	169	2	167	3	2	34	5	3	0	1	1	0	0	0	24	5	1	0	0	0	0	3	0	4	0	1	6	11	6	0	0	1	0	0	6	2	2	3	0	2	1	0	0	0	0	0	0	1	0
s6746	96	1	245	5	2	2	4	4	3	0	1	1	0	0	7	2	0	0	0	0	0	2	1	1	0	0	0	1	4	0	0	2	0	0	5	4	0	0	3	0	0	0	1	0	0	0	0	0	0
s6747	144	4	237	2	6	24	6	4	1	1	1	0	1	0	18	2	0	0	0	0	0	0	1	1	1	12	21	0	2	0	0	0	0	0	3	1	1	0	0	0	1	0	0	0	1	0	0	0	0
s6748	190	0	576	3	6	8	16	1	0	0	0	0	1	0	27	4	0	0	0	0	0	0	1	24	3	1	0	0	9	0	0	0	0	0	8	6	1	0	1	0	0	0	1	0	0	0	0	0	0
s6749	297	5	347	6	5	25	6	1	2	1	0	0	0	0	23	5	0	0	0	0	1	0	0	2	0	1	2	1	5	0	0	1	0	0	15	1	0	0	2	1	0	0	0	0	0	2	0	0	0
s6750	178	2	345	4	6	3	8	3	0	0	0	0	1	0	18	0	0	0	0	0	0	3	0	0	0	0	0	0	4	0	0	6	0	0	3	3	0	0	3	0	0	0	2	0	0	0	0	0	0
s6751	193	2	291	5	6	25	8	3	0	2	0	0	0	0	19	3	1	0	0	0	0	5	0	15	4	6	22	77	30	2	0	3	0	1	16	1	383	2	1	0	4	0	1	0	4	3	0	0	1
s6752	120	7	245	1	2	6	6	3	2	0	2	1	0	1	14	9	0	0	0	0	0	4	0	81	1	20	20	227	9	2	0	5	0	0	951	8	76	12	6	1	8	1	3	1	33	2	0	0	0
s6754	168	2	203	4	7	15	7	4	0	3	0	0	0	0	18	8	0	0	0	0	0	0	0	2	0	0	0	1	4	0	0	1	0	0	8	4	0	0	3	1	0	0	0	0	0	0	0	0	0
s6755	148	2	214	6	1	15	5	4	3	0	0	0	0	0	19	2	0	0	0	0	0	13	1	169	1	14	20	28	18	2	0	1	0	0	381	16	537	7	1	1	1	1	4	0	0	1	0	0	1
s6756	501	0	1437	24	39	49	57	35	7	9	2	0	2	2	88	2	1	0	0	0	0	49	3	1116	17	7	5	6	25	2	0	0	0	0	35	9	15	1	0	1	0	0	1	0	2	2	0	0	0
s6757	176	1	345	6	8	5	9	2	1	0	1	0	0	0	36	1	0	0	0	0	0	11	1	3	1	0	5	0	17	0	0	2	0	0	3	6	8	4	4	1	3	0	0	0	3	0	0	0	0
s6758	473	2	1444	30	30	21	46	23	8	3	4	0	0	1	86	1462	4	2	0	0	0	16	7	776	24	11	34	625	17	3	2	2	1	6	166	24	494	15	3	15	223	2	6	0	3	1188	3	0	1
s6759	78	2	144	3	2	2	1	5	0	0	0	0	0	0	8	7	0	0	0	0	0	1	0	0	0	0	4	0	1	0	0	2	0	1	1	13	5	0	0	0	0	0	0	0	0	1	0	0	0
s6760	78	0	83	2	3	2	4	1	0	1	0	0	0	0	7	1	0	0	0	0	0	0	0	0	0	0	0	0	10	0	0	1	0	0	1	0	0	1	0	0	0	0	0	0	1	0	0	0	0
s6761	76	3	70	1	4	4	1	0	0	0	0	0	0	0	5	4	1	0	0	0	0	3	0	273	3	35	7	1	8	1	0	7	1	0	4	4	1	7	1	7	0	0	0	0	0	1	0	0	0
s6762	51	1	74	1	1	3	1	0	0	0	0	0	0	1	11	3	0	1	0	0	0	2	0	83	2	0	0	6	2	0	0	0	0	0	9	22	148	68	0	9	2	0	2	0	1	0	0	0	0
s6763	69	1	102	1	2	1	1	4	1	0	0	0	0	0	4	1	0	0	0	0	0	1	0	0	0	0	0	1	1	1	0	0	0	0	4	0	3	0	1	0	2	0	2	0	1	0	0	0	0
s6765	40	0	54	1	1	0	1	0	0	0	0	0	0	0	7	0	0	0	0	0	0	0	0	0	0	0	0	1	2	0	0	0	0	0	8	1	0	0	3	3	3	0	0	0	0	0	0	0	0
s6766	79	2	261	2	2	0	4	1	1	1	0	0	1	1	13	0	0	0	0	0	0	0	1	1	0	0	0	0	2	0	0	0	0	0	8	1	0	0	1	0	0	0	0	0	0	0	0	0	0
s6767	426	17	366	8	7	42	12	6	1	4	4	0	0	0	30	11	0	0	0	0	0	0	0	6	1	16	19	0	3	1	0	4	0	1	20	0	3	0	0	1	1	0	1	0	3	1	0	0	0
s6768	154	11	0	0	0	0	0	0	1	0	0	0	0	0	28	18	0	1	0	0	0	5	5	4282	38	4	20	20	6	5	0	0	0	0	15	6	43	7	4	3	1	0	1	1	2	2	0	0	0
s6769	42	4	1	1	0	0	0	0	1	0	1	0	0	0	6	4	0	2	0	0	0	5	1	3740	42	1	6	10	3	1	0	0	0	1	16	2	3	5	0	2	0	0	0	0	0	1	0	0	0
s6770	441	11	1589	35	38	39	61	23	7	5	4	3	3	0	73	1	0	0	0	0	0	0	0	3	0	0	0	1	1	0	0	4	0	0	3	0	0	0	0	1	0	1	0	0	0	0	0	0	0
s6771	74	7	0	0	0	0	0	0	0	0	0	1	0	0	3	4	0	1	1	0	0	6	5	4837	49	5	7	12	7	3	0	0	0	0	12	3	4	3	0	2	6	0	0	1	1	9	0	0	0
s6772	63	2	0	0	0	1	0	0	0	0	0	0	0	0	4	4	0	2	0	0	0	13	6	7588	88	4	20	30	10	4	0	4	2	0	16	8	8	5	2	3	1	0	1	0	0	5	0	1	0
s6773	129	2	0	0	0	1	0	0	0	0	1	0	0	0	11	12	0	0	0	0	0	5	3	2239	31	1	8	7	7	3	0	0	0	0	29	4	35	7	0	0	4	0	2	0	1	0	0	0	0
s6774	337	2	963	21	25	29	50	14	5	5	0	0	0	0	51	21	0	0	0	0	0	4	1	2	1	1	2	1	3	0	0	2	0	0	0	4	38	1	0	2	6	1	1	0	0	1	0	0	0
s6775	1342	392	855	28	27	362	30	23	4	7	3	0	0	0	72	100	0	1	0	0	1	16	1	5	2	8	128	0	41	0	1	27	0	0	7	1	15	0	1	0	18	0	1	0	0	11	0	0	0
s6903	1209	14	14067	209	242	171	375	199	59	41	285	0	8	9	157	751	3	1	0	0	0	618	25	41	11	57	221	49	153	10	2	112	2	6	30	28	12	8	6	7	73	0	6	0	130	128	4	2	0
s6904	90	6	141	8	4	13	1	2	3	0	0	0	1	0	16	2	1	0	0	0	0	4	0	372	1	8	11	0	40	4	0	0	0	0	99	2	109	2	309	7	12	6	10	1	0	4	1	0	0
s6905	195	2	258	8	5	4	7	1	0	0	5	0	0	0	11	0	0	0	0	0	0	7	3	4	0	0	1	1	3	0	0	3	0	0	7	5	0	0	1	2	1	0	1	0	0	0	0	0	0
s6906	167	3	251	6	6	23	3	4	1	0	0	0	0	2	9	8	1	0	0	0	0	435	1310	1336	9	20	37	3012	223	9	0	5	0	2	3879	87	7510	34	73	14	13	2	24	1	7	12	3	8	0
s6907	754	7	2155	38	43	130	69	32	13	5	5	0	3	1	129	4	0	0	0	0	0	0	0	3	0	2	0	0	1	0	0	1	0	0	2	11	0	2	1	1	0	0	2	0	15	0	0	0	0
s6908	221	0	360	8	10	2	10	2	0	1	1	0	0	0	19	5	0	0	0	0	0	0	0	0	0	0	1	0	4	0	0	0	0	0	0	3	0	0	2	0	0	0	0	0	0	0	0	0	0
s6909	131	1	246	6	4	6	11	3	1	0	1	0	0	0	10	0	1	0	0	0	0	0	3	1	0	0	0	0	3	0	0	2	0	0	3	4	0	0	2	1	1	0	0	0	0	0	0	0	0
s6910	130	1	149	3	5	2	4	2	0	0	0	0	0	0	16	1	0	0	0	0	0	1	0	0	0	0	0	0	3	0	0	8	0	0	5	0	1	0	0	1	1	0	0	0	0	0	0	0	0
s6911	180	8	290	17	11	11	14	7	2	4	3	0	1	0	14	11	0	0	0	0	0	6	2	42	11	2	13	57	30	0	0	1	0	1	7	5	771	7	3	0	4	0	1	0	2	0	0	0	0
s6912	169	3	351	5	0	19	7	6	1	0	1	0	0	0	11	8	1	0	0	0	0	7	1	15	1	2	11	55	30	6	0	5	0	0	10	3	2	1	5	0	0	0	0	0	3	4	0	2	0
s6913	581	4	194	6	3	20	5	1	1	0	1	1	1	0	25	1	1	0	0	0	1	91	1	427	5	9	16	26	5	1	0	3	0	0	88	7	154	1	721	21	24	8	44	4	1	1	0	0	1
s6914	165	2	518	4	4	5	11	2	0	1	0	0	0	0	32	0	0	0	0	0	0	0	2	3	0	1	1	0	2	0	0	2	0	0	10	2	2	0	0	0	0	0	1	0	0	1	0	0	0
s6915	238	10	247	5	8	33	8	5	1	1	2	0	0	0	29	0	0	0	0	0	0	0	0	1	0	0	0	0	0	0	0	1	0	0	12	2	219	0	1	0	0	1	2	0	0	0	0	0	0
s6916	15275	181	2	1	0	7	1	0	1	1	8	0	0	0	134	4	1	12	0	0	0	6	2	8	1	30	19	5	12	4	1	4	0	0	36	7	4	1	12	2	3	3	5	0	0	1	0	1	0
s6917	62	9	0	0	0	0	0	0	0	1	0	0	0	0	10	95	1	0	0	0	0	7	0	3037	40	1	7	13	11	2	0	0	0	0	19	6	88	11	1	0	34	0	2	0	0	7	0	0	0
s6918	141	12	0	0	0	1	0	0	0	0	0	0	1	0	2	91	1	0	0	0	0	12	1	2654	25	1	10	13	5	2	0	5	0	0	11	5	73	7	3	5	28	1	0	0	0	12	0	1	0
s6966	454	0	2004	41	41	55	68	24	6	7	2	0	3	1	146	7	0	0	0	0	0	1	0	1	0	1	1	1	2	0	0	2	0	0	4	1	0	4	0	0	0	0	1	0	5	0	0	0	0
s6967	65	0	88	3	2	3	0	0	0	0	0	0	1	0	5	0	0	0	0	0	0	0	1	0	0	0	0	0	5	0	0	5	0	0	2	0	1	0	1	1	2	0	0	0	0	0	0	0	0
s6968	191	3	145	4	1	55	6	3	2	0	0	1	0	1	26	13	0	2	0	0	0	11	0	926	30	11	20	190	18	5	0	1	2	2	26	306	32	354	8	2	0	2	5	0	1	7	3	1	0
[truncated: 1,151 more columns]
